# Supplementary material for: Dgcr8 deletion in the primitive heart uncovered novel microRNA regulating the balance of cardiac-vascular gene program
Source: Protein Cell. 2018 Aug 20;10(5):327–46. doi: 10.1007/s13238-018-0572-1 (PMC6468043; doi:10.1007/s13238-018-0572-1)
Supplement: Supplementary file 3 — Supplementary material 3 (XLSX 45 kb) [file 13238_2018_572_MOESM3_ESM.xlsx]

## Sheet: Table S2A
Table S2A. Gene ontology classes overrepresented in E9.5 Dgcr8-cKO embryonic heart vs E9.5 control heart (FC>1.5, P<0.01), related to Figure 2
Category	GO Accession	GO Term Name	P-value
GOTERM_CC_DIRECT	GO:0070062	extracellular exosome	1.105e-27
GOTERM_CC_DIRECT	GO:0016020	membrane	1.15846e-18
GOTERM_BP_DIRECT	GO:0071456	cellular response to hypoxia	1.11953e-09
GOTERM_BP_DIRECT	GO:0001525	angiogenesis	1.21152e-09
GOTERM_CC_DIRECT	GO:0031012	extracellular matrix	1.33761e-09
GOTERM_BP_DIRECT	GO:0008152	metabolic process	3.70512e-08
GOTERM_MF_DIRECT	GO:0003824	catalytic activity	1.46512e-07
GOTERM_MF_DIRECT	GO:0005515	protein binding	1.70777e-07
GOTERM_BP_DIRECT	GO:0001666	response to hypoxia	3.86109e-07
GOTERM_CC_DIRECT	GO:0005737	cytoplasm	4.22654e-07
GOTERM_MF_DIRECT	GO:0016491	oxidoreductase activity	7.11039e-07
GOTERM_BP_DIRECT	GO:0006096	glycolytic process	1.32108e-06
GOTERM_CC_DIRECT	GO:0042383	sarcolemma	1.46994e-06
GOTERM_BP_DIRECT	GO:0055114	oxidation-reduction process	2.90882e-06
GOTERM_CC_DIRECT	GO:0005925	focal adhesion	5.44285e-06
GOTERM_CC_DIRECT	GO:0005615	extracellular space	8.6286e-06
GOTERM_CC_DIRECT	GO:0005764	lysosome	1.72472e-05
GOTERM_BP_DIRECT	GO:0006810	transport	1.84588e-05
GOTERM_BP_DIRECT	GO:0070527	platelet aggregation	1.87143e-05
GOTERM_BP_DIRECT	GO:0007155	cell adhesion	2.77694e-05
GOTERM_CC_DIRECT	GO:0016323	basolateral plasma membrane	3.2571e-05
GOTERM_CC_DIRECT	GO:0005765	lysosomal membrane	3.56613e-05
GOTERM_BP_DIRECT	GO:0045766	positive regulation of angiogenesis	3.89004e-05
GOTERM_CC_DIRECT	GO:0005783	endoplasmic reticulum	3.93682e-05
GOTERM_CC_DIRECT	GO:0005604	basement membrane	4.01452e-05
GOTERM_CC_DIRECT	GO:0031982	vesicle	4.44182e-05
GOTERM_CC_DIRECT	GO:0005901	caveola	4.58462e-05
GOTERM_BP_DIRECT	GO:0006915	apoptotic process	5.51641e-05
GOTERM_MF_DIRECT	GO:0016829	lyase activity	7.22089e-05
GOTERM_BP_DIRECT	GO:0019915	lipid storage	8.66415e-05
GOTERM_BP_DIRECT	GO:0030335	positive regulation of cell migration	0.000107973
GOTERM_MF_DIRECT	GO:0031418	L-ascorbic acid binding	0.00012406
GOTERM_MF_DIRECT	GO:0001968	fibronectin binding	0.000153297
GOTERM_MF_DIRECT	GO:0015297	antiporter activity	0.000202856
GOTERM_CC_DIRECT	GO:0045121	membrane raft	0.00020852
GOTERM_MF_DIRECT	GO:0000166	nucleotide binding	0.000234365
GOTERM_BP_DIRECT	GO:0016310	phosphorylation	0.000275823
GOTERM_BP_DIRECT	GO:0006865	amino acid transport	0.000279497
GOTERM_CC_DIRECT	GO:0005903	brush border	0.000289807
GOTERM_BP_DIRECT	GO:0005975	carbohydrate metabolic process	0.000363625
GOTERM_BP_DIRECT	GO:0006629	lipid metabolic process	0.000389931
GOTERM_CC_DIRECT	GO:0016324	apical plasma membrane	0.000484491
GOTERM_MF_DIRECT	GO:0051213	dioxygenase activity	0.000486659
GOTERM_BP_DIRECT	GO:0006094	gluconeogenesis	0.000555705
GOTERM_BP_DIRECT	GO:0001558	regulation of cell growth	0.000584088
GOTERM_CC_DIRECT	GO:0005794	Golgi apparatus	0.000597857
GOTERM_BP_DIRECT	GO:0055085	transmembrane transport	0.000601899
GOTERM_CC_DIRECT	GO:0015629	actin cytoskeleton	0.000633186
GOTERM_BP_DIRECT	GO:0048821	erythrocyte development	0.000689724
GOTERM_MF_DIRECT	GO:0098641	cadherin binding involved in cell-cell adhesion	0.000711055
GOTERM_MF_DIRECT	GO:0016301	kinase activity	0.000804024
GOTERM_CC_DIRECT	GO:0048471	perinuclear region of cytoplasm	0.000890018
GOTERM_MF_DIRECT	GO:0004553	hydrolase activity, hydrolyzing O-glycosyl compounds	0.000893164
GOTERM_MF_DIRECT	GO:0042803	protein homodimerization activity	0.00105676
GOTERM_BP_DIRECT	GO:0006986	response to unfolded protein	0.00108683
GOTERM_BP_DIRECT	GO:0035313	wound healing, spreading of epidermal cells	0.0011019
GOTERM_CC_DIRECT	GO:0005829	cytosol	0.00116301
GOTERM_CC_DIRECT	GO:0005739	mitochondrion	0.00116563
GOTERM_MF_DIRECT	GO:0002020	protease binding	0.00123659
GOTERM_MF_DIRECT	GO:0005102	receptor binding	0.00124444
GOTERM_BP_DIRECT	GO:0010830	regulation of myotube differentiation	0.00128383
GOTERM_BP_DIRECT	GO:0006811	ion transport	0.00128469
GOTERM_CC_DIRECT	GO:0005913	cell-cell adherens junction	0.00134953
GOTERM_CC_DIRECT	GO:0032587	ruffle membrane	0.00141361
GOTERM_BP_DIRECT	GO:0030336	negative regulation of cell migration	0.00143736
GOTERM_MF_DIRECT	GO:0016798	hydrolase activity, acting on glycosyl bonds	0.00150315
GOTERM_BP_DIRECT	GO:0070373	negative regulation of ERK1 and ERK2 cascade	0.00151381
GOTERM_MF_DIRECT	GO:0005506	iron ion binding	0.00153286
GOTERM_MF_DIRECT	GO:0019838	growth factor binding	0.00165161
GOTERM_BP_DIRECT	GO:0001938	positive regulation of endothelial cell proliferation	0.00168585
GOTERM_BP_DIRECT	GO:0033574	response to testosterone	0.00177099
GOTERM_BP_DIRECT	GO:0016042	lipid catabolic process	0.00182938
GOTERM_MF_DIRECT	GO:0046982	protein heterodimerization activity	0.00183358
GOTERM_CC_DIRECT	GO:0005768	endosome	0.00187515
GOTERM_BP_DIRECT	GO:0007264	small GTPase mediated signal transduction	0.00196863
GOTERM_BP_DIRECT	GO:0016239	positive regulation of macroautophagy	0.00216069
GOTERM_BP_DIRECT	GO:2001046	positive regulation of integrin-mediated signaling pathway	0.00217771
GOTERM_BP_DIRECT	GO:0006813	potassium ion transport	0.00232765
GOTERM_BP_DIRECT	GO:0035556	intracellular signal transduction	0.00253676
GOTERM_BP_DIRECT	GO:0030502	negative regulation of bone mineralization	0.0027518
GOTERM_CC_DIRECT	GO:0005578	proteinaceous extracellular matrix	0.00284036
GOTERM_MF_DIRECT	GO:0016705	oxidoreductase activity, acting on paired donors, with incorporation or reduction of molecular oxygen	0.00286036
GOTERM_BP_DIRECT	GO:0032870	cellular response to hormone stimulus	0.00299461
GOTERM_BP_DIRECT	GO:0050731	positive regulation of peptidyl-tyrosine phosphorylation	0.00303813
GOTERM_MF_DIRECT	GO:0005178	integrin binding	0.00309544
GOTERM_MF_DIRECT	GO:0016740	transferase activity	0.00317101
GOTERM_BP_DIRECT	GO:0008652	cellular amino acid biosynthetic process	0.00318623
GOTERM_BP_DIRECT	GO:0006468	protein phosphorylation	0.00324648
GOTERM_BP_DIRECT	GO:0090037	positive regulation of protein kinase C signaling	0.00337755
GOTERM_BP_DIRECT	GO:0030968	endoplasmic reticulum unfolded protein response	0.00338327
GOTERM_BP_DIRECT	GO:0001954	positive regulation of cell-matrix adhesion	0.00381255
GOTERM_BP_DIRECT	GO:0072661	protein targeting to plasma membrane	0.00381255
GOTERM_BP_DIRECT	GO:0042493	response to drug	0.00390447
GOTERM_BP_DIRECT	GO:0034976	response to endoplasmic reticulum stress	0.00404399
GOTERM_CC_DIRECT	GO:0005576	extracellular region	0.00412494
GOTERM_BP_DIRECT	GO:0048662	negative regulation of smooth muscle cell proliferation	0.00437334
GOTERM_BP_DIRECT	GO:0030334	regulation of cell migration	0.00441548
GOTERM_CC_DIRECT	GO:0005815	microtubule organizing center	0.00470599
GOTERM_BP_DIRECT	GO:0003007	heart morphogenesis	0.00472224
GOTERM_BP_DIRECT	GO:0030388	fructose 1,6-bisphosphate metabolic process	0.0049114
GOTERM_MF_DIRECT	GO:0015174	basic amino acid transmembrane transporter activity	0.00511356
GOTERM_BP_DIRECT	GO:0045765	regulation of angiogenesis	0.00532116
GOTERM_CC_DIRECT	GO:0001726	ruffle	0.00552998
GOTERM_CC_DIRECT	GO:0031965	nuclear membrane	0.00557373
GOTERM_BP_DIRECT	GO:0006882	cellular zinc ion homeostasis	0.0055892
GOTERM_MF_DIRECT	GO:0050840	extracellular matrix binding	0.00561432
GOTERM_BP_DIRECT	GO:0030308	negative regulation of cell growth	0.00566443
GOTERM_CC_DIRECT	GO:0043209	myelin sheath	0.00574631
GOTERM_CC_DIRECT	GO:0001725	stress fiber	0.00593063
GOTERM_BP_DIRECT	GO:0016477	cell migration	0.005931
GOTERM_BP_DIRECT	GO:0030855	epithelial cell differentiation	0.006247
GOTERM_BP_DIRECT	GO:0003151	outflow tract morphogenesis	0.00657633
GOTERM_CC_DIRECT	GO:0033179	proton-transporting V-type ATPase, V0 domain	0.00663386
GOTERM_CC_DIRECT	GO:0031258	lamellipodium membrane	0.00663911
GOTERM_BP_DIRECT	GO:0001570	vasculogenesis	0.00683017
GOTERM_BP_DIRECT	GO:0042149	cellular response to glucose starvation	0.00720881
GOTERM_BP_DIRECT	GO:0001974	blood vessel remodeling	0.00811451
GOTERM_BP_DIRECT	GO:0043086	negative regulation of catalytic activity	0.00830852
GOTERM_MF_DIRECT	GO:0005524	ATP binding	0.0083501
GOTERM_CC_DIRECT	GO:0042470	melanosome	0.0084564
GOTERM_MF_DIRECT	GO:0042802	identical protein binding	0.00885658
GOTERM_BP_DIRECT	GO:0043123	positive regulation of I-kappaB kinase/NF-kappaB signaling	0.00898593
GOTERM_BP_DIRECT	GO:1990440	positive regulation of transcription from RNA polymerase II promoter in response to endoplasmic reticulum stress	0.00906826
GOTERM_BP_DIRECT	GO:0032825	positive regulation of natural killer cell differentiation	0.00906826
GOTERM_CC_DIRECT	GO:0016529	sarcoplasmic reticulum	0.00925526
GOTERM_MF_DIRECT	GO:0005391	sodium:potassium-exchanging ATPase activity	0.00939263
GOTERM_MF_DIRECT	GO:0008374	O-acyltransferase activity	0.00939263

## Sheet: Table S2B
Table S2B. Gene ontology classes overrepresented in E9.5 control vs E9.5 Dgcr8-cKO embryonic heart (FC>1.5, P<0.01), related to Figure 2
Category	GO Accession	GO Term Name	P-value
GOTERM_MF_DIRECT	GO:0044822	poly(A) RNA binding	8.34166e-58
GOTERM_CC_DIRECT	GO:0005634	nucleus	1.74835e-47
GOTERM_CC_DIRECT	GO:0005730	nucleolus	4.4155e-29
GOTERM_MF_DIRECT	GO:0003723	RNA binding	3.25843e-23
GOTERM_BP_DIRECT	GO:0008380	RNA splicing	1.88593e-19
GOTERM_CC_DIRECT	GO:0005737	cytoplasm	7.54268e-19
GOTERM_BP_DIRECT	GO:0006397	mRNA processing	5.4049e-17
GOTERM_CC_DIRECT	GO:0005654	nucleoplasm	3.10938e-16
GOTERM_CC_DIRECT	GO:0005681	spliceosomal complex	1.75771e-15
GOTERM_CC_DIRECT	GO:0030529	intracellular ribonucleoprotein complex	5.17638e-15
GOTERM_MF_DIRECT	GO:0000166	nucleotide binding	1.98082e-12
GOTERM_CC_DIRECT	GO:0070062	extracellular exosome	7.9738e-11
GOTERM_BP_DIRECT	GO:0006364	rRNA processing	1.26491e-10
GOTERM_CC_DIRECT	GO:0071013	catalytic step 2 spliceosome	1.64708e-10
GOTERM_CC_DIRECT	GO:0005739	mitochondrion	1.66105e-10
GOTERM_BP_DIRECT	GO:0000398	mRNA splicing, via spliceosome	1.34666e-09
GOTERM_BP_DIRECT	GO:0051028	mRNA transport	1.81679e-09
GOTERM_BP_DIRECT	GO:0006457	protein folding	4.68375e-09
GOTERM_BP_DIRECT	GO:0015031	protein transport	6.94781e-09
GOTERM_BP_DIRECT	GO:0042254	ribosome biogenesis	1.33846e-08
GOTERM_CC_DIRECT	GO:0005643	nuclear pore	5.23009e-08
GOTERM_BP_DIRECT	GO:0007049	cell cycle	6.34761e-08
GOTERM_MF_DIRECT	GO:0098641	cadherin binding involved in cell-cell adhesion	1.75458e-07
GOTERM_BP_DIRECT	GO:0051301	cell division	4.04728e-07
GOTERM_CC_DIRECT	GO:0019013	viral nucleocapsid	4.40032e-07
GOTERM_CC_DIRECT	GO:0030687	preribosome, large subunit precursor	4.48158e-07
GOTERM_BP_DIRECT	GO:0007067	mitotic nuclear division	5.39936e-07
GOTERM_MF_DIRECT	GO:0051082	unfolded protein binding	7.04872e-07
GOTERM_CC_DIRECT	GO:0016607	nuclear speck	9.11074e-07
GOTERM_CC_DIRECT	GO:0005829	cytosol	1.51891e-06
GOTERM_CC_DIRECT	GO:0005913	cell-cell adherens junction	2.335e-06
GOTERM_MF_DIRECT	GO:0005515	protein binding	7.8449e-06
GOTERM_BP_DIRECT	GO:0098609	cell-cell adhesion	9.91361e-06
GOTERM_CC_DIRECT	GO:0005813	centrosome	1.03779e-05
GOTERM_BP_DIRECT	GO:0006412	translation	1.42094e-05
GOTERM_BP_DIRECT	GO:0006260	DNA replication	4.43601e-05
GOTERM_CC_DIRECT	GO:0031965	nuclear membrane	4.87264e-05
GOTERM_CC_DIRECT	GO:0005840	ribosome	5.04051e-05
GOTERM_BP_DIRECT	GO:1904874	positive regulation of telomerase RNA localization to Cajal body	5.47139e-05
GOTERM_CC_DIRECT	GO:0000775	chromosome, centromeric region	6.02163e-05
GOTERM_CC_DIRECT	GO:0034719	SMN-Sm protein complex	7.16483e-05
GOTERM_BP_DIRECT	GO:0006406	mRNA export from nucleus	8.80946e-05
GOTERM_BP_DIRECT	GO:0006281	DNA repair	0.000162397
GOTERM_BP_DIRECT	GO:0006351	transcription, DNA-templated	0.000177274
GOTERM_MF_DIRECT	GO:0048407	platelet-derived growth factor binding	0.000181947
GOTERM_CC_DIRECT	GO:0043209	myelin sheath	0.000191331
GOTERM_BP_DIRECT	GO:0000470	maturation of LSU-rRNA	0.000249259
GOTERM_MF_DIRECT	GO:0003729	mRNA binding	0.000257317
GOTERM_BP_DIRECT	GO:1901998	toxin transport	0.000283006
GOTERM_BP_DIRECT	GO:0000462	maturation of SSU-rRNA from tricistronic rRNA transcript (SSU-rRNA, 5.8S rRNA, LSU-rRNA)	0.00037801
GOTERM_BP_DIRECT	GO:0006417	regulation of translation	0.000380979
GOTERM_BP_DIRECT	GO:1904871	positive regulation of protein localization to Cajal body	0.000382224
GOTERM_BP_DIRECT	GO:0000460	maturation of 5.8S rRNA	0.000441133
GOTERM_BP_DIRECT	GO:0043392	negative regulation of DNA binding	0.000476796
GOTERM_CC_DIRECT	GO:0005832	chaperonin-containing T-complex	0.000593405
GOTERM_BP_DIRECT	GO:0000381	regulation of alternative mRNA splicing, via spliceosome	0.000618705
GOTERM_BP_DIRECT	GO:1904851	positive regulation of establishment of protein localization to telomere	0.000660549
GOTERM_MF_DIRECT	GO:0003676	nucleic acid binding	0.000718158
GOTERM_MF_DIRECT	GO:0030515	snoRNA binding	0.000743343
GOTERM_MF_DIRECT	GO:0008565	protein transporter activity	0.000748081
GOTERM_CC_DIRECT	GO:0000777	condensed chromosome kinetochore	0.000782969
GOTERM_CC_DIRECT	GO:0005694	chromosome	0.000834681
GOTERM_MF_DIRECT	GO:0061631	ubiquitin conjugating enzyme activity	0.000853792
GOTERM_BP_DIRECT	GO:0071560	cellular response to transforming growth factor beta stimulus	0.000879075
GOTERM_MF_DIRECT	GO:0008139	nuclear localization sequence binding	0.000949614
GOTERM_BP_DIRECT	GO:0042273	ribosomal large subunit biogenesis	0.000995934
GOTERM_MF_DIRECT	GO:0031072	heat shock protein binding	0.00114064
GOTERM_CC_DIRECT	GO:0042470	melanosome	0.00130429
GOTERM_BP_DIRECT	GO:0007080	mitotic metaphase plate congression	0.00131902
GOTERM_CC_DIRECT	GO:0000502	proteasome complex	0.00132953
GOTERM_MF_DIRECT	GO:0005524	ATP binding	0.00135329
GOTERM_BP_DIRECT	GO:0000387	spliceosomal snRNP assembly	0.00156283
GOTERM_BP_DIRECT	GO:0006366	transcription from RNA polymerase II promoter	0.00160915
GOTERM_BP_DIRECT	GO:0001649	osteoblast differentiation	0.0016398
GOTERM_CC_DIRECT	GO:0005689	U12-type spliceosomal complex	0.00166726
GOTERM_BP_DIRECT	GO:0070979	protein K11-linked ubiquitination	0.00192469
GOTERM_CC_DIRECT	GO:0043231	intracellular membrane-bounded organelle	0.00199015
GOTERM_BP_DIRECT	GO:0050821	protein stabilization	0.00199702
GOTERM_CC_DIRECT	GO:0071011	precatalytic spliceosome	0.00203508
GOTERM_CC_DIRECT	GO:0032797	SMN complex	0.0020711
GOTERM_BP_DIRECT	GO:0051443	positive regulation of ubiquitin-protein transferase activity	0.00207575
GOTERM_MF_DIRECT	GO:0047485	protein N-terminus binding	0.00209979
GOTERM_BP_DIRECT	GO:0031053	primary miRNA processing	0.00228017
GOTERM_BP_DIRECT	GO:0006189	'de novo' IMP biosynthetic process	0.00228017
GOTERM_BP_DIRECT	GO:0000463	maturation of LSU-rRNA from tricistronic rRNA transcript (SSU-rRNA, 5.8S rRNA, LSU-rRNA)	0.00229761
GOTERM_CC_DIRECT	GO:0034399	nuclear periphery	0.00234619
GOTERM_BP_DIRECT	GO:0006974	cellular response to DNA damage stimulus	0.00254441
GOTERM_BP_DIRECT	GO:0021762	substantia nigra development	0.00259705
GOTERM_BP_DIRECT	GO:0007088	regulation of mitotic nuclear division	0.00265401
GOTERM_BP_DIRECT	GO:0009116	nucleoside metabolic process	0.00265401
GOTERM_MF_DIRECT	GO:0019904	protein domain specific binding	0.00279358
GOTERM_CC_DIRECT	GO:0002199	zona pellucida receptor complex	0.00287631
GOTERM_BP_DIRECT	GO:0044342	type B pancreatic cell proliferation	0.00318729
GOTERM_MF_DIRECT	GO:0042802	identical protein binding	0.00341594
GOTERM_MF_DIRECT	GO:0051087	chaperone binding	0.00402127
GOTERM_BP_DIRECT	GO:0001837	epithelial to mesenchymal transition	0.0040321
GOTERM_MF_DIRECT	GO:0003730	mRNA 3'-UTR binding	0.00453267
GOTERM_BP_DIRECT	GO:0032212	positive regulation of telomere maintenance via telomerase	0.00475465
GOTERM_MF_DIRECT	GO:0016853	isomerase activity	0.00488232
GOTERM_BP_DIRECT	GO:0007059	chromosome segregation	0.00506745
GOTERM_MF_DIRECT	GO:0008536	Ran GTPase binding	0.00532799
GOTERM_BP_DIRECT	GO:0006413	translational initiation	0.00537764
GOTERM_CC_DIRECT	GO:0000776	kinetochore	0.00598523
GOTERM_MF_DIRECT	GO:0000287	magnesium ion binding	0.00614372
GOTERM_BP_DIRECT	GO:0006270	DNA replication initiation	0.00615605
GOTERM_MF_DIRECT	GO:0003682	chromatin binding	0.00644623
GOTERM_MF_DIRECT	GO:0070034	telomerase RNA binding	0.00696378
GOTERM_MF_DIRECT	GO:0008301	DNA binding, bending	0.00696378
GOTERM_CC_DIRECT	GO:0034455	t-UTP complex	0.00696928
GOTERM_MF_DIRECT	GO:0003712	transcription cofactor activity	0.00709584
GOTERM_MF_DIRECT	GO:0003899	DNA-directed RNA polymerase activity	0.00717501
GOTERM_MF_DIRECT	GO:0070139	SUMO-specific endopeptidase activity	0.00723775
GOTERM_BP_DIRECT	GO:0072277	metanephric glomerular capillary formation	0.00736789
GOTERM_BP_DIRECT	GO:0048025	negative regulation of mRNA splicing, via spliceosome	0.00738129
GOTERM_CC_DIRECT	GO:0022624	proteasome accessory complex	0.00818758
GOTERM_BP_DIRECT	GO:0035308	negative regulation of protein dephosphorylation	0.00854412
GOTERM_BP_DIRECT	GO:0051123	RNA polymerase II transcriptional preinitiation complex assembly	0.00854412
GOTERM_BP_DIRECT	GO:0032543	mitochondrial translation	0.00861591
GOTERM_BP_DIRECT	GO:0006607	NLS-bearing protein import into nucleus	0.00903242
GOTERM_CC_DIRECT	GO:0000784	nuclear chromosome, telomeric region	0.00952059

## Sheet: Table S2C
Table S2C. Gene ontology classes of genes down regulated from E8.5 embryonic heart to E9.5 control heart, but up-regulated in E9.5 CKO heart (FC>1.5, P<0.01) ,related to Figure 2
Category	GO Accession	GO Term Name	P-value
GOTERM_BP_DIRECT	GO:0071456	cellular response to hypoxia	3.91218e-08
GOTERM_CC_DIRECT	GO:0016020	membrane	6.3109e-08
GOTERM_CC_DIRECT	GO:0070062	extracellular exosome	6.70021e-07
GOTERM_BP_DIRECT	GO:0006629	lipid metabolic process	1.35945e-05
GOTERM_BP_DIRECT	GO:0001525	angiogenesis	3.30563e-05
GOTERM_BP_DIRECT	GO:0048821	erythrocyte development	4.41619e-05
GOTERM_MF_DIRECT	GO:0005515	protein binding	7.74984e-05
GOTERM_BP_DIRECT	GO:0006915	apoptotic process	0.000103549
GOTERM_MF_DIRECT	GO:0003824	catalytic activity	0.00010616
GOTERM_BP_DIRECT	GO:0008152	metabolic process	0.000108202
GOTERM_BP_DIRECT	GO:0016239	positive regulation of macroautophagy	0.000219074
GOTERM_BP_DIRECT	GO:0045766	positive regulation of angiogenesis	0.000223681
GOTERM_CC_DIRECT	GO:0005765	lysosomal membrane	0.000285694
GOTERM_BP_DIRECT	GO:0001666	response to hypoxia	0.000340384
GOTERM_CC_DIRECT	GO:0005737	cytoplasm	0.000350074
GOTERM_BP_DIRECT	GO:0019915	lipid storage	0.000484145
GOTERM_CC_DIRECT	GO:0005739	mitochondrion	0.000534345
GOTERM_CC_DIRECT	GO:0005764	lysosome	0.000724712
GOTERM_MF_DIRECT	GO:0001968	fibronectin binding	0.000748284
GOTERM_CC_DIRECT	GO:0042383	sarcolemma	0.000767715
GOTERM_CC_DIRECT	GO:0005783	endoplasmic reticulum	0.000823637
GOTERM_MF_DIRECT	GO:0016491	oxidoreductase activity	0.000847128
GOTERM_MF_DIRECT	GO:0016829	lyase activity	0.000863694
GOTERM_BP_DIRECT	GO:0055114	oxidation-reduction process	0.000869921
GOTERM_MF_DIRECT	GO:0005102	receptor binding	0.000923726
GOTERM_CC_DIRECT	GO:0005789	endoplasmic reticulum membrane	0.00104666
GOTERM_MF_DIRECT	GO:0016740	transferase activity	0.00155373
GOTERM_MF_DIRECT	GO:0015174	basic amino acid transmembrane transporter activity	0.00190609
GOTERM_MF_DIRECT	GO:0019899	enzyme binding	0.00207206
GOTERM_MF_DIRECT	GO:0008374	O-acyltransferase activity	0.00231986
GOTERM_BP_DIRECT	GO:0034976	response to endoplasmic reticulum stress	0.0028492
GOTERM_BP_DIRECT	GO:0035313	wound healing, spreading of epidermal cells	0.00286701
GOTERM_BP_DIRECT	GO:0030334	regulation of cell migration	0.00306839
GOTERM_CC_DIRECT	GO:0016529	sarcoplasmic reticulum	0.00320618
GOTERM_MF_DIRECT	GO:0016746	transferase activity, transferring acyl groups	0.00371108
GOTERM_MF_DIRECT	GO:0019838	growth factor binding	0.00408966
GOTERM_BP_DIRECT	GO:0001974	blood vessel remodeling	0.00416466
GOTERM_MF_DIRECT	GO:0051213	dioxygenase activity	0.00424173
GOTERM_BP_DIRECT	GO:0030336	negative regulation of cell migration	0.00504786
GOTERM_BP_DIRECT	GO:0003007	heart morphogenesis	0.00515132
GOTERM_CC_DIRECT	GO:0005741	mitochondrial outer membrane	0.00523127
GOTERM_BP_DIRECT	GO:0001822	kidney development	0.00532949
GOTERM_BP_DIRECT	GO:0030502	negative regulation of bone mineralization	0.00560896
GOTERM_BP_DIRECT	GO:0032870	cellular response to hormone stimulus	0.00611964
GOTERM_BP_DIRECT	GO:0042149	cellular response to glucose starvation	0.00626117
GOTERM_BP_DIRECT	GO:0007049	cell cycle	0.00632364
GOTERM_BP_DIRECT	GO:0030968	endoplasmic reticulum unfolded protein response	0.00669437
GOTERM_BP_DIRECT	GO:0001570	vasculogenesis	0.00692169
GOTERM_BP_DIRECT	GO:0043433	negative regulation of sequence-specific DNA binding transcription factor activity	0.00742552
GOTERM_CC_DIRECT	GO:0012505	endomembrane system	0.0079265
GOTERM_BP_DIRECT	GO:0042789	mRNA transcription from RNA polymerase II promoter	0.00807872
GOTERM_BP_DIRECT	GO:1900745	positive regulation of p38MAPK cascade	0.00807872
GOTERM_MF_DIRECT	GO:0005506	iron ion binding	0.00828497
GOTERM_BP_DIRECT	GO:0016477	cell migration	0.00870475
GOTERM_BP_DIRECT	GO:0018401	peptidyl-proline hydroxylation to 4-hydroxy-L-proline	0.00871165
GOTERM_BP_DIRECT	GO:0019262	N-acetylneuraminate catabolic process	0.00871165
GOTERM_BP_DIRECT	GO:0010830	regulation of myotube differentiation	0.00871165
GOTERM_BP_DIRECT	GO:0001889	liver development	0.00964258

## Sheet: Table S2D
Table S2D. Gene ontology classes of genes down regulated from E8.5 embryonic heart to E9.5 control heart, but up-regulated in E9.5 CKO heart which also targets of top20 miRNAs(FC>1.5, P<0.01), related to Figure 4
Category	GO Accession	GO Term Name	P-value
GOTERM_BP_DIRECT	GO:0071456	cellular response to hypoxia	2.11851e-06
GOTERM_CC_DIRECT	GO:0016020	membrane	8.8396e-06
GOTERM_BP_DIRECT	GO:0001525	angiogenesis	7.46074e-05
GOTERM_CC_DIRECT	GO:0005737	cytoplasm	0.000121642
GOTERM_BP_DIRECT	GO:0006915	apoptotic process	0.000208616
GOTERM_BP_DIRECT	GO:0001822	kidney development	0.000611964
GOTERM_MF_DIRECT	GO:0005515	protein binding	0.00110962
GOTERM_BP_DIRECT	GO:0001568	blood vessel development	0.00113487
GOTERM_CC_DIRECT	GO:0005622	intracellular	0.00117775
GOTERM_BP_DIRECT	GO:0010830	regulation of myotube differentiation	0.00177334
GOTERM_BP_DIRECT	GO:0045766	positive regulation of angiogenesis	0.00227799
GOTERM_BP_DIRECT	GO:0006810	transport	0.00311728
GOTERM_CC_DIRECT	GO:0005829	cytosol	0.00349982
GOTERM_MF_DIRECT	GO:0042803	protein homodimerization activity	0.00460214
GOTERM_BP_DIRECT	GO:0035556	intracellular signal transduction	0.0050174
GOTERM_BP_DIRECT	GO:0060670	branching involved in labyrinthine layer morphogenesis	0.0051671
GOTERM_MF_DIRECT	GO:0016829	lyase activity	0.0052379
GOTERM_BP_DIRECT	GO:0016477	cell migration	0.00544636
GOTERM_BP_DIRECT	GO:0070373	negative regulation of ERK1 and ERK2 cascade	0.00613445
GOTERM_BP_DIRECT	GO:0001570	vasculogenesis	0.00681452
GOTERM_BP_DIRECT	GO:0035313	wound healing, spreading of epidermal cells	0.00746898
GOTERM_CC_DIRECT	GO:0005783	endoplasmic reticulum	0.00842928
GOTERM_BP_DIRECT	GO:0060412	ventricular septum morphogenesis	0.00846029
GOTERM_MF_DIRECT	GO:0016491	oxidoreductase activity	0.00957105

## Sheet: Table S2E
Table S2E. Gene ontology classes overrepresented in E9.5 Dgcr8-cKO embryonic heart vs E9.5 control heart which were putative miR-541 targets (FC>1.5, P<0.01), related to Figure 4
Category	GO Accession	GO Term Name	P-Value
GOTERM_CC_DIRECT	GO:0031012	extracellular matrix	1.51244e-05
GOTERM_BP_DIRECT	GO:0070373	negative regulation of ERK1 and ERK2 cascade	4.84136e-05
GOTERM_CC_DIRECT	GO:0070062	extracellular exosome	0.000149483
GOTERM_CC_DIRECT	GO:0016020	membrane	0.000388539
GOTERM_BP_DIRECT	GO:0001525	angiogenesis	0.000613175
GOTERM_BP_DIRECT	GO:0035556	intracellular signal transduction	0.000704719
GOTERM_CC_DIRECT	GO:0005737	cytoplasm	0.0010576
GOTERM_BP_DIRECT	GO:0001666	response to hypoxia	0.00108544
GOTERM_MF_DIRECT	GO:0016491	oxidoreductase activity	0.00119721
GOTERM_MF_DIRECT	GO:0005515	protein binding	0.00165899
GOTERM_BP_DIRECT	GO:0055114	oxidation-reduction process	0.0025472
GOTERM_MF_DIRECT	GO:0044212	transcription regulatory region DNA binding	0.00313399
GOTERM_BP_DIRECT	GO:0001558	regulation of cell growth	0.00516855
GOTERM_BP_DIRECT	GO:0072358	cardiovascular system development	0.00517246
GOTERM_BP_DIRECT	GO:0046688	response to copper ion	0.00517246
GOTERM_CC_DIRECT	GO:0005615	extracellular space	0.0052834
GOTERM_MF_DIRECT	GO:0002020	protease binding	0.00583445
GOTERM_CC_DIRECT	GO:0031410	cytoplasmic vesicle	0.00698491
GOTERM_BP_DIRECT	GO:0090280	positive regulation of calcium ion import	0.0070164
GOTERM_BP_DIRECT	GO:0006915	apoptotic process	0.00755086
GOTERM_CC_DIRECT	GO:0030424	axon	0.00834784
GOTERM_BP_DIRECT	GO:0034394	protein localization to cell surface	0.00911383
GOTERM_MF_DIRECT	GO:0008022	protein C-terminus binding	0.00932889

## Sheet: Table S2F
Table S2F. Gene ontology classes overrepresented in E9.5 CKO embryonic heart transfected with miR-541vs NC miRNA (FC>1.5, P<0.01), related to Figure 6
Category	GO Accession	GO Term Name	P-value
GOTERM_CC_DIRECT	GO:0005576	extracellular region	8.66847e-13
GOTERM_CC_DIRECT	GO:0005578	proteinaceous extracellular matrix	6.8651e-12
GOTERM_MF_DIRECT	GO:0005509	calcium ion binding	5.70502e-10
GOTERM_CC_DIRECT	GO:0030018	Z disc	9.4639e-10
GOTERM_BP_DIRECT	GO:0060048	cardiac muscle contraction	1.14421e-08
GOTERM_CC_DIRECT	GO:0030016	myofibril	6.28402e-08
GOTERM_CC_DIRECT	GO:0005581	collagen trimer	1.06448e-06
GOTERM_BP_DIRECT	GO:0002026	regulation of the force of heart contraction	1.17742e-06
GOTERM_CC_DIRECT	GO:0005615	extracellular space	4.34937e-06
GOTERM_CC_DIRECT	GO:0042383	sarcolemma	1.09103e-05
GOTERM_BP_DIRECT	GO:0055010	ventricular cardiac muscle tissue morphogenesis	6.58106e-05
GOTERM_BP_DIRECT	GO:0002027	regulation of heart rate	7.33787e-05
GOTERM_BP_DIRECT	GO:0006937	regulation of muscle contraction	0.000122035
GOTERM_CC_DIRECT	GO:0016020	membrane	0.000140945
GOTERM_BP_DIRECT	GO:0030199	collagen fibril organization	0.00014343
GOTERM_BP_DIRECT	GO:0045214	sarcomere organization	0.000145258
GOTERM_MF_DIRECT	GO:0003779	actin binding	0.000165783
GOTERM_CC_DIRECT	GO:0043292	contractile fiber	0.000298475
GOTERM_CC_DIRECT	GO:0016459	myosin complex	0.000303605
GOTERM_BP_DIRECT	GO:0008016	regulation of heart contraction	0.000367991
GOTERM_CC_DIRECT	GO:0005861	troponin complex	0.000434058
GOTERM_BP_DIRECT	GO:0034765	regulation of ion transmembrane transport	0.000677526
GOTERM_MF_DIRECT	GO:0005537	mannose binding	0.000887947
GOTERM_BP_DIRECT	GO:0007189	adenylate cyclase-activating G-protein coupled receptor signaling pathway	0.00101281
GOTERM_CC_DIRECT	GO:0031674	I band	0.00118373
GOTERM_BP_DIRECT	GO:0042572	retinol metabolic process	0.00119822
GOTERM_BP_DIRECT	GO:0030336	negative regulation of cell migration	0.00122975
GOTERM_MF_DIRECT	GO:0008083	growth factor activity	0.00134605
GOTERM_MF_DIRECT	GO:0005244	voltage-gated ion channel activity	0.00151917
GOTERM_CC_DIRECT	GO:0031012	extracellular matrix	0.00160151
GOTERM_BP_DIRECT	GO:0007155	cell adhesion	0.00168868
GOTERM_MF_DIRECT	GO:0005528	FK506 binding	0.00178024
GOTERM_BP_DIRECT	GO:0014898	cardiac muscle hypertrophy in response to stress	0.00186773
GOTERM_BP_DIRECT	GO:0001736	establishment of planar polarity	0.00186773
GOTERM_BP_DIRECT	GO:0010107	potassium ion import	0.00187436
GOTERM_BP_DIRECT	GO:0003009	skeletal muscle contraction	0.00187436
GOTERM_MF_DIRECT	GO:0042803	protein homodimerization activity	0.0022862
GOTERM_BP_DIRECT	GO:0055117	regulation of cardiac muscle contraction	0.00242682
GOTERM_BP_DIRECT	GO:0055003	cardiac myofibril assembly	0.0026176
GOTERM_CC_DIRECT	GO:0016529	sarcoplasmic reticulum	0.0029207
GOTERM_MF_DIRECT	GO:0004602	glutathione peroxidase activity	0.00295584
GOTERM_CC_DIRECT	GO:0043025	neuronal cell body	0.00323761
GOTERM_BP_DIRECT	GO:0003085	negative regulation of systemic arterial blood pressure	0.00362583
GOTERM_MF_DIRECT	GO:0005539	glycosaminoglycan binding	0.00371655
GOTERM_BP_DIRECT	GO:0006936	muscle contraction	0.00411007
GOTERM_BP_DIRECT	GO:0030049	muscle filament sliding	0.00424964
GOTERM_BP_DIRECT	GO:0006068	ethanol catabolic process	0.00424964
GOTERM_BP_DIRECT	GO:0060373	regulation of ventricular cardiac muscle cell membrane depolarization	0.00424964
GOTERM_CC_DIRECT	GO:0005739	mitochondrion	0.00449206
GOTERM_MF_DIRECT	GO:0005201	extracellular matrix structural constituent	0.00464651
GOTERM_BP_DIRECT	GO:0006941	striated muscle contraction	0.00486827
GOTERM_MF_DIRECT	GO:0008201	heparin binding	0.00508293
GOTERM_BP_DIRECT	GO:0007156	homophilic cell adhesion via plasma membrane adhesion molecules	0.00516878
GOTERM_BP_DIRECT	GO:0007517	muscle organ development	0.00522792
GOTERM_BP_DIRECT	GO:0009612	response to mechanical stimulus	0.00522792
GOTERM_CC_DIRECT	GO:0009925	basal plasma membrane	0.00558295
GOTERM_BP_DIRECT	GO:0010811	positive regulation of cell-substrate adhesion	0.00565399
GOTERM_BP_DIRECT	GO:0042573	retinoic acid metabolic process	0.0063672
GOTERM_CC_DIRECT	GO:0005921	gap junction	0.00653142
GOTERM_CC_DIRECT	GO:0033017	sarcoplasmic reticulum membrane	0.00653142
GOTERM_BP_DIRECT	GO:0014894	response to denervation involved in regulation of muscle adaptation	0.00653659
GOTERM_BP_DIRECT	GO:0060371	regulation of atrial cardiac muscle cell membrane depolarization	0.00653659
GOTERM_BP_DIRECT	GO:0006813	potassium ion transport	0.00658247
GOTERM_BP_DIRECT	GO:0007275	multicellular organism development	0.00699595
GOTERM_MF_DIRECT	GO:0030172	troponin C binding	0.00773544
GOTERM_MF_DIRECT	GO:0008307	structural constituent of muscle	0.00784128
GOTERM_BP_DIRECT	GO:0001938	positive regulation of endothelial cell proliferation	0.00785075
GOTERM_BP_DIRECT	GO:1903237	negative regulation of leukocyte tethering or rolling	0.00790108
GOTERM_MF_DIRECT	GO:0046872	metal ion binding	0.00828046
GOTERM_CC_DIRECT	GO:0031672	A band	0.00846778
GOTERM_BP_DIRECT	GO:0048514	blood vessel morphogenesis	0.00886167
GOTERM_MF_DIRECT	GO:0031432	titin binding	0.00914989
GOTERM_BP_DIRECT	GO:1901380	negative regulation of potassium ion transmembrane transport	0.00942693
GOTERM_BP_DIRECT	GO:0042060	wound healing	0.00983559

## Sheet: Table S2G
Table S2G. Gene ontology classes overrepresented in E9.5 CKO embryonic heart transfected with NC miRNA vs miRNA-541 (FC>1.5, P<0.01), related to Figure 6
Category	GO Accession	GO Term Name	P-value
GOTERM_BP_DIRECT	GO:0002376	immune system process	1.06858e-20
GOTERM_CC_DIRECT	GO:0016020	membrane	6.51447e-18
GOTERM_BP_DIRECT	GO:0001525	angiogenesis	8.56997e-14
GOTERM_BP_DIRECT	GO:0009615	response to virus	1.23631e-13
GOTERM_BP_DIRECT	GO:0051607	defense response to virus	2.54777e-12
GOTERM_MF_DIRECT	GO:0005515	protein binding	5.2047e-11
GOTERM_CC_DIRECT	GO:0005737	cytoplasm	1.54744e-10
GOTERM_BP_DIRECT	GO:0035458	cellular response to interferon-beta	5.3501e-10
GOTERM_BP_DIRECT	GO:0045766	positive regulation of angiogenesis	5.60695e-10
GOTERM_BP_DIRECT	GO:0045087	innate immune response	6.37957e-10
GOTERM_CC_DIRECT	GO:0009986	cell surface	1.38526e-09
GOTERM_BP_DIRECT	GO:0030335	positive regulation of cell migration	1.61072e-08
GOTERM_CC_DIRECT	GO:0009897	external side of plasma membrane	1.72643e-08
GOTERM_BP_DIRECT	GO:0007155	cell adhesion	1.84869e-08
GOTERM_MF_DIRECT	GO:0004713	protein tyrosine kinase activity	3.85215e-08
GOTERM_BP_DIRECT	GO:0006954	inflammatory response	4.7652e-07
GOTERM_BP_DIRECT	GO:0045071	negative regulation of viral genome replication	7.08458e-07
GOTERM_MF_DIRECT	GO:0000166	nucleotide binding	9.19653e-07
GOTERM_BP_DIRECT	GO:0051770	positive regulation of nitric-oxide synthase biosynthetic process	9.75626e-07
GOTERM_BP_DIRECT	GO:0035457	cellular response to interferon-alpha	4.36241e-06
GOTERM_BP_DIRECT	GO:0016525	negative regulation of angiogenesis	6.1432e-06
GOTERM_MF_DIRECT	GO:0005524	ATP binding	6.43412e-06
GOTERM_BP_DIRECT	GO:0042127	regulation of cell proliferation	6.60686e-06
GOTERM_BP_DIRECT	GO:0048661	positive regulation of smooth muscle cell proliferation	6.84392e-06
GOTERM_BP_DIRECT	GO:0010628	positive regulation of gene expression	7.64079e-06
GOTERM_BP_DIRECT	GO:0002687	positive regulation of leukocyte migration	7.74411e-06
GOTERM_BP_DIRECT	GO:0035556	intracellular signal transduction	8.22151e-06
GOTERM_CC_DIRECT	GO:0043235	receptor complex	1.01071e-05
GOTERM_MF_DIRECT	GO:0005178	integrin binding	1.27459e-05
GOTERM_BP_DIRECT	GO:0002040	sprouting angiogenesis	1.44876e-05
GOTERM_CC_DIRECT	GO:0045121	membrane raft	1.65299e-05
GOTERM_BP_DIRECT	GO:0007159	leukocyte cell-cell adhesion	1.7935e-05
GOTERM_BP_DIRECT	GO:0018108	peptidyl-tyrosine phosphorylation	2.86238e-05
GOTERM_MF_DIRECT	GO:0004715	non-membrane spanning protein tyrosine kinase activity	3.61046e-05
GOTERM_BP_DIRECT	GO:0001570	vasculogenesis	5.03297e-05
GOTERM_MF_DIRECT	GO:0004672	protein kinase activity	5.34042e-05
GOTERM_BP_DIRECT	GO:0006935	chemotaxis	5.51925e-05
GOTERM_MF_DIRECT	GO:0003725	double-stranded RNA binding	6.59023e-05
GOTERM_BP_DIRECT	GO:0050688	regulation of defense response to virus	7.40873e-05
GOTERM_BP_DIRECT	GO:0010595	positive regulation of endothelial cell migration	7.66414e-05
GOTERM_BP_DIRECT	GO:0050729	positive regulation of inflammatory response	8.16867e-05
GOTERM_CC_DIRECT	GO:0033093	Weibel-Palade body	9.83232e-05
GOTERM_BP_DIRECT	GO:0036120	cellular response to platelet-derived growth factor stimulus	9.89456e-05
GOTERM_BP_DIRECT	GO:0019885	antigen processing and presentation of endogenous peptide antigen via MHC class I	0.000108091
GOTERM_BP_DIRECT	GO:0006468	protein phosphorylation	0.000116245
GOTERM_BP_DIRECT	GO:0016310	phosphorylation	0.000125317
GOTERM_CC_DIRECT	GO:0005634	nucleus	0.000141098
GOTERM_BP_DIRECT	GO:0045944	positive regulation of transcription from RNA polymerase II promoter	0.000152078
GOTERM_BP_DIRECT	GO:0007169	transmembrane receptor protein tyrosine kinase signaling pathway	0.000158003
GOTERM_CC_DIRECT	GO:0030054	cell junction	0.000182494
GOTERM_BP_DIRECT	GO:0055085	transmembrane transport	0.000215685
GOTERM_BP_DIRECT	GO:0030334	regulation of cell migration	0.000222506
GOTERM_BP_DIRECT	GO:0042060	wound healing	0.000224532
GOTERM_BP_DIRECT	GO:0071560	cellular response to transforming growth factor beta stimulus	0.000227377
GOTERM_BP_DIRECT	GO:0014911	positive regulation of smooth muscle cell migration	0.000243384
GOTERM_BP_DIRECT	GO:0030168	platelet activation	0.000243384
GOTERM_BP_DIRECT	GO:0001932	regulation of protein phosphorylation	0.000269713
GOTERM_BP_DIRECT	GO:0006955	immune response	0.000286398
GOTERM_BP_DIRECT	GO:0034446	substrate adhesion-dependent cell spreading	0.000304582
GOTERM_BP_DIRECT	GO:0048568	embryonic organ development	0.000304582
GOTERM_BP_DIRECT	GO:0042270	protection from natural killer cell mediated cytotoxicity	0.000306407
GOTERM_BP_DIRECT	GO:0002693	positive regulation of cellular extravasation	0.000306407
GOTERM_BP_DIRECT	GO:0032481	positive regulation of type I interferon production	0.000316178
GOTERM_MF_DIRECT	GO:0003950	NAD+ ADP-ribosyltransferase activity	0.00035142
GOTERM_MF_DIRECT	GO:0016787	hydrolase activity	0.000358069
GOTERM_BP_DIRECT	GO:0008285	negative regulation of cell proliferation	0.000367703
GOTERM_BP_DIRECT	GO:0046777	protein autophosphorylation	0.000370869
GOTERM_BP_DIRECT	GO:0014068	positive regulation of phosphatidylinositol 3-kinase signaling	0.000374837
GOTERM_BP_DIRECT	GO:0006915	apoptotic process	0.000450733
GOTERM_CC_DIRECT	GO:0070062	extracellular exosome	0.000491248
GOTERM_MF_DIRECT	GO:0001730	2'-5'-oligoadenylate synthetase activity	0.000494866
GOTERM_CC_DIRECT	GO:0031410	cytoplasmic vesicle	0.000509676
GOTERM_BP_DIRECT	GO:0032496	response to lipopolysaccharide	0.000515612
GOTERM_MF_DIRECT	GO:0016301	kinase activity	0.000558624
GOTERM_CC_DIRECT	GO:0005887	integral component of plasma membrane	0.000642355
GOTERM_BP_DIRECT	GO:0008584	male gonad development	0.000664829
GOTERM_CC_DIRECT	GO:0048471	perinuclear region of cytoplasm	0.000740143
GOTERM_BP_DIRECT	GO:0044344	cellular response to fibroblast growth factor stimulus	0.0007645
GOTERM_BP_DIRECT	GO:0042832	defense response to protozoan	0.0007645
GOTERM_BP_DIRECT	GO:0002479	antigen processing and presentation of exogenous peptide antigen via MHC class I, TAP-dependent	0.0007645
GOTERM_MF_DIRECT	GO:0005096	GTPase activator activity	0.000766079
GOTERM_BP_DIRECT	GO:0001666	response to hypoxia	0.000778405
GOTERM_MF_DIRECT	GO:0005102	receptor binding	0.000790401
GOTERM_BP_DIRECT	GO:0045088	regulation of innate immune response	0.00082844
GOTERM_MF_DIRECT	GO:0050431	transforming growth factor beta binding	0.000941384
GOTERM_MF_DIRECT	GO:0004714	transmembrane receptor protein tyrosine kinase activity	0.000952253
GOTERM_MF_DIRECT	GO:0000978	RNA polymerase II core promoter proximal region sequence-specific DNA binding	0.000960028
GOTERM_CC_DIRECT	GO:0030670	phagocytic vesicle membrane	0.000995963
GOTERM_BP_DIRECT	GO:0019882	antigen processing and presentation	0.00101309
GOTERM_BP_DIRECT	GO:0016337	single organismal cell-cell adhesion	0.00117621
GOTERM_CC_DIRECT	GO:0042470	melanosome	0.00118068
GOTERM_BP_DIRECT	GO:0032728	positive regulation of interferon-beta production	0.00119136
GOTERM_BP_DIRECT	GO:0002237	response to molecule of bacterial origin	0.00126978
GOTERM_CC_DIRECT	GO:0016023	cytoplasmic, membrane-bounded vesicle	0.00127592
GOTERM_BP_DIRECT	GO:0071222	cellular response to lipopolysaccharide	0.00128163
GOTERM_MF_DIRECT	GO:0004386	helicase activity	0.00129304
GOTERM_BP_DIRECT	GO:0051092	positive regulation of NF-kappaB transcription factor activity	0.0013056
GOTERM_BP_DIRECT	GO:0001916	positive regulation of T cell mediated cytotoxicity	0.00134817
GOTERM_BP_DIRECT	GO:0001569	patterning of blood vessels	0.00137185
GOTERM_BP_DIRECT	GO:0045785	positive regulation of cell adhesion	0.00138799
GOTERM_BP_DIRECT	GO:0043123	positive regulation of I-kappaB kinase/NF-kappaB signaling	0.00144406
GOTERM_BP_DIRECT	GO:0071356	cellular response to tumor necrosis factor	0.00144684
GOTERM_BP_DIRECT	GO:0050731	positive regulation of peptidyl-tyrosine phosphorylation	0.00151259
GOTERM_CC_DIRECT	GO:0042995	cell projection	0.00156595
GOTERM_MF_DIRECT	GO:0005201	extracellular matrix structural constituent	0.00156704
GOTERM_MF_DIRECT	GO:0008270	zinc ion binding	0.00164124
GOTERM_BP_DIRECT	GO:0038083	peptidyl-tyrosine autophosphorylation	0.00165134
GOTERM_BP_DIRECT	GO:0032722	positive regulation of chemokine production	0.00181416
GOTERM_BP_DIRECT	GO:0043065	positive regulation of apoptotic process	0.00182847
GOTERM_BP_DIRECT	GO:0010332	response to gamma radiation	0.00185213
GOTERM_MF_DIRECT	GO:0003677	DNA binding	0.00191631
GOTERM_CC_DIRECT	GO:0005925	focal adhesion	0.00201607
GOTERM_CC_DIRECT	GO:0005654	nucleoplasm	0.00212756
GOTERM_BP_DIRECT	GO:0044406	adhesion of symbiont to host	0.00217327
GOTERM_MF_DIRECT	GO:0016740	transferase activity	0.00217627
GOTERM_BP_DIRECT	GO:0071346	cellular response to interferon-gamma	0.00225304
GOTERM_BP_DIRECT	GO:0048514	blood vessel morphogenesis	0.00225739
GOTERM_CC_DIRECT	GO:0071944	cell periphery	0.00269102
GOTERM_BP_DIRECT	GO:0008283	cell proliferation	0.00270384
GOTERM_BP_DIRECT	GO:0010634	positive regulation of epithelial cell migration	0.00272905
GOTERM_BP_DIRECT	GO:0002474	antigen processing and presentation of peptide antigen via MHC class I	0.00272905
GOTERM_CC_DIRECT	GO:0005578	proteinaceous extracellular matrix	0.00277332
GOTERM_CC_DIRECT	GO:0016324	apical plasma membrane	0.0028281
GOTERM_BP_DIRECT	GO:0009968	negative regulation of signal transduction	0.00308692
GOTERM_MF_DIRECT	GO:0042605	peptide antigen binding	0.00309569
GOTERM_BP_DIRECT	GO:0035924	cellular response to vascular endothelial growth factor stimulus	0.0030995
GOTERM_BP_DIRECT	GO:0008217	regulation of blood pressure	0.0032404
GOTERM_CC_DIRECT	GO:0042612	MHC class I protein complex	0.00325983
GOTERM_CC_DIRECT	GO:0005764	lysosome	0.00329937
GOTERM_MF_DIRECT	GO:0044325	ion channel binding	0.00344062
GOTERM_CC_DIRECT	GO:0030139	endocytic vesicle	0.00344357
GOTERM_MF_DIRECT	GO:0046872	metal ion binding	0.00361052
GOTERM_BP_DIRECT	GO:0009612	response to mechanical stimulus	0.0036856
GOTERM_BP_DIRECT	GO:0043491	protein kinase B signaling	0.00390019
GOTERM_BP_DIRECT	GO:0045893	positive regulation of transcription, DNA-templated	0.00404457
GOTERM_BP_DIRECT	GO:0031663	lipopolysaccharide-mediated signaling pathway	0.0045269
GOTERM_CC_DIRECT	GO:0005911	cell-cell junction	0.00475728
GOTERM_MF_DIRECT	GO:0003924	GTPase activity	0.00482083
GOTERM_BP_DIRECT	GO:0051260	protein homooligomerization	0.00494935
GOTERM_CC_DIRECT	GO:0005615	extracellular space	0.00496439
GOTERM_CC_DIRECT	GO:0005901	caveola	0.00497449
GOTERM_BP_DIRECT	GO:0030198	extracellular matrix organization	0.00525653
GOTERM_BP_DIRECT	GO:0009408	response to heat	0.00532155
GOTERM_BP_DIRECT	GO:0032526	response to retinoic acid	0.00532155
GOTERM_CC_DIRECT	GO:0031012	extracellular matrix	0.00532228
GOTERM_MF_DIRECT	GO:0005525	GTP binding	0.00547872
GOTERM_BP_DIRECT	GO:0070374	positive regulation of ERK1 and ERK2 cascade	0.00556419
GOTERM_BP_DIRECT	GO:0042981	regulation of apoptotic process	0.00561446
GOTERM_BP_DIRECT	GO:0000187	activation of MAPK activity	0.00577385
GOTERM_BP_DIRECT	GO:0032757	positive regulation of interleukin-8 production	0.00615573
GOTERM_BP_DIRECT	GO:0048010	vascular endothelial growth factor receptor signaling pathway	0.00615573
GOTERM_BP_DIRECT	GO:1902042	negative regulation of extrinsic apoptotic signaling pathway via death domain receptors	0.00615573
GOTERM_BP_DIRECT	GO:0060037	pharyngeal system development	0.0063219
GOTERM_BP_DIRECT	GO:0048566	embryonic digestive tract development	0.0063219
GOTERM_BP_DIRECT	GO:0060216	definitive hemopoiesis	0.0063219
GOTERM_MF_DIRECT	GO:0015297	antiporter activity	0.00643454
GOTERM_CC_DIRECT	GO:0032587	ruffle membrane	0.00655839
GOTERM_BP_DIRECT	GO:0032092	positive regulation of protein binding	0.00669587
GOTERM_BP_DIRECT	GO:0032760	positive regulation of tumor necrosis factor production	0.00683328
GOTERM_MF_DIRECT	GO:0019838	growth factor binding	0.0070495
GOTERM_CC_DIRECT	GO:0005768	endosome	0.00721824
GOTERM_BP_DIRECT	GO:0035455	response to interferon-alpha	0.00721868
GOTERM_BP_DIRECT	GO:0035970	peptidyl-threonine dephosphorylation	0.00721868
GOTERM_BP_DIRECT	GO:0032869	cellular response to insulin stimulus	0.00736257
GOTERM_MF_DIRECT	GO:0015459	potassium channel regulator activity	0.00742367
GOTERM_BP_DIRECT	GO:0000165	MAPK cascade	0.00748043
GOTERM_BP_DIRECT	GO:0045662	negative regulation of myoblast differentiation	0.00754228
GOTERM_BP_DIRECT	GO:0032735	positive regulation of interleukin-12 production	0.00754228
GOTERM_BP_DIRECT	GO:0071526	semaphorin-plexin signaling pathway	0.00772697
GOTERM_BP_DIRECT	GO:0042384	cilium assembly	0.00773616
GOTERM_BP_DIRECT	GO:0034113	heterotypic cell-cell adhesion	0.00809823
GOTERM_CC_DIRECT	GO:0005913	cell-cell adherens junction	0.00866162
GOTERM_BP_DIRECT	GO:0006909	phagocytosis	0.00876232
GOTERM_CC_DIRECT	GO:0005622	intracellular	0.00882053
GOTERM_MF_DIRECT	GO:0043548	phosphatidylinositol 3-kinase binding	0.00882196
GOTERM_BP_DIRECT	GO:0007275	multicellular organism development	0.00898112
GOTERM_BP_DIRECT	GO:0035025	positive regulation of Rho protein signal transduction	0.00914049
GOTERM_BP_DIRECT	GO:0071599	otic vesicle development	0.00938129
GOTERM_BP_DIRECT	GO:0007166	cell surface receptor signaling pathway	0.00948225
GOTERM_BP_DIRECT	GO:0034097	response to cytokine	0.00959461
GOTERM_MF_DIRECT	GO:0030881	beta-2-microglobulin binding	0.0096085
GOTERM_BP_DIRECT	GO:0071803	positive regulation of podosome assembly	0.00986264
GOTERM_BP_DIRECT	GO:0043616	keratinocyte proliferation	0.00986264
GOTERM_BP_DIRECT	GO:0043129	surfactant homeostasis	0.00986264
GOTERM_MF_DIRECT	GO:0005031	tumor necrosis factor-activated receptor activity	0.00988342
