# Supplementary material for: Dgcr8 deletion in the primitive heart uncovered novel microRNA regulating the balance of cardiac-vascular gene program
Source: Protein Cell. 2018 Aug 20;10(5):327–46. doi: 10.1007/s13238-018-0572-1 (PMC6468043; doi:10.1007/s13238-018-0572-1)
Supplement: Supplementary file 4 — Supplementary material 4 (XLSX 746 kb) [file 13238_2018_572_MOESM4_ESM.xlsx]

## Sheet: Table S3A
Table S3A. Mapping sum, quality control, and GFP/RFP TPM, related to Figure 3
sample_ID	file_name	type	batch	mapped reads	mapping_rate(%)	tdTomato TPM	eGFP TPM	sample status
C10-1	C10-1_cKO_batch_2	cKO	batch_2	1016602	85.6469	1.20374	3244.3	OK
C10-3	C10-3_cKO_batch_2	cKO	batch_2	1293997	78.5933	0	6493.34	OK
C10-4	C10-4_cKO_batch_2	cKO	batch_2	945411	74.8664	0	3580.4	OK
C10-5	C10-5_cKO_batch_2	cKO	batch_2	1456131	86.7448	0	3807.85	OK
C10-6	C10-6_cKO_batch_2	cKO	batch_2	1455247	85.3779	0	4330.25	OK
C10-7	C10-7_cKO_batch_2	cKO	batch_2	1403669	71.7402	0	5905	OK
C10-8	C10-8_cKO_batch_2	cKO	batch_2	1404782	75.3024	1.03786	3445.13	OK
C1-1	C1-1_cKO_batch_1	cKO	batch_1	3738928	91.3992	0.724918	2.36169	OK
C11-1	C11-1_cKO_batch_2	cKO	batch_2	1624860	73.4421	48.3659	8.78433	filtered by reporter gene
C11-2	C11-2_cKO_batch_2	cKO	batch_2	1570909	85.4209	1.56658	6059.57	OK
C11-3	C11-3_cKO_batch_2	cKO	batch_2	1640464	82.4581	0	4909.54	OK
C11-4	C11-4_cKO_batch_2	cKO	batch_2	2014025	84.1446	0	3927.13	OK
C11-5	C11-5_cKO_batch_2	cKO	batch_2	1524975	80.105	461.027	8.38191	filtered by reporter gene
C11-6	C11-6_cKO_batch_2	cKO	batch_2	1749048	87.2805	0	2481.43	OK
C11-7	C11-7_cKO_batch_2	cKO	batch_2	1912963	74.7409	0	4611.47	OK
C11-8	C11-8_cKO_batch_2	cKO	batch_2	1526487	77.1209	0.898918	5561.35	OK
C1-2	C1-2_cKO_batch_1	cKO	batch_1	3566760	86.3469	0.949083	2613.8	OK
C12-1	C12-1_cKO_batch_2	cKO	batch_2	1592515	80.0246	0	5035.75	OK
C12-2	C12-2_cKO_batch_2	cKO	batch_2	1972723	75.9989	0	4215.42	OK
C12-5	C12-5_cKO_batch_2	cKO	batch_2	1699400	76.6212	1.4409	5865.35	OK
C12-6	C12-6_cKO_batch_2	cKO	batch_2	1325470	77.464	0	1314.24	OK
C12-7	C12-7_cKO_batch_2	cKO	batch_2	1623293	82.4459	1.63007	7123.86	OK
C12-8	C12-8_cKO_batch_2	cKO	batch_2	1657509	88.127	0	4555.11	OK
C1-3	C1-3_cKO_batch_1	cKO	batch_1	4032838	83.7798	0	3843.96	OK
C1-6	C1-6_cKO_batch_1	cKO	batch_1	4155590	74.2045	1.26606	2140.29	OK
C1-7	C1-7_cKO_batch_1	cKO	batch_1	3233009	69.6014	NA	NA	mapping rate too low
C1-8	C1-8_cKO_batch_1	cKO	batch_1	3719447	82.7447	0	2458.06	OK
C2-1	C2-1_cKO_batch_1	cKO	batch_1	3803920	78.1455	0.606958	3301.06	OK
C2-2	C2-2_cKO_batch_1	cKO	batch_1	4138277	80.199	0.279543	2231.3	OK
C2-3	C2-3_cKO_batch_1	cKO	batch_1	5325063	75.8362	0	3216.99	OK
C2-4	C2-4_cKO_batch_1	cKO	batch_1	4288070	84.3013	0	2818.33	OK
C2-5	C2-5_cKO_batch_1	cKO	batch_1	5090370	63.8366	NA	NA	mapping rate too low
C2-6	C2-6_cKO_batch_1	cKO	batch_1	5136354	74.4082	0.646353	4058.96	OK
C2-7	C2-7_cKO_batch_1	cKO	batch_1	4263270	80.56	0.302388	3320.56	OK
C2-8	C2-8_cKO_batch_1	cKO	batch_1	3656137	81.5209	0	2408.97	OK
C3-1	C3-1_cKO_batch_1	cKO	batch_1	3035806	81.172	0.853225	2614.14	OK
C3-2	C3-2_cKO_batch_1	cKO	batch_1	4496775	67.7306	NA	NA	mapping rate too low
C3-3	C3-3_cKO_batch_1	cKO	batch_1	4303511	25.3022	NA	NA	mapping rate too low
C3-4	C3-4_cKO_batch_1	cKO	batch_1	3373371	77.1314	0	485.972	OK
C3-5	C3-5_cKO_batch_1	cKO	batch_1	4460469	81.2064	0	10.9188	OK
C3-6	C3-6_cKO_batch_1	cKO	batch_1	3191532	80.797	0.756834	10.5559	OK
C3-7	C3-7_cKO_batch_1	cKO	batch_1	3515407	83.041	1.06009	3780.72	OK
C3-8	C3-8_cKO_batch_1	cKO	batch_1	3427839	78.4422	0	4624.44	OK
C4-1	C4-1_cKO_batch_1	cKO	batch_1	2521788	68.8359	NA	NA	mapping rate too low
C4-2	C4-2_cKO_batch_1	cKO	batch_1	2934669	88.6973	244.418	9.18597	filtered by reporter gene
C4-3	C4-3_cKO_batch_1	cKO	batch_1	3100139	83.1123	0.400026	5697.47	OK
C4-4	C4-4_cKO_batch_1	cKO	batch_1	2882889	76.0307	58.189	7.82818	filtered by reporter gene
C4-5	C4-5_cKO_batch_1	cKO	batch_1	4701746	80.4052	0.2777	4439.99	OK
C4-6	C4-6_cKO_batch_1	cKO	batch_1	5909167	65.4388	NA	NA	mapping rate too low
C4-7	C4-7_cKO_batch_1	cKO	batch_1	4232952	83.7472	1.22014	3656.41	OK
C4-8	C4-8_cKO_batch_1	cKO	batch_1	3121511	83.6702	0.410466	4508.87	OK
C5-1	C5-1_cKO_batch_1	cKO	batch_1	3179499	74.2747	0.793305	4164.96	OK
C5-2	C5-2_cKO_batch_1	cKO	batch_1	5152673	84.9687	0.628936	3768.75	OK
C5-3	C5-3_cKO_batch_1	cKO	batch_1	3099593	82.3649	0.792862	2931.92	OK
C5-4	C5-4_cKO_batch_1	cKO	batch_1	3315726	84.833	0	2746.37	OK
C5-5	C5-5_cKO_batch_1	cKO	batch_1	3749341	62.9032	NA	NA	mapping rate too low
C5-6	C5-6_cKO_batch_1	cKO	batch_1	3459290	58.1007	NA	NA	mapping rate too low
C5-7	C5-7_cKO_batch_1	cKO	batch_1	3951592	81.6173	0.955203	3997.42	OK
C5-8	C5-8_cKO_batch_1	cKO	batch_1	3995436	72.2767	0	2596.59	OK
C6-1	C6-1_cKO_batch_1	cKO	batch_1	651189	77.2777	0	4177.62	OK
C6-2	C6-2_cKO_batch_1	cKO	batch_1	3472452	80.1589	0	4162.71	OK
C6-3	C6-3_cKO_batch_1	cKO	batch_1	4848673	85.0018	85.4347	97.1659	filtered by reporter gene
C6-4	C6-4_cKO_batch_1	cKO	batch_1	1912578	81.7961	0	6283.4	OK
C6-5	C6-5_cKO_batch_1	cKO	batch_1	7970903	83.9262	0.146864	3657.72	OK
C6-6	C6-6_cKO_batch_1	cKO	batch_1	5081786	83.007	0.917258	2495.8	OK
C6-7	C6-7_cKO_batch_1	cKO	batch_1	4179788	81.6547	0	2245.76	OK
C6-8	C6-8_cKO_batch_1	cKO	batch_1	4188660	79.4605	0	2906.82	OK
C7-1	C7-1_cKO_batch_2	cKO	batch_2	1089209	81.9527	1.21357	2943.76	OK
C7-2	C7-2_cKO_batch_2	cKO	batch_2	1317051	83.9946	0.808591	5561.59	OK
C7-3	C7-3_cKO_batch_2	cKO	batch_2	2370233	84.7378	0	4340.87	OK
C7-5	C7-5_cKO_batch_2	cKO	batch_2	2718683	84.8242	0	3725.52	OK
C7-6	C7-6_cKO_batch_2	cKO	batch_2	1259415	81.4517	0	4983.4	OK
C7-7	C7-7_cKO_batch_2	cKO	batch_2	1229979	75.2954	1468.62	168.677	filtered by reporter gene
C7-8	C7-8_cKO_batch_2	cKO	batch_2	1277951	72.7561	0	7613.96	OK
C8-1	C8-1_cKO_batch_2	cKO	batch_2	1452096	78.3094	1.74135	8520.32	OK
C8-3	C8-3_cKO_batch_2	cKO	batch_2	2718415	68.225	NA	NA	mapping rate too low
C8-4	C8-4_cKO_batch_2	cKO	batch_2	1566536	77.1832	516.735	14.4946	filtered by reporter gene
C8-5	C8-5_cKO_batch_2	cKO	batch_2	1686529	83.5668	0	5414.17	OK
C8-6	C8-6_cKO_batch_2	cKO	batch_2	1600978	83.3748	0	4852.42	OK
C8-8	C8-8_cKO_batch_2	cKO	batch_2	1166736	83.5508	1.04484	5305.91	OK
C9-1	C9-1_cKO_batch_2	cKO	batch_2	1130399	80.8016	0	5956.36	OK
C9-2	C9-2_cKO_batch_2	cKO	batch_2	1095679	68.6938	NA	NA	mapping rate too low
C9-3	C9-3_cKO_batch_2	cKO	batch_2	1578080	75.6945	0.719033	2078.33	OK
C9-4	C9-4_cKO_batch_2	cKO	batch_2	1072423	79.3111	0	3958.88	OK
C9-5	C9-5_cKO_batch_2	cKO	batch_2	1376244	73.812	0.940791	5446.45	OK
C9-6	C9-6_cKO_batch_2	cKO	batch_2	2249775	80.4092	0.574295	4911.01	OK
C9-8	C9-8_cKO_batch_2	cKO	batch_2	1195659	65.8549	NA	NA	mapping rate too low
W10-1	W10-1_WT_batch_2	control	batch_2	1519349	75.9019	553.439	4.75352	OK
W10-2	W10-2_WT_batch_2	control	batch_2	1799521	81.2547	620.191	90.1497	OK
W10-3	W10-3_WT_batch_2	control	batch_2	1392679	78.327	695.875	31.3505	OK
W10-4	W10-4_WT_batch_2	control	batch_2	989237	80.6697	549.311	0	OK
W10-5	W10-5_WT_batch_2	control	batch_2	1367405	15.1241	NA	NA	mapping rate too low
W10-6	W10-6_WT_batch_2	control	batch_2	1136793	87.1306	241.905	0	OK
W10-7	W10-7_WT_batch_2	control	batch_2	2089379	82.3258	214.238	15.8964	OK
W10-8	W10-8_WT_batch_2	control	batch_2	1800374	75.1188	147.621	50.2041	OK
W1-1	W1-1_WT_batch_1	control	batch_1	4908313	81.7889	414.908	4.02128	OK
W11-1	W11-1_WT_batch_2	control	batch_2	1740236	67.0269	NA	NA	mapping rate too low
W11-2	W11-2_WT_batch_2	control	batch_2	901589	79.281	1067.11	3.93577	OK
W11-4	W11-4_WT_batch_2	control	batch_2	626367	74.0148	561.607	46.8384	OK
W11-5	W11-5_WT_batch_2	control	batch_2	1386144	82.7158	0.515308	0	OK
W11-6	W11-6_WT_batch_2	control	batch_2	1513825	91.3135	34.7756	0	OK
W11-7	W11-7_WT_batch_2	control	batch_2	1460713	83.7343	164.311	2.01616	OK
W11-8	W11-8_WT_batch_2	control	batch_2	1440707	88.3778	449.692	3.92492	OK
W1-2	W1-2_WT_batch_1	control	batch_1	3641837	84.0576	176.967	4.57123	OK
W12-2	W12-2_WT_batch_2	control	batch_2	1187357	76.1926	1858.24	165.306	OK
W12-3	W12-3_WT_batch_2	control	batch_2	253191	76.7456	351.301	23.4231	OK
W12-5	W12-5_WT_batch_2	control	batch_2	1393773	85.4784	321.403	0	OK
W12-6	W12-6_WT_batch_2	control	batch_2	1089047	70.5212	346.381	3.02184	OK
W12-7	W12-7_WT_batch_2	control	batch_2	1067303	77.6236	577.821	79.6911	OK
W12-8	W12-8_WT_batch_2	control	batch_2	1354649	77.0535	412.552	67.5301	OK
W1-3	W1-3_WT_batch_1	control	batch_1	3615047	84.7303	86.9856	6.85176	OK
W1-5	W1-5_WT_batch_1	control	batch_1	3431203	84.0601	101.109	2.30926	OK
W1-6	W1-6_WT_batch_1	control	batch_1	3473595	84.908	240.512	33.1593	OK
W1-7	W1-7_WT_batch_1	control	batch_1	4710293	83.8868	100.307	4.44065	OK
W1-8	W1-8_WT_batch_1	control	batch_1	3675853	85.2823	185.036	8.63503	OK
W2-1	W2-1_WT_batch_1	control	batch_1	2355445	88.886	1.05582	3.37972	OK
W2-2	W2-2_WT_batch_1	control	batch_1	2589392	87.8499	20.7145	62.8022	OK
W2-3	W2-3_WT_batch_1	control	batch_1	2614595	82.9693	0.77621	7.60037	OK
W2-5	W2-5_WT_batch_1	control	batch_1	2371344	47.67	NA	NA	mapping rate too low
W2-6	W2-6_WT_batch_1	control	batch_1	3252618	86.1232	129.286	3.67841	OK
W2-7	W2-7_WT_batch_1	control	batch_1	3270326	83.8811	276.23	2.50729	OK
W2-8	W2-8_WT_batch_1	control	batch_1	2712353	82.0362	0	4.13133	OK
W3-1	W3-1_WT_batch_1	control	batch_1	1597348	83.7539	206.383	82.7493	OK
W3-3	W3-3_WT_batch_1	control	batch_1	3167492	85.2075	153.837	3.84748	OK
W3-4	W3-4_WT_batch_1	control	batch_1	2929168	83.5796	165.5	56.3843	OK
W3-5	W3-5_WT_batch_1	control	batch_1	3831933	87.9517	156.548	32.1822	OK
W3-6	W3-6_WT_batch_1	control	batch_1	3432829	81.1642	281.625	2.74065	OK
W3-7	W3-7_WT_batch_1	control	batch_1	3441324	87.0153	325.313	26.1729	OK
W3-8	W3-8_WT_batch_1	control	batch_1	3417160	87.7257	85.748	8.53266	OK
W4-1	W4-1_WT_batch_1	control	batch_1	3378755	81.0972	213.726	7.68708	OK
W4-2	W4-2_WT_batch_1	control	batch_1	3991054	74.2419	0	4.32285	OK
W4-3	W4-3_WT_batch_1	control	batch_1	4604907	71.3976	0	5.02206	OK
W4-4	W4-4_WT_batch_1	control	batch_1	1577441	75.9472	0.681696	922.579	filtered by reporter gene
W4-5	W4-5_WT_batch_1	control	batch_1	2894005	47.6929	NA	NA	mapping rate too low
W4-6	W4-6_WT_batch_1	control	batch_1	2850576	73.8487	1.20946	5.3742	OK
W4-7	W4-7_WT_batch_1	control	batch_1	3040609	84.13	0.521403	3.30147	OK
W4-8	W4-8_WT_batch_1	control	batch_1	4109278	84.3427	112.818	7.46054	OK
W5-1	W5-1_WT_batch_1	control	batch_1	3740748	77.0856	190.783	5.42112	OK
W5-2	W5-2_WT_batch_1	control	batch_1	3582689	75.2622	0	175.654	filtered by reporter gene
W5-3	W5-3_WT_batch_1	control	batch_1	5337750	77.8921	301.913	48.4428	OK
W5-4	W5-4_WT_batch_1	control	batch_1	3177562	88.5931	70.3004	2.86867	OK
W5-5	W5-5_WT_batch_1	control	batch_1	4247760	69.6159	NA	NA	mapping rate too low
W5-6	W5-6_WT_batch_1	control	batch_1	3285890	77.7599	890.203	72.3681	OK
W5-7	W5-7_WT_batch_1	control	batch_1	3683317	81.2836	336.358	46.7864	OK
W5-8	W5-8_WT_batch_1	control	batch_1	3275858	87.6609	0.217586	9.51693	OK
W6-2	W6-2_WT_batch_1	control	batch_1	4401938	78.769	65.587	98.928	OK
W6-5	W6-5_WT_batch_1	control	batch_1	1655778	46.6614	NA	NA	mapping rate too low
W6-6	W6-6_WT_batch_1	control	batch_1	2702937	80.595	317.268	9.30239	OK
W6-7	W6-7_WT_batch_1	control	batch_1	3718647	78.3079	1.08613	58.9308	OK
W6-8	W6-8_WT_batch_1	control	batch_1	2891463	59.4307	NA	NA	mapping rate too low
W7-1	W7-1_WT_batch_2	control	batch_2	1618505	83.3688	223.145	1.79959	OK
W7-2	W7-2_WT_batch_2	control	batch_2	1696064	77.0891	527.68	103.892	OK
W7-3	W7-3_WT_batch_2	control	batch_2	1755699	73.8041	295.177	7.06137	OK
W7-5	W7-5_WT_batch_2	control	batch_2	1362017	83.0364	248.697	20.1709	OK
W7-6	W7-6_WT_batch_2	control	batch_2	1804718	87.9839	236.337	15.6513	OK
W7-8	W7-8_WT_batch_2	control	batch_2	1577866	75.6919	412.913	2.0438	OK
W8-1	W8-1_WT_batch_2	control	batch_2	194123	81.623	277.842	15.5513	OK
W8-2	W8-2_WT_batch_2	control	batch_2	1786718	73.8539	0.69414	0	OK
W8-3	W8-3_WT_batch_2	control	batch_2	1087299	80.2095	508.471	56.7649	OK
W8-5	W8-5_WT_batch_2	control	batch_2	1533020	80.3286	175.962	13.1596	OK
W8-6	W8-6_WT_batch_2	control	batch_2	1224502	79.8599	228.272	5.00199	OK
W8-7	W8-7_WT_batch_2	control	batch_2	989114	86.2799	220.58	17.7081	OK
W8-8	W8-8_WT_batch_2	control	batch_2	1325579	84.3651	214.805	63.336	OK
W9-1	W9-1_WT_batch_2	control	batch_2	1560890	80.3216	60.5738	0	OK
W9-2	W9-2_WT_batch_2	control	batch_2	2515697	76.5597	510.448	1.31188	OK
W9-3	W9-3_WT_batch_2	control	batch_2	1831319	84.0614	304.244	0	OK
W9-4	W9-4_WT_batch_2	control	batch_2	1560319	77.8447	184.328	33.9034	OK
W9-5	W9-5_WT_batch_2	control	batch_2	1995225	80.2754	555.261	5.04606	OK
W9-7	W9-7_WT_batch_2	control	batch_2	1415641	88.0241	448.895	0	OK
W9-8	W9-8_WT_batch_2	control	batch_2	1263005	79.0462	871.257	21.7387	OK

## Sheet: Table S3B
Table S3B. Cell type identification based on lineage marker gene TPM, related to Figure 3
	genes	C5-1	C6-1	W2-2	C1-2	C2-2	W4-2	W6-2	C5-2	C6-2	W1-3	C1-3	C2-3	W3-1	C4-3	C5-3	C1-1	C2-4	C3-4	C5-4	C6-4	W1-5	C2-1	C4-5	C3-1	C6-5	W1-6	W2-6	C1-6	C2-6	C3-6	W6-6	W4-1	C6-6	W1-7	W2-7	W3-7	C2-7	C3-7	W5-1	C4-7	C5-7	C6-7	W1-8	W2-8	W3-8	C1-8	C2-8	C3-8
Cardiomyocyte genes	Actc1	0.556106	-0.0214579	0.71029	0.831757	0.563502	0.0410254	0.263653	0.425394	0.71123	0.74332	0.761287	0.736766	0.710486	0.471524	0.415231	0.612874	0.644836	0.0243821	0.945247	0.925843	0.817788	0.34661	0.735728	0.993522	0.899327	0.530927	0.384819	0.484151	1.02595	0.846586	0.500206	0.548383	0.368859	0.291251	0.517134	0.35028	0.626845	0.571443	0.507591	0.752182	0.71349	0.852396	0.298124	0.420193	0.471664	0.49504	1.03023	-0.0548354
	Slc25a4	0.296648	0.545499	0.735029	0.548542	0.33451	-0.128786	-0.122095	0.109387	0.653889	0.935309	0.231023	0.542064	0.814687	0.699562	-0.0643414	0.581381	0.582773	-0.771099	0.57787	0.563435	1.03952	0.50408	0.634895	0.723695	0.294823	0.837718	0.65061	0.669263	0.0208418	0.847317	0.610232	0.354324	0.472918	0.393888	0.651379	0.632986	0.399054	0.998432	0.568393	0.784312	0.619552	0.0815571	0.757006	-0.354437	0.735732	0.653528	0.576781	0.512771
	Tnni1	0.594034	0.352529	0.852084	0.58977	0.701604	0.0452531	1.08824	0.45015	0.697058	0.77686	0.683068	0.374582	0.939859	0.833778	0.382894	0.846315	0.750653	0.223808	0.503106	0.577021	1.02679	0.686255	0.568126	0.930866	0.652846	0.809276	0.84624	0.683279	0.392012	0.708986	0.77264	0.647804	0.610744	0.307992	0.766414	0.766081	0.65919	0.703487	0.782996	0.736738	0.744098	0.475901	0.88246	0.202682	0.809708	0.651267	0.496671	0.309749
	Gapdh	0.662741	0.945361	0.257764	0.725704	0.513463	-0.357136	0.287208	0.689438	0.560229	-0.00708035	0.70128	0.0176972	0.0334371	0.646384	0.992271	0.572886	0.356893	0.29202	0.844741	1.14475	0.443075	0.732658	0.415789	0.595836	0.233616	0.0304208	0.00628263	0.378557	0.670568	0.589484	0.177815	0.140062	0.462223	-0.537213	-0.105153	0.278955	0.288838	0.796759	0.18446	1.11442	0.460335	0.730462	0.361021	-1.17186	0.036879	0.256281	0.592064	0.561848
	Eno3	0.919057	-0.905955	0.460688	0.937298	0.688591	-0.110633	0.289559	0.853485	0.704701	0.57074	0.493162	0.76428	0.675259	1.14895	0.57261	0.689322	0.385591	-1.33264	0.831714	0.592966	0.940056	0.231969	0.647361	0.828842	0.37366	0.817211	0.217153	0.330045	0.690646	1.15086	0.865314	0.391548	-0.479145	0.24055	0.849072	0.64077	0.425022	0.896953	0.428561	0.917664	0.912082	0.536867	0.611959	-0.55853	0.831181	0.667278	0.915023	1.10166
	Crip2	-0.0907101	-1.99745	0.561601	0.634502	0.389666	-0.0904813	0.930025	0.270998	0.489695	0.503772	0.480513	0.351703	1.01192	0.815572	0.343999	0.763097	0.571333	-0.308978	1.01626	0.545641	1.06008	0.302524	0.595395	0.566539	1.05982	0.617682	0.168661	0.473155	0.87047	0.950685	0.32806	0.43932	0.636442	-0.0862847	0.760623	1.02931	0.188724	0.638683	0.328632	0.781893	0.306421	0.690387	0.862479	0.568162	0.636224	0.0509516	0.562604	0.232914
	Nebl	0.517502	-0.66545	0.697241	0.758259	0.837423	0.669678	0.444081	0.500344	0.810548	0.486499	0.340923	0.294877	0.793492	0.863013	0.95865	0.588765	0.346914	0.783638	1.02716	0.979472	0.656343	0.843487	0.860138	0.409712	1.09782	0.660842	0.503387	0.862064	0.460267	0.873319	0.465986	0.805578	0.904878	0.536068	0.524962	0.541477	0.703655	0.612979	0.483649	0.597221	0.447239	0.716054	0.0857663	0.1977	0.426222	0.748105	0.276439	0.433529
	Aldoa	0.742285	0.879966	0.350868	0.779169	0.459936	-0.653502	-0.100973	0.739684	0.249928	0.601674	0.854446	0.747372	0.371932	0.627723	0.460291	0.646568	0.577104	-0.178632	0.561262	0.627834	0.236543	0.1622	0.257178	1.06992	0.377386	0.151384	-0.0551351	0.406075	0.636312	0.791668	0.390462	0.00427797	0.364718	-0.331507	0.251772	0.460627	0.432384	0.816249	0.309907	0.926056	0.549167	0.912865	0.393596	-0.636685	0.446062	0.132592	0.964025	0.433985
	Hspb2	0.489434	1.08228	0.814925	0.834834	0.71352	0.628316	0.761452	0.651603	0.711369	0.855469	0.327344	-1.5287	0.844105	0.632711	0.610257	0.339873	0.470093	-1.14457	0.939204	0.912412	0.588784	0.395235	0.674563	0.836238	0.840715	0.642007	0.777846	0.40836	0.656106	0.877914	0.604768	0.871304	0.662127	0.889348	0.790273	0.795782	0.501555	0.871252	0.805704	0.807299	0.690639	0.707139	0.507819	0.722653	0.932441	0.584581	0.582932	0.544236
	Tnnc1	0.699051	0.513992	0.771801	0.648016	0.727957	0.430744	0.958769	0.38921	0.744651	0.789715	0.572398	0.395625	0.687624	0.625845	0.380997	0.627576	0.537913	-0.0112637	0.768849	0.609597	0.705862	0.565798	0.718778	0.654138	0.643256	0.612817	0.710344	0.363467	0.51628	0.649356	0.730294	0.67881	0.652462	0.591502	0.575647	0.695123	0.563246	0.658857	0.564199	0.726677	0.669391	0.3861	0.575725	0.790655	0.657511	0.654769	0.66718	0.654612
	Myl4	0.654239	0.0322483	0.660309	0.66249	0.786999	0.599102	0.871842	0.572226	0.679033	0.66379	0.544976	0.286027	0.590217	0.690337	0.529807	0.530114	0.562488	0.703441	0.673987	0.56045	0.693757	0.658411	0.835442	0.716273	0.520341	0.5221	0.513765	0.296289	0.661705	0.618041	0.518175	0.578507	0.602369	0.379111	0.357157	0.466727	0.52991	0.618178	0.605432	0.603101	0.739432	0.523549	0.681873	0.394026	0.482472	0.723387	0.50234	0.432509
	Atp5o	0.731164	-1.93489	1.07433	0.207114	0.21042	-0.404933	1.32898	0.63525	0.0426434	1.01548	0.104368	-0.0269399	0.998364	0.516967	0.208934	0.894371	0.653034	-0.00295629	0.820436	0.22583	1.1695	0.400896	0.671421	0.132336	0.682727	0.665919	1.40459	0.361574	-0.170042	0.41698	0.397187	0.5721	0.127239	0.9305	0.643927	0.705999	-0.106373	0.672334	0.7912	0.212066	0.486122	0.23346	1.38345	1.04197	0.756129	0.567851	0.533923	0.0108371
	Uqcr10	0.53302	0.826022	1.08777	0.671153	0.669262	-0.110271	1.3895	0.489844	0.542113	0.907785	0.473527	0.158148	1.17586	0.510609	0.689062	0.869298	0.643081	0.338784	0.416343	0.0448916	0.969047	0.298291	0.19885	-0.272462	0.883399	0.963576	1.02306	0.541456	-0.16821	0.327248	0.791008	0.48087	0.275973	0.873264	0.762932	0.844094	-0.230255	0.395693	0.871028	0.432957	0.26276	0.218176	0.652675	1.19187	0.974966	0.667174	0.756353	-0.0662146
	Cox6b1	0.50913	-2.48405	1.0859	0.491691	-0.0137219	-0.0268329	0.523131	0.475369	0.364038	1.11297	0.900291	-0.479426	0.475713	0.42635	0.404334	0.78997	0.107585	0.0956146	0.609605	-0.354577	1.00571	0.579095	0.528854	0.332851	0.608204	0.688932	0.793773	0.0900033	0.0680504	0.433443	1.00754	0.986127	0.0467744	0.723258	0.588647	0.584857	-0.890198	0.43558	0.680099	0.578958	0.113683	0.0170184	0.607531	1.34599	0.456019	0.349063	0.457517	0.086931
	Cox7a2	0.672329	0.749126	0.747929	0.553686	0.200531	-0.142967	-0.194739	0.426685	0.251754	0.811597	0.465889	0.412072	0.519609	0.381982	0.869938	0.393088	0.702029	-0.497338	0.852493	0.0758003	0.687391	0.227019	0.495033	0.21858	0.365576	0.70641	0.815977	0.729342	0.165158	0.63841	0.757269	0.412275	0.235555	0.531814	0.733732	0.526516	0.0126396	0.563698	0.515163	0.222436	0.506339	-0.00169732	0.655769	0.97955	0.476876	0.636134	0.555333	0.49227
	Myl3	0.796618	-0.480998	1.22549	0.770769	0.855259	0.662088	1.14232	0.536814	1.02356	1.24371	0.597004	-1.3208	1.08528	0.950171	0.657705	0.921562	0.714648	0.49427	0.955698	-0.949893	1.21757	0.453782	0.408329	0.992558	0.934579	0.943336	1.05071	0.774194	0.538791	1.15996	1.16802	0.951645	0.668265	0.89673	0.665359	1.04525	0.371659	0.306098	0.857956	0.420393	0.257767	0.911579	1.13218	0.980487	0.832876	0.659291	0.829342	-0.063858
	Atp5g3	0.370018	-3.73532	0.927542	0.145292	0.10021	0.211275	0.827488	-0.259046	1.00223	-0.113238	0.720641	0.217053	0.775502	0.577266	0.689573	0.569474	0.793481	-0.0484721	0.580369	-0.795417	0.649438	0.936809	0.532409	0.582811	0.380239	0.501483	1.1169	0.316141	-0.0935455	0.69503	1.2457	0.708591	1.04942	0.753321	0.644227	0.638491	0.163202	0.620655	0.894422	0.0591145	0.455177	-0.597457	1.21663	0.198082	0.702004	0.636582	-0.342835	0.237909
	Cryab	0.651361	-0.933652	0.588398	0.601046	0.565074	0.342049	0.00712478	0.545202	0.368031	0.655987	0.600082	-0.282433	0.819745	0.646324	0.151934	0.68817	0.768781	-0.40824	0.585688	0.901812	0.769682	0.370146	0.774214	0.823535	1.02638	0.418764	0.842393	0.664578	0.823635	0.708603	0.410182	0.68638	0.542246	0.780578	0.551572	0.523604	0.381563	0.864542	0.662953	0.751306	0.849231	0.715989	0.803171	0.891646	0.694937	0.586954	0.732871	0.457331
	Tnnt2	0.525797	0.781975	0.43451	0.580418	0.816352	0.688125	0.989314	0.449385	0.906994	0.453108	0.403596	-0.00163402	0.65356	0.708679	0.189508	0.0422622	0.0760296	0.749478	0.536218	0.622115	0.549551	0.83564	0.847111	0.727564	0.479057	0.232933	-0.0362271	0.531095	0.510452	0.789769	0.35919	0.618578	0.820834	0.175373	0.454317	0.443127	0.54334	0.661742	0.387365	0.550413	0.578175	0.775909	0.19069	0.0751703	0.525996	0.696085	0.298944	0.560315
Endothelial and mesenchymal cell genes	Sept11	0.546407	-1.10018	0.219316	-0.631833	0.766721	-1.4007	-1.63257	-0.542981	0.250203	-0.646147	-1.54918	0.888606	-0.407346	0.338621	1.14113	0.465414	1.00684	-1.58404	0.790958	0.739189	-1.58582	0.180031	-0.551879	0.19939	1.01309	-1.54657	-0.567844	0.432212	-0.948619	0.100617	0.258795	0.0843804	-0.948878	-0.312835	-1.536	0.685327	0.175494	0.37843	0.337685	-1.46735	-0.653217	1.15299	0.330212	-1.54843	0.409925	-1.06941	-1.53583	-0.0291625
	Tmem2	-0.968287	-0.98544	-1.04297	-0.0290207	0.0892542	-0.843165	-0.540382	-0.0558501	-0.302264	-1.13446	0.635096	-0.988868	0.960549	-0.265174	-1.08003	-1.13753	-1.07947	-1.16597	-1.16597	-1.16597	0.116952	0.951844	-0.725168	0.445424	-1.14885	-0.635212	-1.06518	-1.16597	0.13056	-1.04452	-0.897295	0.77788	-1.04306	-1.16597	-1.12798	-1.0101	-0.314705	-0.403183	0.183414	-1.16597	-0.549117	-1.16597	-0.537712	-1.07185	0.461797	0.512388	0.0231067	-0.217623
	Ramp2	-0.569922	-0.569922	-0.569922	-0.569922	-0.569922	-0.569922	-0.569922	-0.569922	-0.569922	-0.569922	-0.360833	-0.196457	0.291433	0.796155	-0.28235	0.00133548	-0.37174	-0.569922	-0.569922	-0.569922	-0.569922	-0.430955	-0.569922	-0.025844	-0.569922	-0.290364	-0.569922	-0.569922	-0.569922	-0.0423243	-0.569922	-0.569922	-0.569922	-0.569922	-0.569922	-0.0178828	-0.34152	-0.569922	-0.322718	-0.569922	-0.175672	-0.569922	-0.569922	-0.569922	-0.431768	-0.12531	-0.569922	-0.569922
	Cdh5	-0.440115	-0.117481	-0.440115	-0.440115	-0.440115	-0.440115	-0.440115	-0.440115	-0.440115	-0.440115	-0.440115	-0.440115	-0.440115	-0.354843	-0.440115	-0.440115	-0.440115	-0.440115	-0.440115	-0.440115	-0.440115	-0.440115	-0.440115	-0.440115	-0.440115	-0.440115	-0.440115	-0.440115	-0.440115	-0.440115	-0.440115	-0.440115	-0.440115	-0.394911	-0.36758	-0.440115	-0.373464	-0.440115	-0.372168	-0.440115	-0.370827	-0.440115	-0.440115	-0.440115	-0.375255	-0.440115	-0.440115	-0.440115
	Ece1	-1.26781	-0.722636	0.342787	-0.228706	-1.07958	-1.16256	-1.20214	0.874529	-1.17695	0.612601	0.93122	-1.02619	0.345842	0.560129	-1.06057	-1.18681	0.384755	-1.2119	-1.17957	0.175875	0.0333805	-1.12101	0.0577709	1.04781	-0.101904	0.414473	-1.21554	-1.16994	0.378326	0.21593	-0.999187	-1.11366	-1.19502	0.598498	-1.02629	-0.192785	0.645156	0.685211	-0.927742	0.402353	0.0897489	0.185128	0.0154693	-1.27917	-0.125309	-1.21208	0.0846783	-1.09973
	Marcks	0.504113	1.40181	-0.383444	0.0604577	-0.145142	-0.508799	-2.38144	0.765558	0.228509	-1.04366	0.709868	-0.0874954	0.0554678	0.626759	0.322425	-2.07316	0.253526	-2.65275	-0.188921	0.735767	-0.767877	0.105031	0.17634	0.00299747	0.312359	0.154145	-0.393319	0.787845	0.407015	-2.46424	-0.375256	-0.85475	0.0273907	-0.111419	-0.484552	-0.615584	0.528281	0.585131	-1.14369	0.488833	0.889922	-0.218605	0.213737	-0.735517	-0.83851	-0.231013	0.260942	0.391284
	Vim	0.718137	-1.93907	-1.53924	-0.639538	-0.365407	-0.389946	0.142144	-0.336088	0.544426	-0.365625	-0.191602	0.197434	-0.338049	0.0115898	-0.409644	-0.168008	0.078148	0.40624	-0.383494	0.0643766	-0.85219	0.149201	0.0302108	0.5146	0.462477	-1.54753	-0.532601	-0.799889	0.225568	-0.760674	-3.05649	-0.212386	0.576208	-0.0359621	-0.0748507	-0.720502	0.140171	-0.865122	-0.0795974	0.295882	-0.345931	0.751797	-0.970945	-0.813842	-0.710054	-2.50512	-0.206466	-0.0285802
	Cd93	-0.410929	-0.150193	-0.475303	-0.475303	-0.475303	-0.445626	-0.475303	-0.404107	-0.475303	-0.475303	-0.411038	-0.445948	-0.258019	-0.0865601	-0.475303	-0.419049	-0.415109	-0.475303	-0.475303	-0.39261	-0.475303	-0.288962	-0.475303	-0.475303	-0.416849	-0.37792	-0.439427	-0.431831	-0.475303	-0.475303	-0.475303	-0.433767	-0.475303	-0.450539	-0.475303	-0.401398	-0.475303	-0.475303	-0.434667	-0.383352	-0.424508	-0.440707	-0.442232	-0.422471	-0.339449	-0.475303	-0.475303	-0.475303
	Actb	0.757277	0.590104	-1.35181	0.688557	0.662612	-1.35189	-2.48741	0.730267	-0.690758	-1.18924	0.899005	0.802417	-0.811972	-0.694701	0.571659	0.218586	0.670846	-0.0379955	0.553728	0.453264	-1.74704	0.485372	0.52201	0.570069	0.663814	-0.934137	-1.51569	0.367454	0.587273	-0.840158	-1.08963	-0.722835	0.503395	-1.30792	-0.960066	-1.46902	0.600254	0.496551	-1.5199	0.238013	0.400807	0.547481	-0.749492	-2.09838	-0.873749	0.52269	0.296104	0.688787
	Emcn	-0.470126	-0.470126	-0.470126	-0.470126	-0.470126	-0.354723	-0.470126	-0.470126	-0.470126	-0.345578	-0.470126	-0.324671	-0.0196632	-0.16733	-0.470126	-0.470126	-0.255953	-0.328678	-0.320732	-0.181923	-0.470126	-0.470126	-0.407189	-0.470126	-0.402818	-0.470126	-0.470126	-0.328115	-0.470126	-0.304668	-0.470126	-0.470126	-0.363097	-0.470126	-0.470126	-0.13295	-0.470126	-0.470126	-0.470126	-0.470126	-0.470126	-0.470126	-0.470126	-0.470126	-0.470126	-0.470126	-0.470126	-0.470126
	Fn1	0.212484	-1.04369	-0.336355	-0.380671	-0.174519	-1.01584	-1.37018	0.266586	0.653428	-1.24315	-1.63148	0.258793	0.454442	0.736826	0.668309	-0.855048	-1.54257	-0.121561	-2.05296	0.824614	-0.562199	-0.75586	0.353944	0.917023	-0.310022	-0.691448	-0.334377	0.815519	0.130227	0.354532	-1.9098	-0.761907	0.0798416	-1.53607	-1.5048	-0.894579	0.128061	0.363161	-0.836947	0.751937	-0.977226	0.64419	-0.0109426	-1.57248	-0.823386	0.121682	0.890345	0.563679
	Gpr126	-0.495804	-0.495804	-0.495804	-0.495804	-0.495804	-0.495804	-0.465581	-0.495804	-0.495804	-0.457518	-0.495804	-0.461144	-0.495804	-0.495804	-0.495804	-0.495804	-0.495804	-0.495804	-0.495804	-0.495804	-0.495804	-0.495804	-0.495804	-0.495804	-0.454949	-0.495804	-0.495804	-0.495804	-0.495804	-0.495804	-0.495804	-0.495804	-0.495804	-0.495804	-0.495804	-0.495804	-0.453462	-0.495804	-0.495804	-0.495804	-0.495804	-0.495804	-0.495804	-0.455779	-0.45472	-0.495804	-0.364601	-0.399671
	Npr3	-0.490573	-0.545254	-0.545254	-0.545254	-0.505508	0.631749	-0.545254	-0.515558	-0.545254	-0.545254	-0.545254	-0.202414	-0.360741	-0.489674	-0.491104	-0.545254	-0.545254	-0.545254	-0.11266	-0.444995	-0.378163	-0.545254	-0.328476	-0.545254	-0.545254	-0.504099	-0.545254	-0.545254	-0.320134	-0.49227	-0.545254	-0.545254	-0.512877	-0.545254	-0.498841	0.809264	-0.208923	-0.545254	-0.421057	0.0474521	-0.545254	-0.545254	-0.545254	-0.545254	0.822647	-0.545254	-0.545254	-0.545254
	Icam2	-0.567017	-0.567017	-0.567017	-0.567017	-0.567017	-0.449511	-0.567017	-0.567017	-0.567017	-0.567017	-0.225523	-0.567017	0.473224	-0.567017	-0.567017	-0.567017	-0.567017	-0.195159	0.0207551	-0.567017	-0.567017	-0.567017	-0.436821	-0.0754503	-0.567017	-0.567017	-0.567017	-0.567017	-0.463803	-0.567017	-0.567017	-0.403207	-0.567017	1.59337	-0.14049	-0.424198	-0.567017	-0.567017	-0.567017	-0.203243	-0.567017	-0.429682	-0.338572	-0.567017	0.122409	-0.567017	-0.567017	-0.567017
	Nid1	-0.256737	-0.678819	-0.634367	-0.678819	-0.678819	-0.648934	-0.678819	-0.678819	-0.299923	-0.616307	-0.678819	-0.64978	1.2982	-0.678819	-0.633621	-0.678819	-0.678819	-0.678819	-0.678819	-0.298012	-0.678819	0.931536	-0.167318	-0.58353	-0.661455	-0.678819	-0.678819	-0.678819	-0.653218	-0.678819	-0.678819	-0.678819	-0.678819	-0.678819	-0.603867	0.829926	-0.678819	0.369498	-0.678819	-0.206673	-0.340623	-0.678819	-0.678819	-0.678819	-0.678819	-0.678819	-0.678819	-0.678819
	Fbn1	-0.634196	-0.634196	-0.634196	-0.634196	-0.634196	-0.634196	-0.634196	-0.634196	-0.634196	-0.609176	0.195645	1.27931	-0.634196	-0.564832	1.19349	-0.634196	-0.634196	-0.604888	-0.634196	-0.634196	0.773732	-0.605832	-0.609623	0.716558	-0.634196	-0.634196	-0.60602	-0.634196	-0.634196	-0.634196	-0.634196	-0.570574	0.183821	-0.634196	-0.603985	-0.634196	-0.634196	0.92117	-0.552392	-0.60691	-0.605474	-0.634196	-0.634196	-0.634196	-0.485881	-0.634196	-0.634196	-0.634196
	Fli1	-0.215614	-0.519763	-0.519763	-0.519763	-0.519763	-0.519763	-0.519763	-0.454935	-0.519763	-0.519763	-0.519763	-0.519763	-0.151561	-0.519763	-0.519763	-0.519763	-0.363831	-0.519763	-0.519763	-0.141757	-0.331549	-0.519763	-0.355561	-0.279414	-0.42767	0.0690637	-0.519763	-0.421237	-0.109341	-0.306178	-0.519763	-0.31545	-0.519763	-0.456597	-0.0168978	-0.34477	-0.519763	-0.409524	-0.519763	-0.519763	0.168352	-0.423045	-0.354726	-0.432499	-0.429751	-0.519763	-0.41934	-0.196335
	Rdx	-0.347297	-2.58878	-0.0417428	0.291256	-0.178498	0.661534	-1.63713	-0.172385	0.234366	-1.4551	0.4267	-0.617669	0.16953	0.329029	0.486271	-0.198249	-0.0960124	-1.56032	0.720608	-0.512095	0.15239	-0.684132	0.481402	0.0282757	0.145721	0.118774	-0.150687	0.720548	-0.295086	-0.223351	0.520168	0.0408551	0.216062	-0.0772604	0.645777	-0.33707	0.333989	0.264124	-0.155039	-0.324132	-0.925056	0.47883	-0.151506	-0.844269	-0.00366492	0.000761609	-0.0148168	0.281476
	Col4a1	-0.140556	-1.94547	-0.236654	0.411732	0.393198	-0.670864	0.218815	0.287906	0.45132	0.306272	0.461454	-0.0751922	0.216727	0.20894	-1.79979	-0.74955	-0.53969	-1.99237	0.95017	0.725356	-0.949511	0.705004	-0.056566	0.26405	-2.01906	-1.22689	-0.506269	1.28571	0.213579	0.750134	0.264926	-0.886751	0.670848	-2.11072	-0.529672	-0.573648	0.154251	0.622257	-0.0374018	0.258649	0.0999859	0.836324	-0.0570881	-0.515398	0.00433185	-0.0136178	-1.92453	0.786718
	Ecscr	-0.748267	0.106791	-0.748267	0.807386	1.11918	-0.748267	-0.748267	-0.315631	-0.748267	-0.592919	-0.748267	-0.748267	-0.22901	1.02626	-0.533756	-0.609281	-0.748267	-0.748267	-0.748267	-0.748267	-0.748267	-0.579091	-0.586871	-0.748267	1.42343	-0.748267	-0.58028	-0.748267	0.969227	-0.748267	-0.748267	-0.748267	0.198024	-0.748267	-0.748267	1.01571	-0.37833	1.1023	0.428159	-0.449064	-0.748267	-0.748267	-0.748267	-0.748267	1.0602	-0.748267	1.28205	-0.748267
	Hapln1	-0.610235	-0.5255	-0.691642	0.374361	-0.691642	-0.691642	-0.691642	-0.691642	-0.691642	-0.691642	-0.661538	-0.664515	-0.072349	-0.691642	-0.610799	-0.639052	-0.662963	-0.565379	-0.622113	-0.548753	-0.626609	-0.657813	-0.662034	0.0511331	-0.691642	-0.629699	0.612465	-0.691642	-0.667697	-0.546086	-0.608046	-0.616929	-0.666342	-0.607816	-0.483648	-0.437088	0.815185	-0.691642	-0.657853	-0.691642	-0.691642	-0.628869	-0.660626	-0.691642	-0.601115	-0.624312	-0.561421	-0.691642
	Tagln2	0.555468	-0.662884	-1.24461	-1.58377	0.0732323	-1.04077	0.390775	0.458828	0.376557	-1.49459	0.365258	0.592112	-0.387641	0.544978	-0.910318	0.337354	-1.59317	-0.565379	0.0404438	1.08408	-1.57109	-1.2358	0.424614	-1.1906	-1.38576	-0.199506	-1.15014	-0.130243	0.933788	0.0811172	-1.70862	-1.19709	-0.150148	-1.28335	-1.62729	-1.11432	0.0680104	0.0384599	-1.22265	-0.372355	0.475424	-1.37711	0.538545	-1.74221	-0.256017	-1.30223	-1.43977	0.680958
	Actg1	0.823745	1.0482	-1.85525	0.267433	0.0715311	-1.63478	-0.906872	0.519142	-0.570488	-1.46639	0.211014	0.613659	-0.571335	-0.685142	0.872013	0.0284014	0.119621	-0.565379	0.483846	0.997246	-2.13874	0.489883	0.19405	0.348459	0.540577	-0.975768	-1.1931	0.0780361	0.655873	-0.508522	0.0275598	-0.0273943	0.160831	-1.6829	-0.755802	-0.395704	0.318919	-0.0910854	-1.1571	0.282295	0.0709902	0.606102	-0.9384	-1.92129	-0.544137	0.299795	-0.0462511	0.753085
	Id3	-1.30314	-1.30314	0.663659	0.25676	0.435034	-1.30314	-1.21793	0.265789	-1.06573	-1.03246	0.665336	0.610223	0.712962	0.823533	-0.877406	-0.948231	-1.30314	-0.565379	0.805068	-0.154084	0.876242	-0.659219	0.87027	-1.30314	-1.30314	0.137161	-0.782956	-1.07624	0.468655	0.0383789	0.346058	-1.15941	-1.06461	-1.14485	-0.817305	0.566868	0.436782	0.106838	0.254208	-1.00786	0.838978	0.413955	0.861745	-0.13485	-0.893972	0.242316	-1.17293	-1.16429
	Lgals1	-0.338643	-1.24506	-0.139915	-1.08409	0.219558	-1.61416	0.234309	0.408588	0.682618	-1.20294	-0.399535	-1.42388	0.0457895	0.980957	-1.37115	-1.62766	-1.75751	-0.565379	-0.904902	0.034393	-0.337739	-1.82303	0.368507	1.12071	-0.473836	-0.023661	-0.0986778	-0.310882	-1.46013	0.226806	0.135249	-0.864292	-1.70275	-1.62742	-0.133707	-1.45318	0.57319	0.42109	-0.335447	1.12858	0.381098	-0.20544	0.579367	-0.235192	0.316293	-0.317049	0.413631	0.733008
	Calm1	-0.218525	-2.44083	-0.471029	0.167089	0.0347	-0.71937	0.050801	-0.17345	-0.679951	-1.09862	-0.242907	0.22973	-0.292414	-0.143437	-0.0659862	-0.626004	0.408154	-0.565379	-0.620302	-0.574496	-0.238899	0.562368	0.196394	-0.412871	0.162295	-0.158562	0.114738	0.426892	0.453745	-0.465485	0.114828	-0.088922	0.704893	-0.330592	0.489554	-1.21547	0.236266	0.116354	-0.593382	-0.410716	0.352524	-1.40068	-0.0610093	-1.50861	0.110341	0.202058	-0.0499269	0.338373
	Pdlim3	0.818254	-0.259516	-0.370583	0.509148	0.730351	-1.04886	-0.92653	-1.13548	0.295415	1.02836	-1.11518	0.675266	0.994566	0.640845	-0.765239	-0.70719	-0.687032	-0.565379	0.827426	-0.986326	0.444414	-0.834825	0.899891	1.31984	0.692698	0.351915	-0.789155	-0.941358	-1.06799	1.42933	-1.07548	0.309579	0.638915	-0.855458	-1.09744	-1.01883	-1.02156	1.43906	0.490616	0.528045	1.33253	0.774385	-0.96773	0.965998	0.647572	-1.01535	-0.93502	1.03797
	Tmsb4x	-1.43058	0.500374	-0.0997077	-0.826883	-0.204703	-1.45422	-0.321914	-0.437526	-0.878784	0.146736	-0.0376128	0.387299	0.0773532	0.107621	-1.4531	-0.615856	-1.36749	-0.565379	-1.37594	0.821145	-0.341107	-0.933935	-0.0391251	1.26298	0.419184	-0.456481	0.459695	-0.137757	0.244134	0.451564	-0.225104	-0.15733	-0.0287866	0.610049	-0.895154	0.0761604	-0.074115	0.0710086	-0.505499	0.667774	0.278766	0.229732	0.0371959	0.37639	0.114742	-1.3273	0.884404	-0.150328
	Ppfibp1	-0.963666	-1.02571	-0.227988	0.662403	-0.317853	0.315138	-1.25877	-1.05974	-0.618659	0.459902	-0.95903	0.552059	0.625365	-1.25877	1.00046	-1.25877	-1.25877	-0.565379	0.655974	-0.061651	-1.21119	0.875185	0.742974	-1.08075	0.644798	0.964894	-0.49602	-1.25877	-1.16229	0.982865	1.03256	-0.0700775	-0.887681	1.27533	1.05025	1.23602	-1.25877	0.699141	0.00357857	-0.883238	-0.0818233	-0.208611	-1.21494	-1.25877	-0.621392	0.780448	1.02965	0.805492
	Fbln2	-0.567815	-0.567815	-0.567815	-0.567815	-0.567815	-0.567815	-0.567815	-0.567815	-0.567815	-0.448188	-0.19188	-0.369364	-0.296524	-0.270712	0.486703	-0.567815	-0.567815	-0.565379	-0.567815	-0.567815	-0.567815	-0.567815	-0.567815	-0.567815	0.451581	-0.52522	-0.567815	-0.567815	-0.567815	-0.567815	-0.567815	-0.567815	-0.567815	-0.567815	0.00803473	-0.567815	-0.523733	-0.567815	-0.434122	-0.43561	-0.567815	-0.567815	-0.446227	-0.567815	-0.567815	-0.567815	-0.567815	-0.567815
	S100a10	-0.876472	-0.948925	-0.223013	-0.652515	-1.93477	-0.107513	-1.75586	0.464302	0.168403	-1.53635	-1.55982	-1.57374	-1.46799	0.287078	0.124572	0.194695	-1.58721	-0.565379	-0.46383	0.119689	-0.517691	0.110927	-0.184459	0.619827	-0.552765	-1.51709	0.639341	0.498614	0.492186	0.678828	-1.93477	0.672831	0.156857	0.458654	0.0387107	-1.23282	-0.147695	0.683098	-0.225631	0.354152	0.296463	0.561165	-0.0341384	0.232136	-0.542737	-1.38591	0.140528	0.228953
	Limch1	-0.419095	-0.419095	-0.419095	-0.419095	-0.419095	-0.419095	1.82613	-0.419095	-0.419095	-0.419095	-0.419095	-0.419095	4.06173	-0.419095	-0.419095	-0.419095	-0.419095	-0.565379	-0.419095	-0.419095	-0.419095	-0.419095	-0.419095	-0.419095	-0.419095	-0.361158	-0.419095	-0.419095	0.120304	-0.419095	-0.419095	-0.284153	-0.419095	-0.0594356	-0.353793	-0.359747	-0.419095	0.140356	-0.419095	-0.419095	-0.419095	0.0864422	-0.0442143	-0.419095	-0.419095	-0.419095	-0.419095	-0.419095
	H3f3b	0.249241	0.73695	-0.30276	0.209273	-0.204973	-1.15942	-1.01887	0.37167	-0.189494	-0.0171699	0.520517	-0.0635684	0.243832	-0.143341	0.747947	0.673336	0.343349	-0.565379	0.110986	0.564885	-0.595211	0.0152044	-0.149662	0.649025	0.598737	-0.697392	-0.961118	0.12722	0.612004	-0.424482	-0.240526	-0.0416294	0.165432	0.0294176	-0.695096	-0.185779	0.412473	0.31955	-0.932451	0.288158	0.651728	0.0161484	-0.31414	-0.465164	-0.444495	-0.0662337	0.107284	0.303617
	Cd63	-0.246486	-2.77343	0.0603237	-0.119171	-0.127448	-0.629078	-2.60246	0.36144	0.156161	-0.133172	0.0302522	0.737827	0.187084	0.366039	0.486386	0.0165001	-2.40153	-0.565379	0.380122	0.3987	-0.274902	0.0327868	0.231298	0.275097	0.441557	0.00335197	0.156443	0.17746	0.0630562	-0.0818347	0.169875	-0.285698	0.129936	-0.363152	-0.086015	0.252873	0.1472	0.699044	-0.695144	-0.0231563	0.325563	0.940248	-0.0251085	-0.15018	0.10396	0.42093	0.0815543	-0.0310561
	Sox9	-0.233519	-0.544471	-0.544471	-0.485976	-0.491855	-0.497058	-0.544471	-0.544471	-0.479023	-0.544471	-0.544471	-0.434054	-0.418356	-0.544471	-0.296474	-0.544471	1.15944	-0.565379	-0.544471	-0.544471	-0.487331	-0.487111	-0.544471	-0.544471	-0.449549	-0.00740937	-0.487494	-0.544471	-0.544471	-0.544471	-0.544471	0.215594	-0.544471	-0.506327	-0.544471	-0.544471	-0.544471	-0.478813	-0.487113	-0.544471	-0.544471	-0.489335	-0.491869	-0.544471	-0.544471	-0.544471	-0.48318	-0.544471
	Enc1	-0.707731	-0.479489	-0.867174	-0.187811	1.09277	1.37662	-0.80432	0.98287	-0.867174	-0.867174	-0.867174	-0.867174	-0.867174	-0.867174	-0.867174	-0.867174	1.2743	-0.565379	-0.867174	-0.867174	-0.867174	-0.867174	0.137273	-0.867174	-0.867174	-0.867174	-0.867174	-0.867174	0.81406	-0.867174	-0.867174	-0.867174	-0.867174	-0.807357	0.56468	-0.867174	-0.867174	0.613556	1.16747	-0.822375	1.31539	-0.867174	-0.8248	-0.867174	0.675977	-0.867174	-0.817783	-0.867174
	Flnb	0.803996	-1.09294	-1.23559	0.488386	0.665003	-1.23559	-1.23559	1.06694	-1.00103	-1.16566	0.638881	0.255097	-1.1172	-1.20125	-1.20154	-1.1927	0.489626	-0.565379	0.467117	0.972544	-1.15721	-1.20825	0.43603	1.13496	0.150199	-1.09387	-1.19802	0.187192	1.14726	-1.05605	-1.16663	-0.585544	0.859039	-1.18293	-1.17855	-1.23559	0.964147	1.62645	-0.589199	0.847932	0.94811	0.678717	-1.16306	-1.18599	-1.18481	0.11844	0.825386	1.89248
	Ptprb	-0.368669	-0.415045	-0.415045	-0.415045	-0.381317	-0.415045	-0.415045	-0.415045	-0.415045	-0.288233	-0.415045	-0.385293	-0.328215	-0.415045	-0.415045	-0.415045	-0.383879	-0.565379	-0.415045	-0.415045	-0.340043	-0.374885	-0.383108	-0.125147	-0.39737	-0.380255	-0.415045	-0.415045	-0.389028	-0.415045	-0.415045	-0.372781	-0.415045	-0.415045	-0.415045	-0.311816	-0.379012	-0.415045	-0.202582	-0.24718	-0.415045	-0.415045	-0.381204	-0.415045	-0.415045	-0.415045	-0.249193	-0.310206
	Mmp2	-0.399192	-0.486137	-0.486137	-0.486137	-0.486137	-0.486137	-0.486137	-0.486137	-0.486137	-0.424478	-0.486137	-0.486137	-0.336675	-0.486137	-0.486137	-0.290716	-0.486137	-0.565379	-0.346504	-0.486137	-0.486137	-0.486137	-0.486137	-0.39223	-0.486137	-0.361439	-0.486137	-0.486137	-0.486137	-0.486137	-0.396999	-0.486137	-0.486137	-0.486137	-0.486137	-0.418316	-0.486137	-0.337637	-0.486137	-0.486137	-0.486137	-0.486137	-0.486137	-0.486137	-0.486137	-0.486137	-0.486137	-0.486137
	Serpinf1	2.33728	-0.536253	0.0858485	2.24978	2.26191	-0.536253	-0.536253	-0.536253	-0.536253	-0.301326	-0.536253	-0.536253	-0.536253	1.94204	-0.536253	-0.128651	-0.313183	-0.565379	-0.536253	-0.536253	-0.536253	-0.0913696	-0.536253	-0.536253	2.11746	-0.536253	-0.536253	0.119466	0.0672417	-0.536253	-0.536253	-0.399319	-0.331427	-0.536253	-0.536253	1.61638	-0.536253	2.62543	-0.276405	-0.536253	-0.536253	-0.536253	-0.536253	-0.536253	-0.536253	-0.536253	-0.536253	2.06151
[truncated: 95 more columns]

## Sheet: Table S3C
Table S3C. TPM Means, fold change, and p_value of differential expressed genes (FC<1.5, p<0.05), related to Figure 3
cKO upregulated genes	cKO mean TPM	control mean TPM	log2(fold change (cKO/WT))	(-log10(P_value))		cKO downregulated genes	cKO mean TPM	control mean TPM	log2(fold change (cKO/WT))	(-log10(P_value))
Gpc6	10.8003	7.12374	0.600361	0.0193		Duxbl3	8.82e-07	4.76689	-22.3652	9.44e-06
Stxbp3a	22.4376	14.7894	0.601352	0.0034		Gm25291	0.000192868	5.2473	-14.7317	2.33e-05
Ap3d1	23.3544	15.3741	0.603188	0.0274		Trpc3	0.0102275	11.6339	-10.1517	3.11e-11
Dars	103.255	67.9535	0.603599	0.00592		Sytl2	0.00196673	1.86647	-9.8903	2.33e-05
Fnbp1	16.4834	10.8418	0.604407	0.000543		Dync1i1	0.00254518	1.57186	-9.27049	9.3e-07
Arid3b	53.9472	35.4795	0.604562	0.00146		Ddx3y	0.0580829	21.825	-8.55365	2.96e-29
Qars	86.2442	56.7099	0.604827	0.00827		Adamts19	0.0101602	3.11072	-8.25818	1.96e-07
Arhgef40	35.2501	23.1698	0.605378	0.00663		Hid1	0.00197103	0.589222	-8.22372	0.000621
AU019823	16.7379	11.0013	0.605441	0.0128		Lfng	0.00679843	2.03001	-8.22207	0.000545
B4galt1	38.2449	25.1315	0.605769	0.0057		Cx3cl1	0.0210628	5.40345	-8.00304	1.32e-07
4932438A13Rik	12.4913	8.20486	0.606368	0.0042		Etv2	0.0466808	11.0381	-7.88544	0.0137
Rassf5	59.9087	39.3502	0.606396	7.7e-05		Sult5a1	0.0976546	21.7772	-7.80091	8.62e-08
Mtch1	70.274	46.146	0.606787	0.0103		Palmd	0.00844294	1.61751	-7.58182	0.00673
Gpr98	5.26116	3.45373	0.607225	0.00993		Spta1	0.002332	0.433192	-7.5373	0.000366
Slc25a42	2.23365	1.46581	0.607704	0.00211		Rapgef4	0.0117534	2.01964	-7.42487	4.28e-07
Rmdn1	35.0925	23.0247	0.607979	0.0115		Lama2	0.0313398	5.142	-7.35819	0.00377
Eef2	381.669	250.399	0.608094	7.83e-06		Inpp5d	0.0048459	0.745295	-7.2649	0.00611
Ice1	4.82296	3.16338	0.608451	0.0186		Gm4890	0.00995873	1.49403	-7.22904	0.000456
Pgm3	24.1404	15.8321	0.608598	0.0444		Scn2a1	0.0910813	13.3447	-7.1949	0.00789
Apof	0.32921	0.215825	0.609151	0.0138		Kcnj3	0.0528204	7.25781	-7.1023	2.94e-08
Wapal	60.7876	39.8418	0.609492	0.00462		Trim61	0.012694	1.64722	-7.01974	0.000545
Morf4l1	419.76	275.097	0.609628	1.95e-10		Paqr4	0.035528	4.54802	-7.00014	0.00114
Plp2	239.241	156.775	0.609769	0.0057		Endod1	0.00979601	1.1444	-6.86818	1.23e-09
Cnn3	322.099	211.045	0.609954	1.04e-05		DNAJC19	0.0499489	5.63338	-6.8174	2.09e-05
Gars	218.847	143.374	0.610139	0.00129		Gm21982	0.024606	2.76479	-6.81201	0.000284
Cyp20a1	42.1202	27.5899	0.610371	0.0151		Hgd	0.069191	7.55721	-6.77113	2.65e-05
Gm10080	1.28949	0.844282	0.611001	0.00139		Lhx1os	0.181875	19.6111	-6.75258	0.00679
Man1b1	10.6555	6.97592	0.611137	0.0454		Cpt1a	0.00580337	0.596448	-6.68336	0.000545
Prkaca	35.5975	23.3006	0.61141	0.0162		Snord118	0.249238	22.7962	-6.51513	9.3e-07
Snx6	133.766	87.5568	0.611423	0.00166		Ldb2	0.00718787	0.654633	-6.50898	0.0132
Calr	383.999	251.325	0.611549	1.45e-05		Gm4017	0.0842661	7.55506	-6.48635	1.44e-06
Patz1	13.9257	9.11289	0.611767	0.039		Sema3d	0.0031706	0.263028	-6.37432	0.000345
Ccdc34	38.4794	25.173	0.612207	0.0179		Zfp235	0.0228958	1.86646	-6.34908	0.000545
S100a10	169.472	110.743	0.613838	0.00887		Adamts4	0.0074891	0.540636	-6.17372	0.00337
Nars	144.279	94.2128	0.614864	0.000322		Mab21l2	0.379985	26.6229	-6.13058	4.91e-15
Fam50a	56.741	37.045	0.615113	0.0401		Hemgn	0.0192051	1.27985	-6.05835	0.0378
Son	86.3971	56.3817	0.615756	0.00388		Limch1	0.172903	11.1292	-6.00824	9.93e-06
Mib1	23.9456	15.612	0.617099	0.00917		Gm26667	0.0279016	1.73131	-5.95537	0.000456
Plin3	35.3114	23.004	0.618251	0.0275		Snx22	0.0278342	1.70575	-5.93741	0.00494
Purb	28.2633	18.3855	0.620362	2.77e-05		Adamts5	0.00917131	0.561969	-5.93722	0.0132
Map3k1	35.8504	23.3149	0.620735	0.00106		Icam1	0.0109843	0.642005	-5.86906	0.00105
Mga	33.9056	22.0424	0.621242	0.00159		Col8a2	0.00679807	0.374934	-5.78537	0.00337
Col23a1	0.836821	0.544023	0.621251	2.09e-05		Exoc3l4	0.00149081	0.0805562	-5.75583	0.0117
Vsx2	0.238708	0.155154	0.621542	0.0169		Art4	0.04168	2.11041	-5.66202	0.00817
Lamb1	50.5515	32.8504	0.621841	0.00345		Sbk3	0.00447929	0.218992	-5.61146	0.0117
Tecpr1	3.16109	2.05291	0.62275	0.0148		Gm17450	0.0662242	3.23458	-5.61007	0.00611
Gabarap	297.803	193.396	0.622803	4.41e-06		Gja5	0.0612036	2.87252	-5.55256	0.00284
Gm15910	3.2712	2.12316	0.623604	0.0442		Klhl4	0.0518967	2.41662	-5.5412	2.22e-06
Atp6v0e	533.256	345.797	0.624905	7.3e-07		Bcl11a	0.0722979	3.12728	-5.43481	0.0368
Slc38a7	10.8446	7.03233	0.624905	0.0438		Igfbp3	0.00631376	0.2721	-5.42949	0.0117
Asb2	239.859	155.317	0.626965	9.27e-06		Ccdc67	0.00364066	0.151829	-5.3821	0.000409
Selk	230.783	149.375	0.627601	0.000799		Kctd12	0.054639	2.26195	-5.37149	0.0101
Ap2b1	36.162	23.4004	0.627944	0.037		Rinl	0.0325923	1.23594	-5.24494	0.000409
Peg12	17.6918	11.437	0.629375	0.00603		Gm22571	1.75761	61.6299	-5.13194	5.06e-11
Palld	191.621	123.866	0.629473	1.69e-07		Crym	0.0110429	0.379588	-5.10324	0.0471
Phtf2	31.4707	20.341	0.629617	0.0353		3110021A11Rik	0.056935	1.92837	-5.08192	0.00309
Psmb11	1.11101	0.71795	0.629919	0.0161		Kcnk1	0.0522672	1.74022	-5.05722	0.00453
Cd81	630.029	407.016	0.630333	0.0003		BC027582	0.0257572	0.852826	-5.0492	2.35e-05
Rab18	82.9813	53.5858	0.630936	0.0284		Tulp2	0.17025	5.61183	-5.04274	0.00135
Traf4	2.75974	1.78175	0.631238	0.0439		Icam2	0.224697	7.24272	-5.01048	5.71e-10
Slc47a1	13.708	8.84717	0.631735	0.000476		Wscd1	0.0201536	0.600242	-4.89644	0.017
Yif1b	153.668	99.1638	0.631928	0.00051		Srrm4	0.0275428	0.816819	-4.89027	0.0119
Smc6	27.6474	17.8401	0.632018	0.0105		Eif2s3y	0.979888	27.9912	-4.83621	3.47e-15
Ppib	536.31	345.949	0.632505	1.79e-09		Plbd1	0.468184	12.9542	-4.7902	1.17e-07
Ddx3x	90.1353	58.1411	0.632533	5.77e-05		Kcnmb3	0.0354432	0.975688	-4.78284	0.00402
Dguok	50.4473	32.5404	0.632545	0.00294		Cav3	1.9943	52.9958	-4.73192	1.91e-12
Ssh2	16.9564	10.9347	0.632922	0.0389		Lypd6b	0.0311064	0.798994	-4.6829	0.000707
Pea15a	117.892	76.0239	0.632938	0.00306		Klk8	0.0197467	0.503798	-4.67316	1.41e-05
5530601H04Rik	18.3474	11.829	0.633248	0.0275		Hsbp1l1	0.272912	6.95211	-4.67095	4.72e-15
Wbp2	288.084	185.699	0.633525	0.000173		Gchfr	0.220695	5.58521	-4.66148	0.0389
Tmem252	11.8336	7.6242	0.634226	0.00178		Stat5a	0.163769	3.93707	-4.58739	0.000295
Gm4654	2.67336	1.7219	0.634649	2.29e-05		Gpr68	0.172773	4.11735	-4.57477	2.38e-07
Thap3	19.4007	12.4956	0.634692	0.00543		Il1r1	0.0456624	1.08264	-4.5674	0.000953
Ctnna2	0.370994	0.238888	0.635062	1.16e-05		Gm26838	0.140984	3.23618	-4.52069	0.0457
Nipa1	0.756358	0.486859	0.635565	0.00655		Sall3	0.0167288	0.375465	-4.48828	0.0378
Klhl24	18.9171	12.1726	0.636057	0.0038		Tmem100	0.0115545	0.259248	-4.48781	0.00742
Pds5a	12.3848	7.96682	0.636491	0.0281		Wdr93	0.563324	12.1463	-4.43041	4.3e-14
Gm11377	0.154547	0.0994026	0.636689	0.0379		C030027H14Rik	0.0159001	0.342722	-4.42993	0.0117
Ankrd49	9.42338	6.05805	0.637391	0.00679		Adam11	0.106209	2.24304	-4.40048	0.00526
Pnisr	78.5825	50.5138	0.637531	0.0007		Ggct	0.300084	6.29569	-4.39093	8.93e-07
Tmed4	77.4636	49.7407	0.639094	0.000508		Lmo2	0.75025	15.1412	-4.33496	0.000456
Xpnpep1	128.511	82.5047	0.639342	0.000669		Mb	1.62214	32.2536	-4.31349	3.2e-16
Rala	54.1322	34.733	0.640181	0.000354		Gstk1	0.67174	13.3438	-4.31212	5.46e-05
Tspan18	107.203	68.7626	0.640644	0.0313		4921517D22Rik	0.00164519	0.0326012	-4.3086	0.0117
Gm11131	1.55889	0.999762	0.640862	2.49e-05		Gm17231	0.221971	4.35926	-4.29564	0.00283
Dnmt1	18.7861	12.0367	0.642223	0.00539		Scube1	0.155872	3.05294	-4.29176	4.59e-05
Cdh3	7.57011	4.84553	0.64366	0.000172		Klhl41	0.317297	6.18773	-4.2855	2.51e-12
Senp6	87.5715	56.0477	0.643807	0.0122		Grk5	0.182826	3.51831	-4.26634	1.08e-08
Atp6v1c1	65.1457	41.6894	0.643991	0.00515		Hist1h1a	0.304466	5.67694	-4.22076	1.82e-05
Trib3	66.4071	42.492	0.644145	0.0049		Aldh1a1	0.0301045	0.559188	-4.21528	3.48e-06
2810454H06Rik	1.86649	1.19388	0.644664	0.0375		Zfp882	0.101172	1.85491	-4.19646	0.00792
Arf6	7.23691	4.62812	0.644947	0.00372		Elavl2	0.201415	3.53894	-4.13507	0.000409
Kcmf1	23.1656	14.8086	0.645548	0.00589		Gm10615	0.0312576	0.545664	-4.12573	2.51e-05
Phlda3	28.6596	18.3197	0.645624	0.0339		Gm9358	0.0911953	1.58708	-4.12127	0.0208
Wdr1	177.024	113.139	0.645846	0.000243		Tdo2	0.0310221	0.539572	-4.12045	0.000345
Gm8430	403.138	257.633	0.645956	2.76e-06		Dmtn	0.139204	2.409	-4.11316	0.0137
Zfp395	8.35039	5.33469	0.646438	8.17e-06		Gabrb2	0.0855601	1.45824	-4.09115	0.00309
Gm16300	1.92369	1.22864	0.646815	0.0208		Slco6b1	0.0234688	0.398579	-4.08605	6.37e-08
Mmd	147.779	94.3743	0.646974	2.77e-06		Klf5	0.410039	6.90235	-4.07326	1.82e-05
Actr3	252.553	161.26	0.647199	2.65e-07		E030037K01Rik	0.113095	1.88469	-4.05872	3.43e-07
Slfn9	3.90626	2.49412	0.647255	0.0139		Syn3	0.105786	1.70174	-4.00779	0.0342
Hnrnpa3	129.944	82.9666	0.647293	0.00188		Sntb1	0.339913	5.39099	-3.98731	0.00505
Dvl2	5.27688	3.36841	0.647616	0.0424		Fbxo27	0.289687	4.55339	-3.97438	1.96e-09
Evc	0.881817	0.562765	0.647945	0.042		Ccl2	0.0998093	1.52011	-3.92886	0.0183
4930516B21Rik	12.3102	7.83407	0.652022	0.000404		Gm15708	0.905288	13.731	-3.92292	1.36e-11
Celf1	49.5682	31.5435	0.652073	0.00015		Gm26788	0.331844	5.01727	-3.91833	0.000315
Grk4	5.93554	3.77557	0.652685	0.00526		2210406O10Rik	0.209185	3.14395	-3.90973	0.00477
Ttc3	144.219	91.7228	0.652905	3.08e-05		Gm12027	0.120293	1.79573	-3.89995	7.29e-05
Nsmce2	134.193	85.3466	0.652906	0.0222		Gm14686	0.160587	2.39257	-3.89713	0.000211
Eif2s2	233.012	148.122	0.653619	2.36e-05		Pgam1-ps2	0.254566	3.71724	-3.86812	0.000621
Elp5	184.638	117.309	0.654387	0.00106		Gpd1	0.147869	2.15828	-3.86748	9.7e-05
Prl8a1	9.85939	6.26044	0.655236	0.0185		6030498E09Rik	0.101487	1.44934	-3.83603	0.000509
Foxp2	11.3754	7.22251	0.655346	0.0397		Ptcra	0.698051	9.74695	-3.80355	0.000162
Fto	40.4362	25.672	0.655453	0.0198		Lix1	0.324874	4.5169	-3.79738	8.98e-06
Atxn2	59.7713	37.9257	0.65628	0.0127		Tspan8	0.0121104	0.165515	-3.77264	0.0132
Fbxo46	6.35827	4.03241	0.656991	0.00823		Gm826	2.93162	38.9686	-3.73254	1.16e-12
Pbx1	36.2181	22.9693	0.657003	0.00231		Gypa	0.129221	1.71393	-3.7294	3.35e-05
Adipor1	40.6888	25.8041	0.657031	0.0118		Padi4	0.454834	6.02885	-3.72847	4.29e-08
Slc12a8	1.69797	1.07618	0.657901	0.00282		Gm13033	1.12771	14.6985	-3.7042	0.000233
Gm16211	3.88969	2.46477	0.658206	0.0191		Hrasls	0.403528	5.24145	-3.69922	4.99e-05
4933427D14Rik	3.39878	2.15306	0.658626	0.042		Gm10268	0.0605862	0.786944	-3.6992	0.000418
Cd63	250.063	158.34	0.659264	0.0007		Zfp619	0.0327895	0.424791	-3.69545	1.76e-06
Tgm3	0.0811839	0.0513687	0.660305	0.0444		2010109A12Rik	0.223607	2.88909	-3.69158	2.68e-05
Afap1	28.4835	18.0213	0.66042	0.00798		Plac1	1.19364	15.3356	-3.68344	2.96e-05
Gm13025	0.359554	0.22748	0.660471	0.0195		Palm3	0.148445	1.88302	-3.66504	0.00309
Helz2	0.991856	0.627272	0.661041	0.0398		Oscp1	3.06301	38.657	-3.65771	0.0185
AC132444.6	5.51164	3.48491	0.661359	0.000868		Gm13831	1.2875	16.2229	-3.65538	0.00114
Gm12507	0.840915	0.531359	0.662272	0.0198		Peli2	0.012543	0.152821	-3.60689	0.000281
Papss1	13.4975	8.52414	0.663065	0.000378		Gm4723	0.897534	10.9209	-3.60498	7.22e-08
Fam216a	73.0674	46.1247	0.663689	0.0105		Evc2	0.38604	4.67475	-3.59807	6.03e-06
Unc50	92.7737	58.5298	0.664544	0.00622		Foxn1	0.0118232	0.141427	-3.58037	0.000186
Gm16470	0.698094	0.440314	0.664888	0.0433		Frzb	0.0614373	0.731693	-3.57405	0.0403
Rab3c	0.491094	0.309747	0.664909	0.0013		Rab3il1	0.177096	2.05383	-3.53572	0.00326
Gm28370	6.02602	3.79586	0.66678	0.0024		Tspan15	0.291781	3.37479	-3.53184	0.0152
Lpin2	26.3083	16.5642	0.667447	0.000156		1700029F12Rik	0.0752145	0.868138	-3.52884	2.68e-05
Cdc16	56.3397	35.4723	0.667459	0.00717		Il11	0.0537787	0.618923	-3.52465	8.07e-10
Ric8	37.9344	23.8481	0.669632	0.000559		Phf19	0.116539	1.32234	-3.5042	0.0183
Aff4	38.7913	24.384	0.669796	0.036		Fgf18	0.113217	1.27652	-3.49505	0.00742
Eno1	4618.38	2902.44	0.670118	1.19e-08		Tal1	0.0021701	0.0243	-3.48512	0.000545
Ssr1	101.324	63.6289	0.671214	8.76e-06		Gm9929	0.201057	2.2486	-3.48335	0.0168
Arhgap31	26.4385	16.599	0.671542	0.00499		Cxcl16	0.032446	0.362349	-3.48127	0.00309
Slc3a2	164.654	103.343	0.671997	0.000873		Cacng6	1.22414	13.6584	-3.47994	9.07e-10
Lonp2	39.0866	24.5186	0.672799	0.00993		Arhgef9	0.113097	1.26077	-3.47867	0.00787
Mdga2	1.33501	0.83719	0.673219	0.0138		Nav3	0.0541799	0.602868	-3.47601	0.0342
Gm22435	14.3644	9.00536	0.673642	0.00358		Fes	0.081366	0.90167	-3.4701	0.0159
C030017D09Rik	3.34817	2.09865	0.673913	0.0057		Cdh11	0.0342756	0.377995	-3.46311	0.0225
Fbxw7	6.69575	4.19427	0.674828	0.0215		Ttpa	0.630657	6.88633	-3.44881	0.000456
RP24-114A9.1	5.24933	3.28677	0.675463	0.000531		Cnrip1	0.517358	5.62248	-3.44197	0.0371
Shisa2	4.84216	3.03092	0.675892	0.0411		Sema3a	0.740065	7.86935	-3.41052	0.000133
Zfyve21	82.1189	51.3512	0.677318	0.041		Gm26532	8.74103	92.3907	-3.40187	0.000304
Phgdh	220.336	137.758	0.677575	0.0182		Ankdd1b	1.22697	12.9396	-3.39863	0.0137
Eno3	499.546	312.25	0.677917	5.56e-06		Scn5a	0.349265	3.67529	-3.39546	1.51e-06
Rorb	24.3962	15.2492	0.677923	5.56e-06		Ubxn11	0.414637	4.35997	-3.3944	0.00827
Sf3a2	32.2671	20.1671	0.678059	0.0493		Gm15730	0.0641096	0.673225	-3.39248	1.76e-06
Mex3c	8.63331	5.39573	0.678095	0.0215		Kctd7	0.280442	2.91963	-3.38001	0.0072
Dact1	3.42553	2.14067	0.678263	0.000584		Aqp4	0.335126	3.46466	-3.36994	0.000136
Necap1	62.073	38.7803	0.678642	0.000887		Plekhh2	0.0698184	0.720444	-3.36721	0.00183
Pcgf3	11.7804	7.35959	0.678687	0.0149		Svip	0.553043	5.69906	-3.36526	0.00325
Arhgdia	350.271	218.804	0.678834	2.33e-07		Prdm16	2.58426	26.4588	-3.35592	1.64e-06
Arhgap32	7.43145	4.64144	0.679071	0.0247		Msrb2	2.2637	23.1526	-3.35442	3.02e-16
Cacna1e	2.00681	1.25266	0.679905	0.00269		Lyrm9	3.05157	31.0821	-3.34846	5.12e-11
Srpr	108.955	67.9977	0.68018	0.000699		Rbm12b1	0.595374	6.02751	-3.33969	1.3e-07
Slbp	121.205	75.6368	0.680283	0.00332		Aldh1b1	1.99833	20.2057	-3.3379	1.32e-12
Chmp5	92.3444	57.6175	0.680518	0.000293		Piwil2	0.056169	0.55705	-3.30996	0.00147
Plekhm2	7.22685	4.50897	0.680568	0.0178		Tmed8	0.245386	2.41941	-3.30153	3.72e-05
Map3k2	2.5497	1.59066	0.680701	0.0288		Gm14227	0.371359	3.64813	-3.29627	0.00543
Anxa7	27.3813	17.0753	0.681275	0.00423		Duxbl2	0.350879	3.42341	-3.28639	1.47e-05
Armcx3	53.5729	33.4088	0.681276	0.00857		C030037D09Rik	0.626012	6.02436	-3.26654	0.0433
Tkt	36.8422	22.9735	0.681388	0.0302		Snora33	2.84335	27.1459	-3.25507	1.04e-05
Gpr19	9.9494	6.20295	0.681655	0.022		Gap43	0.992878	9.46878	-3.25349	3.57e-07
Parp8	3.42895	2.1373	0.681977	0.0154		Gm22107	8.39341	79.2835	-3.23969	0.000509
Kcnq1ot1	4.83078	3.01066	0.682176	0.000129		Ndst4	0.15191	1.434	-3.23875	0.00319
Gm20535	0.614949	0.382796	0.683892	0.0106		Cables2	1.14206	10.7741	-3.23786	3.71e-08
Grik4	0.272007	0.169277	0.684259	0.0022		RP23-370E6.2	0.162578	1.52725	-3.23173	0.0156
Tbc1d2	0.284942	0.177146	0.685729	0.00614		Cecr5	1.09451	10.2469	-3.22683	0.000188
Wdr73	13.8781	8.6265	0.685958	0.0437		Gm14138	0.0657921	0.608952	-3.21034	0.021
A830010M20Rik	7.80395	4.85081	0.685978	7.78e-05		Gm12866	0.523819	4.80983	-3.19885	0.00174
A230046K03Rik	17.4125	10.8211	0.686282	0.00627		Trp53i11	0.362787	3.32061	-3.19425	0.0262
Gm7102	3.13028	1.94497	0.686544	0.0189		2610035D17Rik	0.160475	1.46526	-3.19074	4.24e-05
Snap91	1.94438	1.20735	0.687468	0.0123		Nmnat3	0.678552	6.18293	-3.18776	4.28e-07
Pum2	39.7176	24.6591	0.687658	0.00509		Socs3	1.11982	10.1733	-3.18345	2.34e-08
Cd300lf	1.2026	0.746589	0.687774	0.0094		Hand1	12.9992	117.251	-3.1731	1.45e-16
Trim71	11.3952	7.0695	0.688751	0.000624		Rab11fip5	0.120436	1.08338	-3.1692	0.000141
Lin7c	52.1422	32.3378	0.689231	0.00028		Emp1	0.0256185	0.230092	-3.16695	0.0211
Litaf	45.5834	28.2612	0.689686	0.0135		6430548M08Rik	0.598396	5.22216	-3.12547	1.58e-09
4930444M15Rik	2.1942	1.35966	0.690444	0.00998		Mir3068	9.66355	84.1833	-3.12291	9.43e-08
Klra2	0.0987998	0.0612115	0.690705	0.0488		H2-DMa	0.58814	5.11688	-3.12103	2.98e-05
Aldoa	4981.82	3085.85	0.691006	2.78e-14		Gm13093	0.0377183	0.327384	-3.11765	0.00127
Fbln2	1.4399	0.891903	0.691009	0.0331		Snca	0.53327	4.59271	-3.10641	0.000257
Pim1	21.9103	13.567	0.691511	0.0185		Tox	0.544182	4.67793	-3.10371	0.000138
Prkg2	0.205578	0.127289	0.691577	0.0187		Nmi	0.165474	1.41835	-3.09954	0.0132
Kcnh2	22.926	14.188	0.692312	0.0204		Whrn	0.19359	1.62471	-3.06911	0.000313
Stt3a	88.8203	54.9436	0.692938	0.000129		Selo	0.454134	3.78211	-3.058	6.4e-06
A230004M16Rik	16.2497	10.0499	0.69323	0.000421		Gm26612	0.0340628	0.282119	-3.05004	0.00368
Mlph	0.80367	0.496727	0.694149	0.000195		Kcnk5	0.108911	0.901297	-3.04885	0.000566
Lrrfip1	138.573	85.634	0.694396	0.00241		Eif5al3-ps	0.0201421	0.164659	-3.0312	0.000707
Usp32	13.7994	8.52596	0.694668	0.0212		Fam181b	0.0385257	0.313697	-3.02548	0.000258
Vps16	57.7004	35.6394	0.695109	0.0218		Gm10614	0.0294438	0.238327	-3.01691	0.0224
Efr3a	30.2929	18.6862	0.697004	0.000932		Pm20d1	0.128484	1.03956	-3.01631	0.0257
Homer1	35.0512	21.621	0.697029	0.0165		9330159N05Rik	0.0313856	0.252194	-3.00636	1.18e-06
Gm23237	238.056	146.82	0.697254	9.57e-05		Ripk3	0.48621	3.88937	-2.99988	1.13e-06
Mmp12	0.864087	0.532714	0.697815	0.0107		Gm8730	0.368169	2.92922	-2.99208	0.0262
Smc4	174.195	107.293	0.699151	0.0303		Alox5ap	0.00840625	0.0668779	-2.992	0.0117
Gm25733	44.4687	27.3707	0.700158	0.00603		Cited1	61.2242	486.878	-2.99139	1.37e-10
Gm22030	31.7458	19.5337	0.700601	0.028		Depdc7	0.505853	3.99686	-2.98208	1.13e-06
Gm26547	18.0569	11.1081	0.700939	0.000294		Gm28449	0.396023	3.12097	-2.97834	0.00304
Hivep1	3.10165	1.90803	0.70095	0.00366		Arhgap8	0.538281	4.22103	-2.97116	0.00114
Lpar1	4.25174	2.61388	0.701859	0.0404		Srcin1	0.0218463	0.171059	-2.96903	0.00246
Wdr31	9.83315	6.04264	0.702474	0.0306		Cd1d1	0.742164	5.72415	-2.94725	2.42e-12
Prx	0.217993	0.133944	0.702655	0.00985		Prss30	0.125528	0.9501	-2.92006	0.0047
Dctn5	79.0993	48.5692	0.703623	0.00395		St3gal4	0.467556	3.5338	-2.91801	0.000155
Ydjc	3.24961	1.99528	0.703677	0.00153		Mrm1	2.57342	19.3879	-2.91339	6.94e-08
Plcg1	5.86918	3.60261	0.704115	0.000367		8030462N17Rik	0.261894	1.96324	-2.90618	5.65e-07
Faf1	16.4953	10.1229	0.704443	0.0325		Metrn	2.06936	15.4665	-2.9019	0.0107
Tbx20	58.817	36.0923	0.704543	0.0467		Plxdc2	0.444027	3.31337	-2.89958	5.83e-08
9930111J21Rik2	2.81974	1.72961	0.705111	0.000404		B930094E09Rik	0.0793221	0.58653	-2.88641	0.00827
Galns	3.6646	2.24763	0.705247	0.000296		4933405D12Rik	0.0859141	0.634841	-2.88543	0.00337
Ube3a	15.3486	9.41315	0.705359	0.0156		Kdm5d	1.20298	8.84365	-2.87803	3e-05
Gm9790	214.657	131.63	0.705542	1.44e-05		2010204K13Rik	21.093	154.421	-2.87204	2.42e-21
Sdf4	132.204	81.055	0.705797	0.0354		Gm16001	0.267575	1.95616	-2.87001	0.00135
Rab6a	80.9386	49.5875	0.706853	2.06e-05		Gcc1	0.121898	0.890022	-2.86816	0.000521
Zfp568	18.9378	11.6	0.707139	0.0012		Plaur	1.48059	10.7044	-2.85396	3.39e-05
Xpot	17.827	10.9194	0.707168	0.021		Gm16023	0.206032	1.48829	-2.85271	0.000677
Rnf13	30.4823	18.6631	0.707782	0.0193		Myo10	1.10374	7.95309	-2.84911	2.22e-10
Eif4ebp1	1067.25	653.388	0.707887	1.54e-10		Dnah2	0.0289864	0.207906	-2.84248	0.000203
Strn	13.7108	8.39291	0.708071	0.00889		Efnb3	3.93036	28.1473	-2.84026	1.39e-20
Smek1	14.8199	9.06947	0.708445	0.0149		Pcdh18	0.613822	4.38332	-2.83613	0.00174
Fam73a	4.93913	3.02133	0.709075	0.0468		Gm11769	0.598261	4.26998	-2.83538	0.000844
Tlk2	27.7992	17.0045	0.709123	0.0225		Kank4	0.236259	1.67325	-2.82422	0.00827
Zfp609	8.54046	5.22348	0.709304	0.0253		S100a16	0.12822	0.907062	-2.82258	0.00886
Kif24	4.48192	2.7403	0.709781	0.0426		Fam102a	0.582142	4.10389	-2.81755	3.01e-07
Zmym5	11.9936	7.32995	0.710389	0.0103		Fam69b	0.865152	6.08995	-2.81541	0.0072
Gm4117	0.92898	0.567365	0.711369	7.3e-07		Doc2g	5.67814	39.5661	-2.80078	2.38e-09
Xpo5	8.79567	5.36705	0.712663	0.0344		Gja1	20.0211	138.961	-2.79509	1.42e-18
Dock10	28.538	17.4026	0.713585	2.24e-05		Maob	0.503661	3.44394	-2.77353	0.0238
RP23-431L24.1	4.138	2.52156	0.714617	0.0103		Gm15441	0.119672	0.817075	-2.77138	0.000244
Atp6v0b	300.434	183.072	0.714635	0.00208		Cdan1	2.60037	17.7526	-2.77124	0.00352
Glipr2	98.8228	60.171	0.715777	0.00827		Gm5121	0.0679329	0.460864	-2.76216	0.00189
Cyb5r1	53.3466	32.4555	0.716932	0.0171		Cdh6	0.211397	1.42966	-2.75765	3.77e-05
Apbb1	50.2199	30.5519	0.716999	0.00908		Nup210	0.533298	3.60656	-2.75761	6.35e-08
Atf4	275.73	167.708	0.717303	0.000765		Olfml3	1.35243	9.11596	-2.75284	2.46e-11
Nucb1	66.8048	40.5798	0.71919	0.0014		Socs2	7.74719	51.7931	-2.74102	2.25e-08
Btg1	18.604	11.285	0.721212	0.000654		Pde4b	1.19198	7.96013	-2.73943	1.57e-12
Acbd5	14.0196	8.50153	0.721649	0.00217		Ptn	0.409346	2.68267	-2.71227	0.00204
Gm7497	2.15564	1.30718	0.721661	0.00726		Rab26os	3.74865	24.5067	-2.70874	5.99e-09
Ddr1	43.7005	26.4946	0.72195	6.06e-05		Gm3307	0.0423907	0.276968	-2.7079	0.0302
Eif3c	129.532	78.5077	0.722405	3.11e-06		Grm3	0.00923675	0.059922	-2.69763	0.00368
Mfn1	25.4019	15.387	0.723227	0.0189		Gm15417	1.74092	11.2919	-2.69736	0.0167
Gm7609	1.40845	0.853112	0.723299	0.00544		C330021F23Rik	2.33352	15.1293	-2.69677	0.00326
Adss	42.4059	25.6819	0.723515	0.000101		Zfp963	0.801057	5.17701	-2.69214	0.00296
Myh7	929.168	562.706	0.723559	0.00261		B130046B21Rik	0.100898	0.651879	-2.69171	0.000677
Plekhg2	18.7363	11.3444	0.723855	0.000625		Adh6b	0.01373	0.0883704	-2.68623	0.000107
Atp11a	24.0718	14.5701	0.724335	1.94e-05		Dtna	1.43936	9.23235	-2.68127	0.000102
Gins2	100.686	60.9298	0.724641	0.0241		Gm7367	0.71592	4.58968	-2.68052	0.00276
Sox6	2.55265	1.54438	0.724974	0.0145		Mbnl3	3.56681	22.5021	-2.65735	0.000475
Tbl1x	68.8944	41.6556	0.725876	2.24e-05		Rem2	1.24555	7.85388	-2.65662	0.00284
BC003331	63.2456	38.2401	0.725877	0.00046		Trib2	6.28407	39.605	-2.65591	1.06e-16
Lix1l	6.17143	3.73015	0.726371	0.00324		Zfp689	1.02671	6.4652	-2.65467	2.87e-05
Haus3	54.3553	32.8525	0.726416	0.000101		Gm9625	0.412853	2.58619	-2.64713	0.00154
Ireb2	14.2421	8.59895	0.727928	0.0388		RP24-242P4.5	0.288985	1.80804	-2.64536	2.98e-05
Nup50	23.8085	14.3675	0.728671	0.000229		Gm26878	0.0514436	0.321801	-2.64511	2.31e-05
Raly	30.1869	18.2157	0.728742	0.00982		Snora24	27.1197	169.322	-2.64235	7.44e-09
Gpr125	4.25359	2.56633	0.728971	0.000777		Mrap	5.19638	32.2466	-2.63357	5.26e-11
Tmed3	59.934	36.116	0.730736	0.0189		Il17ra	0.681292	4.22372	-2.63217	6.48e-06
Fyb	10.7672	6.4865	0.731124	0.00523		Htr1b	0.245742	1.51387	-2.62302	0.0326
Mir124-2hg	6.98914	4.20756	0.732132	3.08e-05		Akap17b	0.347601	2.12602	-2.61265	7.84e-06
Mybphl	159.68	96.127	0.732168	0.0146		Robo2	0.696393	4.25729	-2.61196	3.69e-08
Tmbim6	257.064	154.68	0.732842	1.69e-07		Fat3	0.119527	0.725684	-2.60201	0.000522
Gm14914	0.896746	0.539496	0.733088	0.0434		Slc51a	2.95573	17.9321	-2.60096	0.00114
Mex3d	2.69634	1.62213	0.73311	0.0152		Gm13145	0.91349	5.54043	-2.60054	9e-06
Rnf145	21.7006	13.0473	0.733987	0.000545		1810044D09Rik	4.03444	24.4535	-2.5996	1.18e-08
A630033H20Rik	0.138314	0.0831558	0.734062	0.00774		Tcf19	4.15383	25.1231	-2.5965	0.00173
Kcna5	2.1727	1.30549	0.734901	0.0183		Cdk5r1	0.132556	0.800905	-2.59503	0.0125
Higd1a	329.488	197.974	0.734919	3.37e-10		1700008J07Rik	0.543569	3.28092	-2.59356	0.000683
Mnat1	40.4236	24.2872	0.735005	0.0312		Snord35a	7.30071	43.8364	-2.58602	0.000244
Gas7	3.52203	2.11557	0.735365	1.19e-06		Klhl40	0.307348	1.8285	-2.57272	0.0016
Gm13977	2.29763	1.37913	0.736392	0.00483		Urb1	1.49041	8.84216	-2.56869	8.26e-11
Hmgb1-ps6	0.6397	0.383593	0.737821	0.0398		Slc46a1	0.626857	3.7174	-2.56809	8.51e-05
Hunk	13.528	8.10974	0.738216	0.0418		Prrg4	0.0722145	0.428171	-2.56783	0.0473
Ctsl	187.96	112.666	0.738378	3.43e-05		Lpcat2b	0.0177699	0.105088	-2.56409	0.000566
Ckap5	64.6005	38.7206	0.738442	0.00858		RP24-181G14.2	0.371878	2.19339	-2.56026	1.9e-09
Fat1	30.5785	18.3221	0.738935	0.000425		2700038G22Rik	3.4768	20.4412	-2.55565	2.17e-10
Ctnnd1	72.1389	43.2179	0.739149	1.8e-05		Gm4349	0.35914	2.11147	-2.55563	6.51e-06
Aplp2	62.058	37.1659	0.739636	0.00159		Mir1931	1.45674	8.46067	-2.53803	0.0132
Med14	7.74313	4.63677	0.739797	0.00621		Gm15265	0.253533	1.47145	-2.537	0.017
Tet3	13.5752	8.12848	0.739912	0.011		Abcb1b	0.0676667	0.39195	-2.53415	3.1e-05
Igf2	1220.5	730.559	0.740405	2.83e-07		Rhox4a	0.0433598	0.250759	-2.53187	0.00205
Gm9918	0.103324	0.06184	0.740565	0.0356		2510046G10Rik	0.478337	2.76136	-2.52928	0.00189
Rictor	7.4685	4.46841	0.741057	0.00305		Gm2986	0.310256	1.78741	-2.52634	0.000707
Surf4	140.978	84.3389	0.741196	0.000101		Rgs5	0.120286	0.690277	-2.52071	0.004
Tspan7	83.3145	49.8286	0.741596	0.00106		Angptl1	0.0118437	0.0677288	-2.51565	0.000566
Ddx24	39.651	23.7102	0.741849	0.00549		Gm23840	1.82003	10.3935	-2.51364	0.00772
Gm26615	0.804455	0.480992	0.741999	0.0323		Taf12	8.62851	49.2108	-2.51179	3.69e-15
Pex16	6.47541	3.86924	0.742921	0.0334		Gm2810	1.13392	6.40414	-2.49768	0.00142
Atp1b1	413.269	246.906	0.743119	3.87e-08		Gm9903	0.773267	4.35883	-2.4949	0.000566
Nvl	23.1186	13.8027	0.744107	0.00345		Zfp612	1.35096	7.60986	-2.49389	0.00746
Prmt2	58.2798	34.7866	0.744464	0.000162		Loxl1	1.35432	7.60353	-2.4891	1.29e-10
Calm2	1187.94	707.963	0.746717	1.06e-07		Tgfb3	0.538701	2.97974	-2.46763	0.0301
Zkscan6	8.72039	5.19511	0.747238	0.0473		RP23-355E19.1	0.484825	2.66863	-2.46057	0.00337
Gm12355	0.0584742	0.0347847	0.749348	0.0356		Unc5c	1.14538	6.2677	-2.4521	0.0154
Gcfc2	2.51244	1.49386	0.75004	0.000447		Mettl20	6.04337	32.9247	-2.44574	3.88e-06
Bhlha15	1.1645	0.691467	0.751982	0.04		Elovl4	1.14428	6.22057	-2.4426	0.0062
Sec62	43.6853	25.9235	0.752887	1.12e-06		Sdc1	2.57093	13.9602	-2.44096	3.46e-14
Actc1	36106.3	21424.5	0.752991	8.46e-10		Rps15a-ps5	0.132442	0.715003	-2.43259	0.00135
Snord72	51.8496	30.761	0.75323	0.000626		Sulf1	0.943211	5.07672	-2.42824	2.72e-06
Ywhag	65.5909	38.9111	0.753314	3.93e-06		4932441J04Rik	0.40003	2.14797	-2.42479	0.000203
Rsrp1	202.914	120.35	0.753627	0.000103		Stk32b	0.490251	2.63235	-2.42476	0.0065
BC051077	1.47548	0.875092	0.753677	0.0148		Gm23881	9.03975	48.4981	-2.42358	0.00646
Tmem59	202.187	119.895	0.753921	9.31e-08		Tbc1d4	2.57875	13.784	-2.41825	0.00465
Rbm24	76.5714	45.3865	0.754544	6.99e-06		Ncs1	16.898	89.9695	-2.41258	1.86e-16
Bet1	35.407	20.9857	0.754628	0.0183		Tmem177	2.23735	11.91	-2.41232	3.01e-08
Llph-ps2	44.7193	26.5001	0.754899	0.0129		Pkd1l3	0.0708829	0.376381	-2.40868	0.017
Eprs	141.759	84.0019	0.754942	2.94e-08		Syne4	5.02582	26.6294	-2.40559	1.23e-06
Ccdc50-ps	17.1942	10.1885	0.754978	6.44e-07		AC113302.1	6.40073	33.9038	-2.40514	1.56e-06
Smad2	50.6333	29.9709	0.756523	0.0362		Rab20	3.97558	21.0278	-2.40306	9.05e-14
Fam45a	43.3294	25.6444	0.756701	0.000554		Rpl9-ps6	0.497483	2.63003	-2.40236	0.00333
Impact	30.6624	18.1458	0.75683	0.0154		Hist1h2ad	1.55059	8.19285	-2.40155	0.0457
Gm15356	0.375294	0.22206	0.757071	0.0304		Elk3	0.621222	3.27659	-2.39902	0.000197
Gak	18.2426	10.7917	0.757391	0.000902		Snhg4	7.14104	37.5686	-2.39532	7.22e-13
Gm26647	0.755016	0.446349	0.758334	0.0128		Kl	0.0145448	0.0761026	-2.38745	0.00219
Gm11225	15.5453	9.18482	0.759153	2.78e-14		Bai2	0.153644	0.803438	-2.3866	0.00816
Sipa1l1	9.51577	5.61953	0.759872	0.00626		Gprc5c	2.05737	10.7548	-2.38611	1.27e-05
Myo1g	0.254147	0.150083	0.759905	0.0228		Arhgap42	0.460631	2.40731	-2.38574	0.0241
Gigyf2	35.953	21.2183	0.760802	0.0394		Trp73os	0.0213794	0.111551	-2.38342	0.0351
Ganab	49.2199	29.0447	0.760967	0.000129		Pou4f1	0.107284	0.559633	-2.38305	0.00155
Ranbp9	13.2029	7.78768	0.761585	0.00262		Ada	0.299609	1.5601	-2.38049	0.000313
Slc38a6	25.9938	15.3299	0.761816	0.00319		Ddx31	1.90058	9.8095	-2.36774	0.00577
Zfp148	18.3781	10.8369	0.762033	0.00769		Tnfaip6	0.212928	1.09838	-2.36694	0.0198
Tmx1	64.8773	38.2464	0.762388	0.000243		Snord16a	8.34639	42.994	-2.36491	5.01e-10
Slamf1	0.182819	0.107759	0.762602	0.0148		Cyth1	2.5249	12.9414	-2.3577	3.39e-08
Hand2	11.9979	7.07062	0.762873	0.0336		4930509G22Rik	0.673365	3.43041	-2.34892	3.73e-11
Cpa6	2.74441	1.61732	0.762889	0.0002		Lrrk1	1.01681	5.16782	-2.3455	0.000103
Sclt1	13.854	8.16341	0.763061	0.0146		Chl1	0.00249649	0.0126668	-2.34308	0.00742
Slc39a7	64.0196	37.6872	0.764438	0.0124		Slc37a2	0.222864	1.13011	-2.34223	0.0159
Dlx6	2.50917	1.47679	0.764747	0.000336		1600002K03Rik	5.99587	30.3642	-2.34033	0.000101
Pan2	11.2408	6.61424	0.765101	0.00593		RP24-75E15.4	0.309691	1.56728	-2.33936	0.000313
Trip12	94.4012	55.5399	0.765282	0.0003		Kifc3	0.28513	1.43995	-2.33633	0.000566
Gm26705	5.1964	3.05718	0.76531	0.000112		Zfp934	1.40877	7.04897	-2.32298	9.49e-05
Gm21962	15.5383	9.13932	0.765674	0.00122		Tmem254a	7.47683	37.3246	-2.31963	1.03e-11
Anxa6	214.67	126.242	0.765933	3.15e-08		Scube3	0.0426695	0.212997	-2.31956	0.0321
Chd7	50.024	29.4103	0.766299	0.0146		Nr1d1	2.09783	10.4677	-2.31898	3.23e-05
Gm4841	0.944533	0.555122	0.766797	0.00356		Nudt6	2.20065	10.953	-2.31533	5.77e-06
Gm17056	2.54276	1.49359	0.767609	0.00347		Gdpd5	2.17945	10.8244	-2.31225	0.000116
Notch2	4.64477	2.7271	0.768242	0.000209		Pdpn	5.13593	25.4467	-2.30878	1.02e-11
Gm29013	64.2372	37.6649	0.770189	0.00151		Gm4459	0.966186	4.77665	-2.30563	0.004
Tmem60	96.2973	56.4452	0.770646	0.0131		Gm28177	0.0511152	0.252128	-2.30234	0.0132
Rfc1	64.097	37.5591	0.771096	0.0192		Gm15484	0.0892936	0.438579	-2.29621	0.000112
Rab3gap1	28.4007	16.6419	0.771104	0.000157		Nudt12	1.07886	5.28098	-2.2913	0.0217
Ttc14	4.62038	2.70725	0.771181	0.000504		Gm28285	1.78671	8.70509	-2.28455	7.5e-07
Foxp1	61.6514	36.1128	0.771621	0.00213		Asb4	4.25015	20.645	-2.28021	1.86e-15
Gm26916	4.94369	2.89362	0.772714	0.00108		Gm13521	0.119076	0.5774	-2.27769	0.000117
Spg21	34.3699	20.1104	0.773208	0.00199		Eng	0.152925	0.739354	-2.27344	1.32e-05
Gpc3	362.305	211.968	0.773357	3.93e-06		Oxsm	0.716765	3.46226	-2.27214	0.0273
Tdrkh	5.53613	3.23869	0.773466	0.00538		Angel1	0.909821	4.38786	-2.26986	0.00618
Flnc	31.7629	18.5676	0.774556	0.000585		Gpsm2	3.46279	16.6392	-2.26458	7.37e-06
Pbx2	12.2009	7.13085	0.774841	0.0323		Pitpnm1	4.31195	20.6114	-2.25703	5.66e-06
Alpk1	0.974799	0.569625	0.775092	0.0445		Trim54	6.10605	29.1848	-2.2569	0.000137
Ryk	16.038	9.36886	0.775545	0.0358		AI182371	0.945004	4.51298	-2.25569	0.00275
Cxadr	27.4734	16.0377	0.776568	0.00317		Rangrf	22.732	108.516	-2.25511	1.06e-14
Pdia4	154.506	90.1794	0.776791	7.84e-05		Frem1	1.2303	5.80185	-2.2375	1.78e-12
Usp46	29.1436	17.0037	0.77733	0.00452		Gm10086	0.323373	1.52049	-2.23327	0.017
Myef2	112.962	65.9044	0.77739	6.73e-05		Map3k8	5.35874	25.1789	-2.23225	8.22e-11
Dlgap4	62.094	36.2244	0.77749	0.0188		Flt3l	0.0487068	0.228313	-2.22882	0.0407
Xbp1	110.4	64.395	0.777726	0.00515		Gm5611	0.07053	0.329869	-2.22558	1.8e-08
Gm2445	1.3486	0.786548	0.777859	0.00204		Nthl1	1.69144	7.90801	-2.22506	0.00189
Sgcb	15.0345	8.7684	0.777894	0.0157		Zfp746	0.595121	2.78032	-2.224	0.014
Pds5b	14.8103	8.63667	0.778057	0.0195		2810001G20Rik	2.59634	12.037	-2.21292	0.00531
Wnk3	1.73931	1.01423	0.778138	0.00141		Akr1b8	7.82575	36.1562	-2.20794	9.26e-07
Arhgap21	25.7351	15.0034	0.778441	0.0473		B930036N10Rik	0.287674	1.32556	-2.20409	0.00283
Klf7	18.4927	10.7783	0.778825	5.64e-05		C2cd2	0.870058	4.0077	-2.20359	0.000415
Ccdc55	28.232	16.4514	0.779126	0.0256		Itgb4	0.619523	2.84122	-2.19728	0.0283
Gpx3	3164.21	1843.81	0.779157	1.93e-09		5830468F06Rik	0.0368279	0.16869	-2.19551	0.00174
Daam2	1.61027	0.938245	0.779267	0.00309		2810013P06Rik	2.72061	12.4528	-2.19446	1.73e-05
Ivns1abp	193.36	112.627	0.779732	2.63e-05		Gm28586	0.369735	1.69149	-2.19373	1.16e-08
Rsu1	134.117	78.1031	0.780037	0.000912		Lypd6	1.70886	7.80264	-2.19092	0.000137
Capns1	75.6277	44.0407	0.780079	0.027		Gm28087	0.0644042	0.292811	-2.18474	0.00038
Myl12a	1467.01	854.282	0.780093	1.46e-11		Gm11957	0.109713	0.498295	-2.18326	0.0146
Cep128	6.10271	3.55345	0.780231	0.00525		Adamts3	0.222361	1.00389	-2.17463	0.0428
Gm4034	133.717	77.8517	0.780376	2.22e-11		Psmg3	17.0519	76.9483	-2.17395	2.17e-07
Gm28268	21.8408	12.7058	0.781541	3.08e-05		9530046B11Rik	0.722528	3.25294	-2.17062	0.00789
Prrc2c	111.934	65.0808	0.782346	0.000912		Extl2	5.04574	22.6765	-2.16806	8.68e-05
AI838599	4.43613	2.57898	0.782503	0.0171		A830052D11Rik	0.193944	0.870545	-2.16628	0.0169
Bhlhe41	217.747	126.535	0.783118	2.78e-14		Brsk2	0.169805	0.759639	-2.16144	0.000345
Stk4	17.9157	10.4097	0.7833	0.00831		Faim3	5.63852	25.209	-2.16055	0.0132
Gm16121	3.00914	1.74757	0.783995	0.0161		Rgs2	4.00547	17.8853	-2.15873	1.31e-10
Bcap31	214.854	124.593	0.786136	1.99e-06		H1fx	0.25157	1.12191	-2.15693	0.0222
Lrch2	10.0199	5.80999	0.78626	0.00771		Gm16153	0.0895241	0.398358	-2.15372	2.24e-06
Ccdc30	7.51632	4.35811	0.786322	0.016		Flrt3	13.3379	59.1519	-2.14889	9.06e-11
Zranb3	5.51183	3.19565	0.786422	0.000327		Gm16534	3.24867	14.3977	-2.14792	2.25e-06
Tob1	16.0152	9.28304	0.78677	0.0242		Cenpo	1.46698	6.49043	-2.14547	1.35e-05
Col2a1	86.7458	50.268	0.787156	0.0141		Gm14226	1.18514	5.23925	-2.1443	7.04e-07
Usp1	14.5628	8.43872	0.787196	0.0397		1810043G02Rik	5.17393	22.8724	-2.14427	5.26e-06
Hdac8	2.78963	1.61626	0.787414	0.0208		Gm12573	0.401952	1.77335	-2.14138	0.00742
Dync1i2	77.8224	45.0887	0.78742	0.000873		Ppm1e	1.06836	4.70748	-2.13956	0.00269
Tsr3	44.7887	25.9458	0.787635	0.0101		Pinx1	2.51513	11.0512	-2.1355	4.85e-06
Epg5	1.92665	1.11521	0.788773	0.00595		Pemt	4.44188	19.4306	-2.12909	1.31e-05
Jup	58.8215	34.0438	0.788953	1.69e-05		Rwdd2a	1.93577	8.43932	-2.12422	0.000734
Sec23ip	24.0332	13.9062	0.789305	0.000329		Dpf1	1.10228	4.79511	-2.12107	0.0308
Gm14565	8.77652	5.07687	0.789711	0.000378		Gm10131	1.66261	7.22709	-2.11997	0.00312
Ppig	106.108	61.3788	0.789727	0.0134		Psmb10	10.8452	46.5924	-2.10304	6.48e-13
Smc1a	38.2732	22.1385	0.789778	0.000585		Adcy4	0.00493787	0.0211632	-2.0996	0.00438
Luc7l3	81.7145	47.2616	0.789925	0.0266		Ephx3	0.0663577	0.283277	-2.09388	3.41e-05
Slc30a7	3.37021	1.94922	0.789942	0.0485		D830044I16Rik	0.541624	2.3096	-2.09228	0.0111
Disp2	0.405491	0.23452	0.78996	0.023		Ap4s1	10.1416	43.1948	-2.09057	3.51e-11
Clasp1	55.3819	32.0291	0.790033	0.000117		Tmem116	1.39502	5.92216	-2.08584	4.11e-06
Lrrc61	7.17946	4.15118	0.790355	0.000954		Fndc3c1	7.52797	31.9438	-2.0852	5.43e-13
Clic4	228.255	131.97	0.790442	3.11e-06		Gm2109	0.118655	0.502254	-2.08164	0.017
Hmbox1	9.024	5.2145	0.791238	0.013		Prss12	0.186477	0.785942	-2.07543	0.00897
Golph3	28.6083	16.5264	0.791658	0.00418		Lppr1	0.777743	3.27226	-2.07292	2.87e-09
Myadm	179.321	103.567	0.791989	2.92e-05		Kctd6	3.91552	16.4628	-2.07194	1.21e-06
Btbd1	27.0116	15.5997	0.792062	0.0206		Mlst8	2.71977	11.4182	-2.06978	5.19e-06
Prpf4b	17.3958	10.0345	0.793768	0.0191		Gucy2e	0.00462432	0.0193379	-2.06412	0.0378
Snd1	51.9394	29.9295	0.795261	0.0349		Gm12989	0.0798265	0.333502	-2.06276	9.47e-06
Ptprf	25.3359	14.5814	0.797054	0.000191		Col1a2	0.47269	1.97227	-2.06089	0.000188
Cmpk1	37.4783	21.5599	0.797709	0.00304		Cenpm	17.6746	73.5824	-2.05769	2.45e-11
Scaf11	20.9486	12.0501	0.797816	0.0003		Zdhhc14	0.130377	0.540291	-2.05104	0.000701
Irf9	6.875	3.95263	0.798545	0.00771		Iqgap2	0.32826	1.35984	-2.05052	9.29e-05
Ergic3	224.896	129.242	0.79918	4.94e-05		Snora73b	1.74634	7.22033	-2.04773	0.00869
Slc2a1	1263.18	725.609	0.799798	1.58e-07		Gm24888	25.6186	105.57	-2.04294	2.25e-11
Lemd3	3.72139	2.13733	0.800028	0.0139		Prkar2b	1.15414	4.74844	-2.04063	0.00374
Rraga	87.7447	50.3855	0.800304	2.68e-05		Abcc9	2.59295	10.6468	-2.03776	4.58e-13
Cmtm6	29.2134	16.762	0.801436	0.00402		Phactr3	1.26441	5.18326	-2.0354	0.0389
Gapdh	9264.84	5315.83	0.801471	4.08e-26		Arv1	4.09819	16.7916	-2.03468	4.51e-06
Gm29562	42.6463	24.4663	0.801622	0.00987		Gm5883	0.170096	0.696029	-2.0328	1.62e-06
Twf1	153.215	87.8812	0.801934	1.52e-08		B230217C12Rik	4.79662	19.6103	-2.03152	5.69e-06
Nmt1	55.1361	31.6148	0.802399	2.92e-05		E2f1	2.71274	11.0658	-2.02829	0.00321
Sphkap	35.0296	20.079	0.802888	0.000605		Tmem52b	0.105963	0.430659	-2.02298	0.000723
Ccdc107	134.194	76.9059	0.803155	6.61e-05		Actr3b	5.85794	23.782	-2.02141	1.61e-08
G2e3	19.3651	11.0953	0.803516	0.000128		Dcn	0.0209738	0.0849696	-2.01836	0.00038
Acsl4	28.297	16.2086	0.803889	0.00028		Tmem141	4.85253	19.6466	-2.01747	2.25e-08
Wdr3	17.6543	10.1116	0.804005	0.0132		Gabbr2	0.0123014	0.049797	-2.01724	0.0148
9030612E09Rik	0.764275	0.437144	0.805984	0.00397		Mmab	6.56932	26.4855	-2.01139	2e-09
Ahcyl1	28.5147	16.3043	0.806458	0.00394		Evi2b	0.34391	1.38553	-2.01034	3.72e-05
Gm19967	2.87571	1.64367	0.807002	0.00514		Rps19-ps4	0.245301	0.988226	-2.01029	4.41e-06
Bcl6	0.618098	0.353061	0.807919	0.0494		Mov10l1	15.74	63.2548	-2.00674	3.36e-12
Aars	46.226	26.3957	0.8084	0.00012		Gm23438	11.3223	45.384	-2.00302	0.0164
Fam65a	14.8116	8.45689	0.808532	0.0492		Gm13750	0.186727	0.746391	-1.999	1.84e-05
Nebl	883.413	504.262	0.808915	5.78e-10		Rpl17-ps5	0.125086	0.499803	-1.99843	3.11e-06
Vcl	33.586	19.1645	0.809428	0.00416		Cd97	1.59382	6.36684	-1.99809	0.0241
Agtpbp1	15.935	9.0908	0.809723	0.0304		Zgpat	2.39064	9.5323	-1.99543	7.34e-09
Unc13b	5.32932	3.03665	0.811474	0.00397		Gtpbp10	7.0114	27.9533	-1.99524	3.81e-10
Podxl	16.9003	9.62696	0.811894	0.00565		Cd72	1.24435	4.95638	-1.9939	0.000861
Flywch1	34.2595	19.5046	0.812687	0.0422		2010016I18Rik	0.0676282	0.267779	-1.98535	0.017
Fras1	5.33431	3.03578	0.813234	0.0164		Slmap	15.7597	62.366	-1.98452	1e-09
Setd2	8.59852	4.89182	0.813716	0.00165		Tpbg	0.260707	1.02984	-1.98191	2.51e-05
Cbfa2t2	40.4721	23.014	0.814419	0.0453		Fam117a	1.38464	5.4616	-1.97982	2.53e-06
Vps18	3.1031	1.76401	0.814853	0.00557		Gm11517	1.53099	6.03628	-1.97919	0.00519
Grhpr	149.249	84.8363	0.814972	5.2e-05		Pde9a	0.939564	3.69961	-1.97731	0.00222
Ggps1	30.8721	17.5286	0.816598	0.0143		Rex2	0.0678798	0.266742	-1.97439	0.0413
Gm26905	39.8153	22.5914	0.817547	8.15e-08		Gm26819	0.256719	1.00845	-1.97389	0.0183
Csnk2a2	6.96276	3.94996	0.817821	0.0114		Mreg	0.479318	1.88056	-1.9721	6.12e-09
Gnb2	128.479	72.849	0.818554	0.00112		Tmsb15b2	2.70286	10.5534	-1.96514	0.00205
Dcaf15	10.8721	6.16407	0.818682	0.0337		Slc5a6	1.83101	7.1483	-1.96496	7.47e-06
Cdk19	3.72258	2.10946	0.819428	0.00529		Pald1	1.04458	4.07601	-1.96424	0.000859
Bcar1	60.3348	34.1694	0.820287	1.29e-05		Arid5b	1.81555	7.07964	-1.96327	2.06e-06
Mboat2	36.0082	20.3909	0.820398	0.000283		Atp5l2-ps	0.321569	1.25149	-1.96044	0.00264
Gm17690	2.44734	1.38581	0.820486	0.00955		Nup210l	0.681627	2.65273	-1.96042	0.0241
Smtnl2	77.8356	44.0721	0.820564	0.00261		Pxylp1	5.70851	22.1726	-1.95759	6.08e-11
Gm13568	27.1242	15.3565	0.820734	3.02e-07		Hsdl1	7.9399	30.6881	-1.95049	6.58e-11
Clrn1	0.580056	0.328223	0.821516	0.00679		Itgb1bp1	10.0936	38.9567	-1.94843	3.2e-06
Oxsr1	14.0238	7.93262	0.822008	0.0204		Sobp	0.0756647	0.291549	-1.94605	0.0255
Mast4	36.2867	20.5214	0.822315	0.0165		Rtn4ip1	5.85135	22.4885	-1.94235	4.03e-09
Lpcat1	15.7246	8.88363	0.8238	0.0476		Amd1	24.2915	93.149	-1.93909	1.27e-12
Tjp1	17.4566	9.8394	0.827131	0.0354		Mdga1	0.838047	3.20142	-1.93361	0.0172
Kif5b	211.152	118.985	0.827499	1.35e-06		Klhl35	1.0413	3.97776	-1.93357	0.0351
Cryzl1	58.3979	32.902	0.827741	0.0165		Nrg1	0.458286	1.74998	-1.93302	0.00189
5830416P10Rik	0.789336	0.444465	0.828571	0.0166		Aldh5a1	0.334411	1.27515	-1.93098	0.000413
Pdcl3	214.521	120.719	0.829466	0.000177		Dut	68.5232	260.825	-1.92842	7.59e-18
Fggy	10.153	5.70912	0.830567	0.023		Tagln3	10.1866	38.7691	-1.92823	4.12e-14
Scamp5	2.10051	1.18036	0.831511	0.0318		Gm5617	5.87365	22.2988	-1.92464	4.59e-05
Gm12792	10.1453	5.69946	0.831917	4.01e-05		Gm14853	1.78433	6.76549	-1.92281	0.00374
Eid2	3.09582	1.73916	0.831932	0.0275		Glrx	16.8036	63.6833	-1.92215	5.32e-13
Fam49a	59.7843	33.575	0.832379	0.00453		Bak1	1.46074	5.53315	-1.9214	0.000319
Acadvl	45.0924	25.3087	0.833252	0.00238		Zfp36	11.406	43.1772	-1.92048	1.69e-05
2700062C07Rik	21.8522	12.2616	0.833635	0.0416		Gm26952	0.512357	1.93933	-1.92034	1.13e-06
Prdx4	438.208	245.486	0.835978	6.23e-08		Gm16185	0.209299	0.787064	-1.91091	0.0011
Agfg2	17.0844	9.56783	0.836416	0.00696		Stard8	2.56217	9.6344	-1.91083	7.83e-09
Wasf2	45.3929	25.4159	0.836734	2.61e-05		Nek6	7.88988	29.6105	-1.90803	1.74e-05
Ctnna1	132.22	74.0249	0.836856	2.83e-07		Dtnbos	0.626996	2.3464	-1.90392	0.00117
Carhsp1	76.5151	42.8319	0.837057	7.27e-05		Myo15	0.257589	0.963616	-1.90339	3.87e-05
Actn4	186.61	104.446	0.837265	1.29e-05		Gm17167	1.46426	5.47545	-1.90281	0.008
Cfap97	12.0763	6.75568	0.838001	0.0323		Tsacc	7.08304	26.4287	-1.89966	6.16e-05
Slc7a6	28.5406	15.9631	0.838277	0.00917		2610034B18Rik	5.41478	20.1933	-1.8989	1.44e-09
Cyp4x1os	2.25577	1.25999	0.840211	0.0205		4930465K10Rik	0.422599	1.57527	-1.89824	0.00586
Etv5	17.2315	9.62094	0.840795	0.0053		C030017K20Rik	0.757296	2.82158	-1.89758	0.0416
Gm4735	5.42171	3.02641	0.841139	7.51e-05		Gm10550	0.27078	1.00835	-1.89681	0.00402
Gm10719	8.63023	4.81673	0.841345	0.0041		D130007C19Rik	0.35156	1.30911	-1.89674	0.0333
Tbata	2.41827	1.34962	0.841425	0.0142		C230088H06Rik	0.316591	1.178	-1.89564	0.00581
Gm26735	19.4969	10.8765	0.842023	0.00579		Efna5	6.19465	22.9901	-1.89192	5.03e-09
Dkk3	54.8548	30.5879	0.842657	0.0477		Elmo3	1.29912	4.80182	-1.88605	0.021
Saraf	153.759	85.7364	0.84269	6.41e-06		Ntf3	3.07971	11.3762	-1.88515	0.00212
Rnf44	29.2454	16.3023	0.843132	0.00271		Gm17552	0.105925	0.390357	-1.88176	0.0157
Usf2	17.1056	9.52726	0.844336	0.0441		Cyb5d1	5.49081	20.225	-1.88105	2.13e-06
Cul7	41.9454	23.3603	0.844453	0.0148		Gm21972	0.635652	2.33808	-1.87902	0.0102
Tro	25.8873	14.4159	0.844584	0.00485		Sema3f	0.473977	1.74316	-1.87881	0.00131
Grtp1	71.73	39.9412	0.844699	0.0183		Car2	2.07556	7.63101	-1.87837	5.11e-06
Amt	28.9441	16.1157	0.844802	0.00391		Utp14b	1.36288	5.00726	-1.87736	0.00263
Gm9990	3.05773	1.70128	0.845839	1.04e-05		Rxfp1	0.406428	1.49193	-1.8761	0.0108
Arpc5	248.679	138.361	0.845847	4.15e-08		Zfp251	2.10922	7.72074	-1.87203	2.35e-05
Ctsb	145.317	80.8075	0.84664	2.75e-08		Gm14471	0.132744	0.485231	-1.87002	0.000788
Epb4.1l2	16.5216	9.18133	0.847576	0.000181		Pusl1	9.495	34.6892	-1.86925	9.45e-09
Sccpdh	116.137	64.4902	0.848675	0.00271		Polr3e	2.96559	10.8283	-1.86841	4.47e-08
Gm10563	28.1706	15.6349	0.849422	0.0177		Dlg2	0.0545587	0.199156	-1.86802	0.00816
Gm11636	1.74577	0.96885	0.84952	0.00107		AW554918	5.01185	18.2912	-1.86774	0.00463
Gm29668	1.19925	0.665384	0.849878	0.0205		Mansc1	0.804074	2.93307	-1.86701	2.79e-05
Nfkbiz	7.12688	3.95202	0.850679	0.042		Snta1	3.88137	14.1551	-1.86668	5.3e-06
Usp24	5.32464	2.95229	0.85085	0.0399		AC120402.1	0.173716	0.633489	-1.86659	0.0338
Gm12882	2.83663	1.57249	0.851131	0.0011		Igfbpl1	2.0085	7.32398	-1.86651	0.000131
RP23-77A8.2	9.42727	5.2219	0.852265	0.00906		N6amt2	32.828	119.039	-1.85844	4.42e-13
Arhgap35	6.4403	3.56715	0.852354	0.0377		Gm15975	0.195304	0.707968	-1.85796	0.0287
Inpp5b	9.38137	5.19527	0.8526	0.0407		Gypc	4.00412	14.458	-1.85231	1.24e-06
Cst3	1434.41	794.084	0.853096	4.04e-09		Gm4279	0.155408	0.560495	-1.85064	0.000225
Peg3	90.8066	50.2593	0.853407	1.61e-05		Nfia	2.94657	10.6038	-1.84748	0.00332
Htt	6.08423	3.36627	0.853924	0.00533		Robo1	0.454276	1.62912	-1.84245	5.62e-06
Dusp3	63.7164	35.2357	0.854627	0.000248		BC007180	0.0064594	0.02316	-1.84217	0.000203
Sppl3	17.0871	9.44539	0.855225	0.0452		Cd4	0.26404	0.9455	-1.84032	0.00396
Zfp53	4.05263	2.23985	0.855457	0.0186		Xrcc2	3.76821	13.4932	-1.84028	0.000131
Tead2	56.2251	31.0653	0.855909	0.00231		Ets2	2.92401	10.4539	-1.83802	0.0165
Grsf1	67.5882	37.3356	0.856221	0.00095		Gm6754	0.424652	1.51612	-1.83603	0.00228
Gm21244	2.52	1.39165	0.856626	0.00239		Magi2	0.0287526	0.102632	-1.83572	0.000169
Arfip1	41.3117	22.7917	0.858041	0.00423		Dlx1	0.0981949	0.349404	-1.83118	0.0114
Skil	23.4651	12.9373	0.858977	0.0057		Gm17103	1.96673	6.99391	-1.8303	0.0321
RP23-201C3.5	11.3765	6.27197	0.859071	0.0237		Cd302	5.65942	20.0964	-1.82821	9.89e-08
Gzf1	17.0132	9.37826	0.859266	0.0041		Pcca	9.42233	33.4426	-1.82753	6.29e-06
Gm13292	2.21606	1.21783	0.863682	0.00572		Gm13528	1.71982	6.09564	-1.82552	0.00822
Pigv	6.743	3.70369	0.864428	0.0031		Gm22027	29.7959	105.539	-1.82459	4.84e-06
Jakmip1	1.13992	0.625879	0.864972	0.0298		AA386476	0.633252	2.24022	-1.82279	0.00377
Ankrd24	16.1059	8.84222	0.865112	0.0204		Gm26562	1.68194	5.9466	-1.82194	4.8e-06
Pi15	1.03793	0.569528	0.865874	0.00229		Zbtb9	1.39742	4.92913	-1.81857	0.0465
Ptpn13	2.62019	1.43712	0.86649	0.00744		Gm6505	2.22373	7.8359	-1.81712	0.00597
Erc2	2.16832	1.18919	0.866604	0.00145		Mon1a	2.8437	10.0145	-1.81625	8.23e-05
RP24-317P24.2	32.0655	17.5837	0.866778	0.00021		Tmem56	0.594671	2.09197	-1.8147	2.41e-07
Zfp763	2.54472	1.39384	0.868447	0.0395		Gm26511	0.902579	3.16715	-1.81106	0.000972
Fam13b	9.06729	4.96648	0.868447	0.0094		Magel2	0.10982	0.385107	-1.81011	0.00869
St8sia4	0.256947	0.140717	0.868679	0.00978		Ssc4d	0.864043	3.02585	-1.80816	0.00222
B930095G15Rik	15.2204	8.33373	0.868968	0.0111		Lmbr1l	4.33102	15.1594	-1.80743	0.0333
Pcm1	16.727	9.15791	0.869089	4.93e-05		Gm6576	0.0602342	0.210638	-1.80611	0.0283
Myo1c	31.6184	17.3089	0.869248	0.00113		Snora78	5.6194	19.4896	-1.79422	0.0049
Swap70	11.3362	6.19718	0.871253	0.0462		Chchd6	25.2923	87.6245	-1.79263	5.69e-09
Pygl	39.8785	21.7897	0.871962	8.75e-06		Gcnt2	0.247894	0.85857	-1.79221	5.3e-06
B3glct	5.27842	2.88374	0.872164	0.042		Uty	4.29825	14.8682	-1.79041	6.94e-06
Gm24684	10.0205	5.47381	0.872337	0.00998		Csmd1	0.088554	0.305811	-1.78801	0.00581
Cradd	7.97661	4.35659	0.872576	0.00167		Casc1	0.163677	0.565164	-1.78782	0.00374
Tuba1a	2175.12	1187.28	0.873431	1.8e-07		Klhl25	0.420096	1.45034	-1.7876	0.000156
Atp2b1	36.8427	20.109	0.87354	1.35e-06		Eci1	37.7309	130.172	-1.7866	7.3e-13
Adam15	4.56787	2.493	0.873636	1.01e-05		Gm14820	1.40755	4.85557	-1.78646	0.0457
Parva	95.425	52.074	0.873804	1.82e-06		Zfp523	4.83099	16.6546	-1.78553	1.54e-05
4933427J07Rik	20.0679	10.9506	0.873882	8.22e-07		Ggact	2.27977	7.85838	-1.78535	0.000117
Ccdc153	0.383015	0.208996	0.873927	0.0345		Slc35e4	0.999902	3.44619	-1.78514	1.8e-08
Kdm5a	48.6694	26.5382	0.874943	4.46e-05		Gm16204	0.15527	0.534747	-1.78408	7.88e-05
Cars	62.6109	34.1367	0.875089	0.000196		Tmem254c	18.4378	63.4956	-1.78399	2.48e-12
Gm3222	1.40127	0.763211	0.876584	0.00303		1110038B12Rik	63.4548	218.436	-1.78341	3.01e-13
Casp7	6.07526	3.30822	0.876889	0.0093		Thnsl2	0.697648	2.40129	-1.78324	0.000131
Hcfc2	30.688	16.7083	0.877105	0.0351		Fut8	2.08065	7.15872	-1.78266	3.44e-06
Cyp4a31	0.49476	0.269347	0.877265	0.00126		Arhgef28	0.239501	0.823172	-1.78116	4.76e-05
Mettl21a	21.3663	11.6316	0.877284	0.0215		Tnni3k	8.58232	29.4704	-1.77983	8.15e-09
Cog2	12.7482	6.93795	0.877713	0.01		Timm9	39.571	135.517	-1.77596	2.5e-13
Dgkh	3.50099	1.90437	0.878449	0.000732		Fbxo44	5.37228	18.3694	-1.77369	0.00616
Rnf141	29.5691	16.0659	0.880094	0.022		Zbtb43	2.58183	8.82517	-1.77323	0.0314
Furin	18.8343	10.2314	0.880363	0.002		Ccdc17	0.544055	1.85902	-1.77271	0.000701
Ctnnb1	90.1375	48.9589	0.880557	2.25e-06		Gm6341	0.283838	0.969241	-1.77179	2.37e-05
Zfp335os	13.6555	7.41691	0.880592	0.0333		mt-Atp8	1586.5	5414.5	-1.77098	9.66e-17
Mcmdc2	7.71036	4.1841	0.881882	0.0064		Myoz1	8.12951	27.6795	-1.76758	5.7e-08
Tmem245	8.74058	4.74277	0.881998	0.046		Rpl18a-ps1	0.175544	0.59664	-1.76503	4.73e-05
Slc30a9	20.2453	10.9843	0.882148	0.00305		Cxx1c	55.7137	188.583	-1.75909	2.06e-09
Cnot6	49.6971	26.958	0.882449	0.000851		Wdr25	0.205436	0.693745	-1.75571	0.0107
4930509E16Rik	0.217875	0.118177	0.882552	0.00835		Ppm1k	3.35937	11.3289	-1.75375	1.25e-05
Nus1	13.2552	7.18856	0.882787	0.00447		Sp3os	7.65672	25.7448	-1.74948	2.34e-07
Pias2	11.3734	6.16691	0.883042	0.00339		AV099323	0.90012	3.02598	-1.74921	0.000482
Fosb	57.4566	31.1399	0.883707	0.0134		Gm5518	0.673067	2.25449	-1.74398	0.00242
Nfx1	50.1615	27.1837	0.883839	0.00509		D430001F17Rik	0.1347	0.450899	-1.74306	0.00146
Riok3	32.7733	17.7606	0.883846	0.00123		Gm5786	0.251221	0.836443	-1.73531	0.0473
Pvrl2	79.6159	43.1412	0.883988	0.000816		Scand1	4.36045	14.5012	-1.73363	0.0459
Lrrc58	26.0884	14.1344	0.884199	6.56e-05		Slc16a10	0.847871	2.81937	-1.73346	0.0112
Rab5b	29.5258	15.9954	0.88432	0.0154		4932413F04Rik	0.720013	2.39055	-1.73125	0.0208
Epha2	9.20507	4.98606	0.884529	0.00497		Oprm1	0.0457459	0.151874	-1.73116	0.00205
Anapc4	68.9281	37.3272	0.884864	0.0187		Gm21988	2.28838	7.59338	-1.73042	0.000122
Nrgn	0.76924	0.416572	0.884867	0.00216		Zkscan5	3.68411	12.2089	-1.72854	2.35e-06
Zscan26	45.4129	24.5739	0.885976	7.38e-06		Igfbp4	10.6186	35.1553	-1.72715	6.95e-06
Ctsd	347.657	188.072	0.886374	1.27e-06		Snip1	3.76975	12.4729	-1.72626	7.37e-06
Tecrl	51.7164	27.9747	0.886502	0.00152		Gm11974	28.4312	94.0205	-1.7255	0.000167
Tmod2	3.07148	1.66121	0.886699	0.0178		Elavl4	1.24153	4.10516	-1.72532	0.00038
Gnai2	81.4362	44.0335	0.887067	7.84e-05		Corin	1.79036	5.91953	-1.72523	0.00255
Wdr26	41.4625	22.4183	0.887128	0.000154		Hist1h4m	4.403	14.5539	-1.72485	0.00144
Whamm	7.96574	4.30569	0.887563	0.00176		Gm5914	1.96235	6.48474	-1.72447	8.6e-05
Klf6	98.7518	53.3706	0.887761	0.000715		Dnph1	14.5416	48.0166	-1.72335	3.87e-07
Oip5	61.524	33.1871	0.890528	0.00374		Hoxb6	0.0415948	0.137175	-1.72155	0.00264
Crip1	1844.22	994.582	0.89085	2.49e-07		1700040L02Rik	2.27113	7.48045	-1.71972	0.021
Stambp	33.188	17.8789	0.892403	0.00133		Ogn	0.20337	0.668304	-1.7164	0.017
Zfp516	8.62864	4.64822	0.892455	0.0165		AL589742.1	0.16849	0.553612	-1.71621	0.000932
Ccnl2	84.4291	45.398	0.895111	3.8e-05		Ccdc91	4.65212	15.2664	-1.7144	7.64e-06
Ceacam1	0.248926	0.133808	0.895555	0.011		Gm26814	0.189452	0.619811	-1.70999	0.000127
Rcbtb1	13.6617	7.34198	0.895891	0.00285		Six4	0.901791	2.94755	-1.70865	0.000889
Gas2l3	20.0652	10.7752	0.896984	0.0182		Arrdc4	2.02321	6.59557	-1.70485	2.93e-09
Arap2	7.54347	4.04962	0.897442	0.000758		Mxd4	1.34097	4.37112	-1.70473	0.00544
Rab3ip	50.1622	26.9258	0.897615	0.00122		Gabra4	0.271803	0.88526	-1.70354	0.000418
Sbds	76.8642	41.2572	0.897665	5.16e-05		Pctp	4.90505	15.9648	-1.70256	0.00245
Stt3b	41.545	22.2956	0.897912	0.000165		Strip2	1.33132	4.32152	-1.69868	0.00226
Tmem38a	84.545	45.3709	0.897952	0.0013		Gm16581	0.0728644	0.236074	-1.69595	0.017
Rbms1	81.5798	43.774	0.898139	3.81e-05		Tomm5	108.21	350.041	-1.69369	4.9e-17
Erlec1	18.4701	9.90906	0.898372	3.47e-06		Ptgis	1.94878	6.30193	-1.69322	0.0298
Gm29055	26.0995	14.0016	0.898434	0.002		Gprc5a	0.356268	1.14991	-1.69048	0.0407
Chfr	23.2574	12.4709	0.899125	0.00229		Nr4a2	5.16042	16.641	-1.68918	0.000358
Ppp4r1l-ps	6.37678	3.4186	0.899424	4.52e-06		Rpl21-ps8	0.391103	1.26019	-1.68803	1.82e-05
9330185C12Rik	1.36167	0.729623	0.900153	0.015		Gm26542	0.515343	1.65679	-1.68479	0.000108
Smox	14.0052	7.49104	0.902721	0.035		Rogdi	17.5495	56.4162	-1.68468	6.05e-06
Gm4791	15.6207	8.35371	0.902967	0.00244		Sis	0.108762	0.347856	-1.67731	0.00354
Taf6l	86.5266	46.2592	0.903405	0.00149		Sbk1	1.21519	3.8847	-1.67662	0.00767
Csn3	0.897701	0.479922	0.903435	0.0123		Cdkl3	6.19857	19.8013	-1.67558	0.00207
Pbrm1	62.7863	33.5591	0.903747	1.07e-05		Mycbpap	2.53333	8.0921	-1.67548	1.43e-05
Igfbp5	59.8687	31.9903	0.904166	0.023		Skap1	0.327114	1.04361	-1.67371	0.000225
Invs	5.5662	2.97402	0.904279	0.00785		Wdr77	29.5676	94.2361	-1.67226	4.34e-11
Pdlim7	841.061	449.284	0.904583	7.51e-11		Fcor	3.24627	10.3398	-1.67135	3.77e-05
RP24-297J20.5	1.39372	0.744381	0.904824	0.00998		Gm26670	0.10078	0.320209	-1.6678	0.000867
Sh3bp5l	8.25875	4.40977	0.905221	0.00259		Klc2	2.65394	8.42436	-1.66643	0.0134
Strn3	30.8822	16.4729	0.906682	8.25e-05		Mipep	2.98517	9.46884	-1.66537	8.02e-07
Gata4	72.7924	38.7992	0.907759	2.49e-05		Reep2	0.846413	2.6842	-1.66506	0.000631
Akap11	6.59166	3.51034	0.909032	0.000222		Mrpl42	296.004	938.08	-1.66409	2.44e-25
Gm28187	1.8955	1.0093	0.909227	0.0146		Gm27647	9.24731	29.3024	-1.66391	0.0494
Sec23a	57.8565	30.8048	0.909323	0.00022		3110045C21Rik	4.17325	13.2154	-1.66298	1.27e-08
Ncln	45.6777	24.3055	0.910209	0.0132		2610203C22Rik	0.252021	0.796728	-1.66054	0.0438
Asph	95.1338	50.6091	0.910562	4.42e-07		Prdm1	0.403065	1.27163	-1.6576	0.017
2010111I01Rik	16.3791	8.71263	0.910674	0.0265		Gm16477	0.188295	0.5936	-1.65649	1.53e-07
D830030K20Rik	58.7894	31.2647	0.911021	0.0235		Mmgt2	16.1081	50.7621	-1.65597	6.32e-10
Eif4g3	25.4786	13.5438	0.911657	0.0092		Gsta4	29.3318	92.3474	-1.65461	2.63e-10
Setd8	71.0236	37.7315	0.91253	0.00231		Spa17	3.36286	10.5794	-1.65349	4.48e-05
Clec2h	0.34595	0.183772	0.91265	0.0434		Nme6	29.3799	92.3782	-1.65272	5.26e-10
6030458C11Rik	20.8743	11.0867	0.912893	0.0193		Slc16a14	0.0115	0.036137	-1.65184	0.0378
l7Rn6	195.608	103.848	0.913488	4.54e-06		Chn2	0.786656	2.47054	-1.65102	3.13e-05
Gm26555	2.34772	1.24599	0.913963	0.0265		Ttc37	1.68755	5.29279	-1.64909	1.41e-06
Kif3a	58.1052	30.835	0.914097	0.0246		Syp	0.857747	2.68934	-1.64863	0.000728
Taf7	31.2539	16.5846	0.914192	1.48e-05		Svop	0.0940225	0.294227	-1.64585	1.26e-06
Ing2	5.11222	2.70932	0.916017	0.0434		Vgll4	6.51691	20.3886	-1.64551	1.41e-07
Rgs3	14.3281	7.59298	0.916105	0.00476		Sgpp2	0.116338	0.3628	-1.64085	2.33e-05
Mbd2	18.8591	9.99329	0.91623	0.0109		Gm26540	1.09851	3.4249	-1.64051	0.0289
Tmem170b	29.5584	15.6563	0.916826	0.00662		Ooep	0.792998	2.47045	-1.63939	0.000216
Dlg1	34.7907	18.4261	0.91695	0.00149		Dedd2	1.1058	3.44021	-1.6374	2.06e-07
Llph	69.7928	36.9577	0.917206	0.00826		Disc1	1.54425	4.80254	-1.63689	0.0465
Iars	84.4024	44.6025	0.920159	0.000466		BC028777	0.0547141	0.169633	-1.63243	0.017
Dpy19l1	12.8163	6.77156	0.920415	0.0191		Afmid	1.96689	6.09559	-1.63185	0.00111
Airn	145.291	76.7648	0.920426	1.37e-05		Mgmt	7.87385	24.3938	-1.63137	1.73e-07
N4bp1	4.63968	2.45116	0.92056	0.00724		Gsg2	1.34124	4.15166	-1.63012	1.32e-05
Igf1r	17.4044	9.19275	0.920884	0.0219		Cd99	1.83139	5.6636	-1.62878	0.0482
Gm10011	6.15173	3.24519	0.922688	0.00202		RP24-363G13.1	0.0462581	0.142654	-1.62474	0.0196
2210017I01Rik	1.776	0.936479	0.92331	0.00792		Cachd1	2.22489	6.84666	-1.62167	0.000756
Clcn6	8.12677	4.28502	0.923381	0.000179		Ctps2	12.0603	37.0709	-1.62002	0.000651
Fam49b	38.0789	20.0721	0.9238	0.000242		Gm20655	1.10146	3.38001	-1.61761	0.00555
Magi3	17.1483	9.03338	0.924724	0.0034		2700094K13Rik	222.038	680.908	-1.61666	1.9e-23
Map1b	82.3556	43.3585	0.925553	9.13e-05		Gpx1	127.523	390.553	-1.61476	1.48e-19
Gnl1	21.0817	11.0982	0.925667	0.0152		Gtf3c4	1.37733	4.21734	-1.61446	0.0059
Gm11998	3.07387	1.61602	0.927616	0.000763		Rrs1	4.39244	13.4444	-1.61391	7.96e-08
Dsc2	12.6745	6.65731	0.928922	0.0441		Gm25002	11.3552	34.615	-1.60805	0.0169
Kmt2e	28.5831	15.0097	0.929268	9.34e-07		Rad54l2	1.58635	4.82101	-1.60363	0.0135
Sgsm1	4.41776	2.31882	0.929926	0.00634		Kdm1b	1.18739	3.60825	-1.60351	0.00908
Gtpbp6	7.6426	4.01101	0.930099	0.00221		Gm10925	4846.31	14720	-1.60282	5.8e-17
Pirt	12.575	6.59841	0.930372	0.0346		Gpc5	0.381593	1.15885	-1.60258	0.00597
Pgam1	2089.13	1094.65	0.932435	5.23e-17		Josd2	62.6121	189.727	-1.59941	8.57e-13
E130309D02Rik	7.82213	4.09712	0.932953	0.0314		Ceacam20	0.157939	0.478555	-1.59932	5.53e-05
Utrn	9.66949	5.0643	0.933077	0.000109		Alkbh8	4.16165	12.5742	-1.59525	0.00679
Zwint	404.922	212.071	0.933097	1.21e-10		Gm25850	13.0001	39.2016	-1.5924	0.0445
Ecm1	55.7771	29.1948	0.933962	0.000218		B130006D01Rik	1.19437	3.59922	-1.59143	0.000893
Ilk	309.471	161.945	0.934305	5.68e-07		Celsr2	0.0899926	0.271098	-1.59094	0.0156
Aig1	37.2393	19.4838	0.934553	0.00644		Rnmtl1	7.81129	23.479	-1.58774	2.52e-07
Nptn	189.262	99.0224	0.934557	5.51e-07		Nkd2	0.468099	1.40671	-1.58744	0.00858
Fam69a	22.6376	11.8395	0.935109	0.00279		Cdk5rap2	4.5165	13.558	-1.58587	0.00684
Fam178a	26.3153	13.7627	0.935139	0.000231		Zcchc17	21.473	64.4294	-1.5852	9.7e-06
Emp2	33.0679	17.2901	0.935491	0.0136		Bpnt1	13.5313	40.4851	-1.58109	7.64e-07
Itpr1	6.63589	3.46906	0.935743	0.00352		Mfsd3	1.65977	4.96217	-1.57999	0.000186
Tmem87b	28.3802	14.825	0.936855	0.0102		Gm11728	0.475138	1.41996	-1.57944	1.82e-05
Gm13479	0.312431	0.163186	0.93702	0.0165		Il12rb2	1.14124	3.41061	-1.57943	0.0132
Gabra2	0.101867	0.0532032	0.9371	0.0305		Rbm47	0.267779	0.799554	-1.57815	0.00114
Gm14064	0.871744	0.455289	0.937124	0.0385		Rita1	2.87063	8.56905	-1.57777	0.00011
Map4k4	39.8205	20.7758	0.938607	0.000474		Gnb1l	2.23699	6.67632	-1.5775	0.000634
Gna13	15.8754	8.27705	0.939601	0.00142		Dctpp1	105.375	314.169	-1.57601	3.82e-16
Rad21	46.5931	24.2831	0.940163	0.0105		Shmt1	20.7473	61.8561	-1.57599	2.1e-07
Mcf2l	4.37736	2.28135	0.940176	0.0193		Rilpl2	4.13167	12.3178	-1.57594	0.0321
Cpne3	14.7346	7.6695	0.941999	0.000104		Gm13086	0.241959	0.720346	-1.57392	0.0482
Hmha1	4.56617	2.37658	0.942099	0.0156		Fgd1	1.80301	5.36544	-1.57329	0.0338
Selenbp1	17.5033	9.10421	0.943018	0.00699		Pex5	3.28352	9.77117	-1.57329	0.018
Cog5	10.4875	5.45407	0.943266	0.00737		Traf3ip3	0.287448	0.854833	-1.57234	0.0244
Shisa5	40.5751	21.0896	0.944064	0.00482		Bpgm	10.0841	29.973	-1.57159	2.69e-08
Cyr61	255.339	132.639	0.944904	0.00626		Gm15697	0.816105	2.42561	-1.57152	0.00101
Pik3c2a	8.21505	4.26353	0.94622	0.0409		Nudt8	17.5481	52.1525	-1.57142	5.93e-09
Tnnt2	4003.64	2077.24	0.946646	1.01e-13		Myc	3.46069	10.2812	-1.57088	0.0236
Itgb1	108.19	56.1156	0.947092	4.15e-08		Ccbl1	8.22538	24.4358	-1.57084	1.65e-07
Ankrd11	23.1947	12.0275	0.947456	0.00231		Pou3f3	0.0246085	0.0730841	-1.5704	0.000537
Rab11a	357.141	185.138	0.947897	1.1e-08		Pou3f2	0.0760634	0.225729	-1.56932	0.000893
Letmd1	14.0247	7.26979	0.947983	0.0411		Gm11815	0.0261503	0.0775371	-1.56806	0.0148
Rnf220	40.256	20.8626	0.948281	0.0383		Rpl22-ps1	0.197267	0.584599	-1.5673	0.0072
Raph1	16.8932	8.75344	0.948524	0.000117		Nhp2	86.591	256.58	-1.56712	5.62e-16
Slc8a1	118.394	61.3431	0.948626	8.26e-07		Slc30a1	0.535607	1.58706	-1.56711	0.0107
Ap5z1	2.90753	1.50641	0.948676	0.0498		Dcxr	4.77153	14.1322	-1.56646	0.00453
Gm2245	0.289197	0.149825	0.948773	0.0459		Rrm2	98.348	291.27	-1.56639	1.29e-14
Myom1	97.3723	50.4414	0.948902	3.38e-08		RP23-469D21.1	0.302329	0.89485	-1.56553	0.0033
Cdyl	5.3852	2.78837	0.949577	0.0161		Ddt	46.2663	136.914	-1.56523	1.83e-13
Nusap1	58.2156	30.1387	0.94979	0.0457		Mlf1	14.3518	42.3806	-1.56217	1.52e-07
Pqbp1	66.2941	34.3101	0.950248	0.0393		RP23-79H24.3	0.702001	2.0714	-1.56106	0.00222
Serpinb6a	62.0776	32.1275	0.950264	0.00141		Gm24494	16.8853	49.7119	-1.55782	0.00326
Gaa	45.3278	23.4582	0.950303	0.0104		Zfp58	1.72683	5.06414	-1.55219	0.0238
Rnf121	30.6194	15.8457	0.950354	0.00201		Polrmt	8.02815	23.5218	-1.55086	0.000311
Pgk1	1733.46	896.544	0.951211	8.78e-22		Arsb	0.341555	1.00061	-1.55068	0.0148
Gm9747	46.5344	24.0446	0.952584	0.0208		Vnn1	10.4913	30.7248	-1.55021	1.16e-05
Tom1l1	73.2516	37.8482	0.952637	0.0447		Ntn1	1.19936	3.50706	-1.548	0.00178
Gm28791	13.9667	7.20702	0.954519	0.0393		Clstn2	0.118005	0.34418	-1.54431	0.000423
Gm9774	0.430265	0.222001	0.954659	0.0362		Slc43a1	7.30584	21.2724	-1.54186	2.62e-08
Ube2w	35.4845	18.3039	0.955041	0.000167		4930518I15Rik	5.51241	16.0237	-1.53946	1.28e-05
Car5b	1.12173	0.578497	0.955339	0.0135		Necab2	1.39058	4.02744	-1.53418	0.0187
Ptpn9	8.32977	4.29382	0.956015	0.0262		Gnal	0.798785	2.30976	-1.53186	0.00858
2610027K06Rik	6.05738	3.12129	0.956551	0.0315		Ccdc32	4.70413	13.5972	-1.53131	0.000102
Pkm	2554.57	1316.28	0.956612	1.77e-16		Tamm41	19.2169	55.5389	-1.53112	9.17e-11
Sox12	7.94855	4.09423	0.957099	0.023		5031439G07Rik	0.830008	2.39868	-1.53104	0.000259
Tor1aip1	31.7385	16.3435	0.957516	0.00403		Ttc30a1	1.64875	4.76332	-1.53059	1.68e-05
Mettl3	30.4637	15.674	0.958718	0.0307		Nln	3.56987	10.309	-1.52996	1.67e-08
Kdm4c	9.92988	5.10791	0.959044	0.00301		Pgf	1.08584	3.12967	-1.5272	3.68e-06
Gga2	37.5462	19.2946	0.960474	0.0275		Ndufaf2	26.9114	77.5489	-1.52689	5.43e-11
Rbpms	237.021	121.738	0.961232	0.000129		Ogdhl	0.386402	1.11333	-1.5267	2.25e-05
Ankrd46	25.726	13.2095	0.96165	0.0145		Med22	12.7705	36.76	-1.52532	1.26e-05
G530012D18Rik	10.9462	5.61766	0.962387	0.00724		2310040G24Rik	1.63663	4.70891	-1.52466	1.05e-08
Scamp1	19.6357	10.0696	0.963474	0.00164		Gm11614	1.02001	2.93398	-1.52428	3.9e-05
Atp1a1	146.509	75.1212	0.963701	6.93e-11		Glrp1	0.153034	0.440052	-1.52382	0.00101
Tbx2	2.03663	1.04403	0.96402	0.0305		Klf16	5.0222	14.4364	-1.52332	1.8e-08
Sec24a	21.0014	10.7652	0.96411	0.000101		Gm6170	0.112665	0.323278	-1.52074	0.0128
Hoxc9	0.704553	0.36109	0.96435	0.0369		Fitm1	44.3005	127.075	-1.52029	5.72e-11
Gm3830	0.290945	0.149021	0.965229	0.0169		Rdh10	0.685858	1.96707	-1.52006	0.0096
Slc22a21	7.1972	3.68629	0.965267	0.00416		Gm8648	0.505319	1.44858	-1.51937	0.0454
Erp44	53.7512	27.5272	0.965437	0.00018		Zbtb48	3.60019	10.2954	-1.51586	0.00156
Ckb	812.675	416.014	0.966045	1.33e-09		Xaf1	1.17126	3.34511	-1.51399	0.00236
Ppp1r1c	0.803924	0.411401	0.966513	0.00038		Rps8-ps1	0.378209	1.07933	-1.51288	0.000142
Amn1	53.1212	27.1694	0.967309	0.00404		Rcbtb2	18.8721	53.8284	-1.51212	8.02e-07
P2ry4	0.162729	0.0832257	0.967374	0.00943		Fcer2a	0.192199	0.547492	-1.51024	0.0362
Fam208a	3.26948	1.67212	0.967381	8.12e-05		Dkc1	39.065	111.179	-1.50893	1.12e-12
Shc1	21.3766	10.9327	0.967387	0.0121		Pars2	3.98313	11.3319	-1.50841	0.0113
Astn2	0.270539	0.138361	0.967398	9.94e-06		Ldhb	158.366	450.171	-1.50721	1.84e-17
Pip5k1b	23.1801	11.8402	0.969192	0.0116		Gm20746	0.160362	0.455433	-1.50591	0.00769
Rab10	20.4762	10.4586	0.969258	0.00999		Gm10171	7.99399	22.6847	-1.50473	1.08e-06
Ralbp1	14.2193	7.25651	0.9705	4.43e-05		Gm11413	0.905042	2.56686	-1.50395	0.000245
Nf1	17.5563	8.95921	0.970543	0.000773		Angpt1	8.06056	22.8575	-1.50372	4.85e-16
Gm11033	10.4476	5.33065	0.970788	1.93e-06		Fastkd2	24.7976	70.249	-1.50228	2.53e-06
Tex264	43.0102	21.9289	0.971846	3.49e-05		Ptpn18	3.01459	8.5302	-1.50062	0.00128
Ap1g2	11.1459	5.68198	0.97205	0.0251		Dfna5	15.2036	42.9914	-1.49963	1.86e-10
Zfp518a	2.67236	1.36221	0.972168	0.0472		Gm27931	23.5977	66.6989	-1.49902	0.00241
Vhl	21.7922	11.1069	0.972358	0.0467		Gm11539	0.164939	0.465948	-1.49823	0.000736
Suz12	27.632	14.0819	0.9725	0.00139		Ak1	60.5946	171.173	-1.49819	1.73e-09
Tmem57	13.0079	6.62823	0.972686	0.0124		Lef1	8.48612	23.9411	-1.49631	3e-07
2610507B11Rik	28.6503	14.5965	0.972932	0.0211		Serp2	6.40112	18.0334	-1.49427	8.08e-06
Incenp	16.2302	8.26278	0.973979	0.00876		Bicd1	1.59134	4.4815	-1.49374	0.000692
Acvr1b	2.33733	1.18968	0.974286	0.018		3110052M02Rik	1.32729	3.73639	-1.49316	0.000653
Hsd17b12	154.322	78.5392	0.974458	0.00118		Fam217a	0.0868363	0.244285	-1.4922	0.0114
Suox	4.09457	2.08262	0.975311	0.0127		Tmem160	10.0691	28.3253	-1.49216	4.83e-06
Gm15396	1.2613	0.641502	0.975383	0.0263		Dgcr8	16.7698	47.1365	-1.49098	0.000794
Yipf4	27.453	13.9606	0.975604	0.000551		Gm24357	20.5002	57.6163	-1.49084	1.55e-05
Tnrc18	4.1745	2.12275	0.97567	0.0376		2410088K16Rik	1.10631	3.10885	-1.49063	5.22e-05
Ufsp2	82.3506	41.8667	0.975977	8.04e-05		Gm10045	0.251485	0.706524	-1.49027	0.00118
Macf1	78.705	40.0127	0.975998	8.71e-08		Vars2	2.27705	6.39105	-1.48889	0.0013
Rmi2	1.84364	0.937207	0.976114	0.00489		Dapp1	1.0971	3.07649	-1.48758	0.000446
Ifngr1	19.8802	10.0997	0.977028	0.000332		Gm10132	0.33006	0.925161	-1.48697	0.00458
Hipk3	43.2477	21.9645	0.977453	3.3e-06		Acot6	0.495421	1.38728	-1.48553	0.0208
Eno2	7.23216	3.67076	0.978348	7.34e-05		Gm5460	0.6377	1.7832	-1.48352	3.53e-05
Spag9	22.3746	11.3545	0.97859	0.0283		Pnpo	6.29261	17.5845	-1.48257	2.47e-06
Aaed1	31.5392	16.003	0.978802	0.0369		Hmgn2	562.531	1570.29	-1.48103	3.42e-22
3632451O06Rik	259.93	131.758	0.980231	0.000231		Lrrc47	4.64792	12.9609	-1.47951	0.00283
Vps41	32.308	16.3686	0.980964	0.00541		Zhx3	1.16967	3.26164	-1.4795	0.00102
Zmat3	5.82575	2.94998	0.981739	0.0245		Gm13141	0.198876	0.553953	-1.4779	1.9e-05
Daam1	21.1837	10.7189	0.982798	0.00121		Emc8	55.1393	153.539	-1.47745	5.58e-08
Creb3	88.8532	44.941	0.983392	1.17e-06		Pag1	0.387423	1.07869	-1.4773	0.0333
Cdk5	25.4308	12.8623	0.98343	0.0234		Gimap6	1.06938	2.97724	-1.4772	5.83e-05
Ube2l6	13.4789	6.81654	0.983588	0.0478		Gm10282	12.9502	36.0296	-1.47621	7.82e-18
Hip1	11.415	5.76866	0.984626	0.00694		Fdxr	4.44578	12.3671	-1.476	0.000867
Tmsb10	5002.49	2527.83	0.984746	7.24e-18		Pln	50.2878	139.755	-1.47462	9.82e-11
Gtf2b	47.3545	23.9176	0.985428	0.0256		Gm5525	0.0701973	0.195045	-1.47432	0.00105
Acadsb	25.2923	12.7686	0.986098	0.0085		Zswim7	8.14183	22.5907	-1.47231	0.000187
Bicd2	11.5661	5.83888	0.986136	0.000185		Sapcd1	5.01892	13.8948	-1.4691	0.0109
Ceacam2	0.054561	0.0275368	0.986509	0.0398		Gm8226	0.733435	2.03034	-1.46898	6.91e-05
Slk	13.539	6.83231	0.98668	0.0487		Osbpl1a	10.8235	29.9548	-1.46863	3.4e-06
Mok	5.84202	2.94729	0.987077	0.0176		Myl3	1972.14	5455.9	-1.46806	1.25e-21
Flcn	10.3266	5.20716	0.987798	0.0127		Slc25a35	0.189419	0.524014	-1.46802	6.79e-14
Gnas	358.757	180.897	0.987833	9.55e-11		Nme4	49.1987	136.092	-1.46789	1.69e-13
Ap2a1	29.8511	15.0324	0.989708	0.000674		Shroom3	3.8411	10.6113	-1.46601	5.13e-12
Myrf	3.66487	1.84504	0.990109	0.00487		Cyyr1	0.32257	0.890568	-1.46511	0.0348
Myh10	132.88	66.7976	0.992253	2.77e-06		2310022A10Rik	8.36088	23.0696	-1.46427	6.01e-06
Adcy5	3.77898	1.89749	0.993899	0.00381		Urgcp	3.62088	9.97904	-1.46256	0.00768
Rere	15.7894	7.925	0.994478	0.000164		Cxcr5	0.140681	0.387598	-1.46213	0.00191
Tnrc6b	8.32144	4.175	0.995057	1.61e-05		Wnk4	0.5962	1.64137	-1.46104	2.88e-06
Gm8565	1.00107	0.502167	0.9953	0.000593		Snx24	13.8662	38.1551	-1.4603	1.57e-06
Id1	77.021	38.6165	0.996035	0.014		Ccl27a	20.9602	57.6447	-1.45953	3.99e-07
Ncoa1	4.53124	2.2709	0.996641	0.00157		Cd276	2.46202	6.76721	-1.45872	1.41e-05
Mr1	0.388475	0.194612	0.99722	0.00839		Polr2l	11.2094	30.7976	-1.45811	8.72e-17
Uso1	18.4525	9.24149	0.997617	0.0235		1110028F18Rik	0.116457	0.319889	-1.45777	0.0407
Panx2	2.58414	1.29417	0.997662	0.0421		Cox10	16.4715	45.2267	-1.4572	0.00022
Acbd3	21.6794	10.8571	0.997685	0.00207		1500012F01Rik	40.1461	110.112	-1.45564	2.19e-12
Armcx1	23.0683	11.5483	0.998231	0.00979		Scfd2	6.9458	18.9998	-1.45177	0.00737
Plekha2	64.7591	32.4139	0.998469	0.000748		4933439K11Rik	0.825776	2.2563	-1.45013	0.00579
Dedd	26.266	13.1314	1.00017	0.00334		Fam195a	73.8198	201.649	-1.44977	5.35e-09
Cngb1	0.756732	0.378048	1.00121	0.000298		Ifna16	0.201785	0.550769	-1.44863	0.004
Eva1c	8.055	4.01624	1.00404	2.12e-05		Pter	8.9509	24.4155	-1.44769	8.2e-14
Igf2r	246.332	122.805	1.00423	1.94e-08		D830025C05Rik	0.883244	2.40704	-1.44638	0.00776
Gm27176	2.66276	1.32739	1.00433	0.0259		Tmem98	15.7857	42.9982	-1.44566	2.82e-07
Cast	33.7251	16.7872	1.00646	9.86e-05		Sirpa	2.42312	6.59578	-1.44468	0.000965
Brd8	86.3536	42.9672	1.00702	2.46e-06		Pgap3	3.81891	10.3775	-1.44223	1.92e-05
Srp72	68.0524	33.8525	1.00738	1.03e-08		Rbm4	17.2659	46.847	-1.44003	2.14e-05
Smarcd3	33.9484	16.8825	1.00782	0.0493		Btbd11	1.15711	3.13797	-1.43931	0.0126
Gm13404	1.3735	0.682831	1.00825	1.41e-06		Gm14165	0.0808059	0.219118	-1.43917	0.0425
Gm20721	40.943	20.3492	1.00864	0.0271		Pycr2	18.8383	51.0519	-1.4383	6.29e-07
Sptlc1	15.7058	7.80132	1.00951	0.000427		1010001N08Rik	5.61136	15.2031	-1.43794	2.57e-09
Ncaph2	91.3965	45.3888	1.0098	0.000236		Wrap53	8.44668	22.8825	-1.43779	2.21e-07
Cep170	25.6508	12.7313	1.01063	0.000215		Rel	2.14901	5.82168	-1.43776	1.8e-05
Sun1	38.0401	18.8728	1.01121	0.00111		Pla2g16	8.38478	22.7118	-1.4376	2.72e-06
Cmip	10.4429	5.18019	1.01144	0.0233		Zfp951	1.58157	4.282	-1.43693	0.0489
Pxdn	20.1737	10.0032	1.01202	0.000796		4632415L05Rik	2.25065	6.0921	-1.4366	0.000441
Cask	18.1131	8.97623	1.01285	0.0007		Gulp1	1.9131	5.17404	-1.43538	0.00469
Zfp64	14.3488	7.10881	1.01325	0.0108		Cc2d2a	1.0211	2.75978	-1.43442	0.000151
Abcd4	6.40658	3.16764	1.01614	0.0313		Slc25a20	12.3445	33.3555	-1.43406	0.000411
Crtap	34.3244	16.9693	1.01631	0.0424		Pqlc1	7.60408	20.5356	-1.43328	4.7e-05
Trappc4	140.546	69.4474	1.01705	2.44e-06		AC245272.1	0.161353	0.435021	-1.43087	0.0196
Ankrd40	26.1391	12.9106	1.01765	0.00472		Snord104	85.4707	230.39	-1.43058	8.93e-06
Emilin2	57.9464	28.6177	1.01781	0.00338		Mn1	1.02866	2.77028	-1.42926	0.0401
Xpo6	64.3203	31.7391	1.01901	0.0491		Fam173b	13.6928	36.8546	-1.42842	0.00528
Polr3g	96.9654	47.8114	1.02012	2.04e-05		Thtpa	2.33004	6.26283	-1.42646	0.00363
BC046251	0.203521	0.100345	1.02022	0.0306		Ppp1r2	26.1595	70.2961	-1.42611	3.19e-07
Wnt5a	41.0783	20.2413	1.02108	0.0343		Gm20388	3.05538	8.20045	-1.42435	2.64e-06
Gm3272	10.0372	4.94521	1.02125	1.1e-07		Gjc1	10.9081	29.2481	-1.42295	8.64e-05
1700025G04Rik	9.76078	4.80645	1.02202	0.043		Clec7a	0.26702	0.715098	-1.42119	0.000447
Gm10125	4.11111	2.02424	1.02215	0.00119		Slitrk5	0.964861	2.58349	-1.42093	0.000102
Wipi1	14.2354	7.00833	1.02234	0.000106		Nmral1	13.4419	35.9811	-1.4205	1.43e-05
Gm6211	3.2496	1.59902	1.02307	0.000105		Ndrg3	14.7251	39.3805	-1.41921	1.63e-10
Syvn1	22.3504	10.9903	1.02407	0.00979		Enpep	0.338648	0.905139	-1.41835	1.4e-07
Zfand6	116.659	57.3499	1.02444	8.76e-06		Gm4540	30.9543	82.7312	-1.41829	2.45e-10
Cyth2	29.3538	14.4184	1.02564	0.0075		Gm16409	0.182064	0.486546	-1.41813	0.000118
Fam160b1	7.05235	3.45724	1.02848	0.0447		Fam46c	1.2004	3.20777	-1.41805	0.0326
Gm26704	0.707477	0.346758	1.02876	0.0109		Alg8	16.5264	44.1515	-1.41769	3.79e-08
Tcea1-ps1	0.273336	0.133893	1.02959	0.0241		Tmem261	41.7303	111.426	-1.41692	3.35e-11
Ubr2	10.7366	5.25728	1.03015	2.99e-05		Zfp46	3.49938	9.3433	-1.41683	0.00596
Sh3glb1	29.9931	14.686	1.03019	2.06e-05		Smim11	65.3218	174.212	-1.41521	2.27e-14
Usp11	35.5087	17.3865	1.03021	0.000641		Jmjd4	2.11003	5.62411	-1.41436	0.00357
Rbm45	4.56699	2.23588	1.0304	0.000547		Gm26655	1.97734	5.26732	-1.41351	0.0356
Gmppa	87.6779	42.9228	1.03047	0.0238		Polr1e	11.8919	31.6427	-1.4119	1.9e-06
Iws1	9.64878	4.72061	1.03137	1.88e-05		Sod2	39.9146	106.174	-1.41144	5.86e-18
Alpk3	75.0129	36.673	1.03242	2.08e-09		Apoa2	4.56958	12.1507	-1.41091	0.000118
Lpin1	3.30988	1.61782	1.03273	0.0284		Sptbn2	0.194679	0.517149	-1.40948	0.0111
Gm11518	48.4017	23.641	1.03377	0.0333		Lage3	30.8821	82.0019	-1.40889	1.08e-10
Tpm3	297.521	145.254	1.03442	3.24e-09		Rpl36-ps2	0.515784	1.36943	-1.40873	0.00428
Gm14741	0.4424	0.215838	1.0354	0.00592		Adarb2	0.649199	1.72296	-1.40815	0.000352
Gngt1	0.701259	0.341963	1.03611	0.0283		Gm10243	2.46255	6.53237	-1.40746	3.22e-05
Hsp90b1	710.181	346.184	1.03665	1.68e-17		Cpa2	7.26236	19.2429	-1.40581	9.49e-06
Uap1	48.5201	23.649	1.0368	0.000396		Apobec3	21.9763	58.2295	-1.4058	4.63e-12
Pafah1b3	190.42	92.7073	1.03843	8.87e-08		Mmel1	0.0926448	0.24543	-1.40553	1.54e-05
Iah1	73.0158	35.5416	1.0387	0.0105		Lgals9	0.0413343	0.109419	-1.40445	0.0183
Rapgef2	5.5499	2.70026	1.03936	0.0313		Aldh4a1	1.01945	2.69333	-1.40161	0.000599
Cyb561d1	2.81195	1.36785	1.03966	0.00143		Rps19-ps2	0.266453	0.703126	-1.3999	0.00191
Unc79	0.216813	0.105449	1.0399	0.018		Alg14	27.515	72.5386	-1.39853	5.57e-05
Msantd4	22.8944	11.1288	1.0407	0.00356		D16Ertd472e	3.93591	10.3636	-1.39676	9.92e-10
Rps6ka5	1.86995	0.908968	1.0407	0.0118		Lipt2	1.41979	3.73809	-1.39663	2e-05
Palm2Akap2	24.3344	11.8179	1.04202	0.000423		Ccnd2	162.339	427.038	-1.39536	3.49e-12
C1galt1c1	25.2671	12.2708	1.04204	0.0427		Gm13340	0.312401	0.821372	-1.39464	6.75e-06
Sec23b	45.71	22.1978	1.04209	0.000208		Gm26825	0.50583	1.32949	-1.39415	0.00491
Tln1	46.428	22.5464	1.0421	8.68e-05		Ednrb	0.769108	2.02137	-1.39407	0.000236
Tnks2	72.7294	35.2939	1.04312	2.39e-08		Fam83d	17.3955	45.713	-1.39389	6.82e-07
Gnb4	51.355	24.9172	1.04336	0.00111		1700031P21Rik	1.18421	3.11128	-1.39358	0.0042
Ubr4	38.6956	18.7739	1.04344	0.0026		Gm14435	9.79215	25.7186	-1.39311	1.97e-07
Ppp3r1	92.6259	44.9233	1.04395	0.0377		Tpd52l1	6.04535	15.8726	-1.39264	1.69e-06
Dpysl2	443.968	215.317	1.04399	2.94e-12		Lppr4	0.76978	2.02069	-1.39233	0.0415
Hif1an	10.9641	5.31636	1.04428	0.0246		Trmu	10.4601	27.4493	-1.39187	0.00114
Gm5177	0.251947	0.122133	1.04467	0.0339		Eepd1	5.24344	13.759	-1.39178	1.08e-05
Itfg3	25.0901	12.1475	1.04645	0.0357		Mgst1	3.98705	10.4432	-1.38917	0.00191
N4bp2	29.8906	14.4558	1.04804	0.0413		Il20rb	1.86526	4.88535	-1.38908	0.023
Gm24979	208.948	100.984	1.04902	0.0094		Sp3	9.85062	25.69	-1.38292	0.000561
Wipi2	17.4204	8.41739	1.04934	0.0016		Cln8	4.44774	11.5938	-1.38221	0.00949
Gm10566	1.7974	0.868066	1.05004	0.00418		Gdf11	4.02352	10.4755	-1.38048	1.08e-06
Ptgfrn	9.62069	4.64552	1.0503	0.0011		Pradc1	5.09331	13.2475	-1.37905	6.25e-05
Ccdc141	252.672	121.992	1.05048	9.65e-12		Pdcd2	13.794	35.8491	-1.3779	0.000352
1110037F02Rik	8.91898	4.30567	1.05064	0.00284		Aprt	188.622	490.102	-1.37758	1.56e-15
Ppme1	161.466	77.9481	1.05065	4.25e-10		Cirh1a	23.8728	61.9599	-1.37597	3.03e-08
Gm7985	0.353468	0.17061	1.05088	0.00475		Slc25a5	713.082	1850.54	-1.37581	2.25e-18
Mpp5	20.1198	9.70562	1.05172	1.69e-05		Nefl	1.16171	3.01395	-1.3754	7.31e-08
Acta2	5765.64	2779.34	1.05274	8.14e-15		Nop9	1.83608	4.76263	-1.37513	5.61e-09
Laptm5	0.12551	0.0604905	1.05302	0.0241		St6galnac1	0.0630745	0.163596	-1.37501	0.00376
Wwox	5.92206	2.85179	1.05423	0.000258		Ttc23	3.44282	8.91991	-1.37344	9.14e-05
Pank3	7.56221	3.63987	1.05492	0.000214		Aloxe3	0.259344	0.671735	-1.37302	3.61e-06
Dlg4	4.04022	1.94438	1.05513	6.52e-05		Gm12174	0.13185	0.341294	-1.37212	0.0136
Myrfl	0.928022	0.446127	1.0567	0.0469		Prkg1	3.86786	10.0101	-1.37185	3.8e-07
Txnrd3	3.22096	1.54799	1.05709	0.0377		Ccdc167	5.41935	14.0067	-1.36993	2.16e-09
Itsn2	4.47321	2.14839	1.05805	0.002		Rab3a	7.91568	20.4209	-1.36726	0.00327
F11r	67.5384	32.429	1.05842	0.00029		Gm21987	0.839514	2.1657	-1.36721	0.00245
Hjurp	65.4586	31.4302	1.05843	1.61e-05		Atpaf2	32.8611	84.7146	-1.36623	4.5e-09
Dpysl3	213.065	102.245	1.05927	5.68e-07		Commd7	10.9272	28.1579	-1.36562	6.61e-05
Vegfc	2.9362	1.40861	1.05968	4.08e-05		Fam83g	0.901408	2.32188	-1.36504	0.0302
Diexf	3.80708	1.82633	1.05974	0.0179		Gm14308	8.80748	22.6723	-1.36413	1.36e-05
Thoc2	65.7884	31.5573	1.05986	0.00021		Bag1	16.8254	43.2763	-1.36294	2.69e-05
Rcn1	93.2536	44.7057	1.0607	5.74e-05		RP23-415L22.2	23.8496	61.3053	-1.36205	0.018
Ccndbp1	38.2687	18.3456	1.06073	0.0419		Bid	3.14307	8.07739	-1.36172	0.000384
Kdm6a	17.7873	8.52453	1.06115	0.00633		Gm26901	3.73468	9.59681	-1.36157	0.00691
Atg3	17.3723	8.32334	1.06155	0.00217		Surf6	3.97459	10.2119	-1.36137	0.000158
Zfp37	7.21799	3.45805	1.06164	0.00958		Gm7027	0.146987	0.377628	-1.36127	0.000718
Lrrc74b	3.66224	1.75323	1.06271	0.00167		Rpl21-ps10	0.180904	0.464457	-1.36032	0.00101
Tbc1d23	8.74135	4.18063	1.06414	0.00399		Atp5g1	1174.11	3009.42	-1.35791	2.45e-25
Ltbp4	1.66682	0.796596	1.06518	0.00792		Gm10819	1.32217	3.38648	-1.35688	0.0267
Arfip2	21.9301	10.4747	1.066	0.0392		Gm23455	28.0731	71.848	-1.35576	0.00214
Hcfc1r1	899.865	429.373	1.06748	3.12e-15		Pigf	20.1831	51.501	-1.35145	1.03e-09
Slc20a2	9.94089	4.74295	1.06759	0.047		Cxxc1	5.83483	14.8864	-1.35124	0.009
Gm23913	31.5902	15.0657	1.06821	0.0355		D730003I15Rik	1.28587	3.27491	-1.34872	0.000844
Rdm1	22.1069	10.5425	1.06828	0.00851		D230017M19Rik	0.259829	0.659476	-1.34376	0.000811
Jmjd6	102.134	48.6906	1.06874	1.7e-05		Rtn1	0.531805	1.34954	-1.34349	0.0454
1700021K19Rik	17.5127	8.34779	1.06894	0.000783		Gm10718	9.26093	23.478	-1.34208	0.0168
Epb4.2	0.998456	0.475896	1.06905	0.0272		Slc11a2	5.91422	14.9906	-1.3418	1.72e-06
Fam169a	30.993	14.7695	1.06932	4.38e-07		Sh2d3c	0.884152	2.23772	-1.33966	9.41e-11
Usp48	40.7747	19.4292	1.06945	0.0211		Acsl5	5.59265	14.1517	-1.33937	1.64e-06
Vmn1r63	0.524647	0.24981	1.07051	0.00867		Ptprd	2.82438	7.14532	-1.33907	0.00722
Il2ra	0.303	0.144192	1.07133	0.00629		Mbp	0.153603	0.387978	-1.33677	0.0274
Sh3gl1	51.9442	24.7116	1.07178	0.000384		Rec8	5.39519	13.5971	-1.33355	0.0011
Cltc	141.018	67.0721	1.0721	4.15e-08		Siva1	109.974	276.969	-1.33256	6.14e-15
Rad54b	20.3353	9.66965	1.07245	0.0446		Nol6	5.82355	14.6538	-1.33131	1.52e-08
Mia3	58.8075	27.9452	1.0734	2.14e-06		Nfkbie	0.42116	1.05922	-1.33056	0.0275
Lsm14a	29.0585	13.7872	1.07563	0.000721		Ldlrad3	3.94837	9.9292	-1.33042	0.000408
Nisch	206.697	97.986	1.07687	1.23e-09		Mogat2	4.6104	11.5899	-1.3299	0.0145
Pfkl	218.198	103.429	1.077	5.35e-10		Ifit1	0.0289018	0.0726517	-1.32984	0.00638
Mdc1	12.5282	5.93591	1.07764	0.0189		Poldip2	34.712	87.161	-1.32825	1.79e-08
Mapk8ip3	23.8338	11.2918	1.07773	0.0011		mt-Nd4l	1703.92	4278.06	-1.3281	4.86e-20
4930513N10Rik	1.79597	0.850857	1.07777	0.000144		Snora41	35.3341	88.7041	-1.32794	0.0338
Svil	113.707	53.8332	1.07875	3.3e-06		Mrpl19	25.1107	63.0219	-1.32755	4.74e-08
Tbx5	41.3669	19.5686	1.07993	0.00388		Mvb12b	0.201185	0.504396	-1.32603	0.00046
Synb	0.369329	0.174671	1.08026	0.00633		Gm15541	0.53029	1.32814	-1.32456	4.14e-05
Man1c1	9.77948	4.62471	1.0804	0.0123		Gm10101	0.520563	1.30246	-1.3231	0.0307
Wdr66	0.582672	0.275508	1.08059	0.0105		Ephb3	3.32002	8.30533	-1.32284	0.00724
Chrnb1	5.196	2.45116	1.08394	0.00481		4930520O04Rik	0.63559	1.58751	-1.3206	0.00129
Tmem108	159.287	75.0897	1.08494	2.18e-06		Mettl21b	0.651164	1.6253	-1.31961	0.000446
Gpr149	0.21831	0.102903	1.0851	0.000166		Npm3	12.8957	32.1763	-1.31911	1.96e-05
1500011K16Rik	48.7664	22.9846	1.08522	0.0203		Snord17	21.6078	53.8711	-1.31796	0.0113
Lepre1	33.5748	15.8238	1.08528	0.0122		Pdk2	5.54968	13.8276	-1.31708	0.000165
Gm4691	2.22494	1.04549	1.08959	0.000111		Tenm4	3.38841	8.44119	-1.31684	0.0244
AW549877	23.6424	11.1035	1.09036	5.29e-05		Srfbp1	15.1449	37.6903	-1.31536	0.000599
Lzts2	7.48514	3.51299	1.09133	0.0178		Tmem41a	10.0106	24.9027	-1.31477	5.55e-07
Myocd	313.217	146.981	1.09154	3.93e-11		2900093K20Rik	1.95314	4.8546	-1.31356	4.41e-05
Rcor1	15.938	7.47392	1.09253	0.0181		Gm6214	0.262899	0.653188	-1.31299	0.000932
Pdlim3	87.2931	40.9056	1.09357	0.0444		Gm10709	1.08779	2.70135	-1.31227	7.5e-05
Dock7	25.6305	12.0081	1.09385	0.0382		Gm12319	1.89081	4.69351	-1.31166	0.00261
Tbl2	25.3995	11.8996	1.09389	3.39e-05		Gm9385	0.653081	1.62065	-1.31124	6.95e-06
Gm22032	25.6179	11.9963	1.09456	0.0154		Gm10182	16.9196	41.8702	-1.30722	1.76e-16
Ap3b1	21.6706	10.1455	1.0949	0.000121		Taf5	1.99071	4.92316	-1.3063	0.00117
Gm5697	0.350284	0.163965	1.09514	0.046		Vipas39	8.1304	20.0894	-1.30503	3.19e-05
Clybl	114.25	53.4526	1.09586	2.76e-06		B230307C23Rik	16.2461	40.1412	-1.30499	3.44e-06
Luc7l2	91.2464	42.6747	1.09639	5.56e-06		Pcdh10	0.109236	0.269785	-1.30436	0.0135
Stk38l	50.8203	23.765	1.09657	0.00217		mt-Nd1	5232.92	12910	-1.3028	6.88e-19
Dach1	4.5476	2.12647	1.09665	0.0129		Selplg	0.334054	0.824082	-1.30271	0.0424
mt-Ty	33.0698	15.4633	1.09666	0.00225		Eral1	6.38965	15.7622	-1.30266	2.38e-05
Slc18a1	1.58228	0.73932	1.09773	0.00405		Bche	3.54702	8.74504	-1.30186	1.51e-09
Wwc2	15.3833	7.18691	1.09792	0.000264		1600014C10Rik	4.29378	10.5831	-1.30144	0.00275
Gm10401	63.4707	29.651	1.09801	0.0362		Micalcl	0.50731	1.25006	-1.30106	0.0196
Slc44a2	15.9069	7.42911	1.09839	0.00028		Gm10020	1.6151	3.97914	-1.30084	4.58e-05
Mafg	19.7915	9.24255	1.09852	0.0482		Snord45b	16.775	41.3151	-1.30036	0.00438
Gm16140	2.44849	1.14085	1.10178	0.00264		Ttc32	2.99042	7.35917	-1.29919	0.00172
Slc25a36	77.8708	36.2817	1.10184	9.31e-08		Mtg1	14.9047	36.6616	-1.2985	0.00033
Angptl7	0.529283	0.246491	1.1025	0.0045		Gcdh	10.4206	25.618	-1.29771	3.61e-06
Gm11434	0.734296	0.341764	1.10336	0.0107		Sco1	7.14409	17.5585	-1.29734	3.75e-05
Fam198a	0.0967411	0.0449966	1.10431	0.0373		Aldh1a3	1.80135	4.42653	-1.2971	0.00662
Cxxc5	31.0377	14.4312	1.10483	0.00798		Dyx1c1	0.23265	0.571384	-1.2963	0.0482
Clptm1l	19.2948	8.97032	1.10498	0.00452		Taf9b	4.29462	10.546	-1.29609	1.52e-08
Pfn2	38.1344	17.7201	1.10571	0.0343		Lrrc14b	0.620219	1.52267	-1.29576	0.000121
Chic1	4.14343	1.92493	1.10602	0.000952		Esyt2	0.614314	1.5071	-1.29473	0.000821
Fabp3-ps1	2.23316	1.03714	1.10648	0.00949		Mllt1	1.63248	4.00254	-1.29385	0.0146
Ptov1	111.891	51.9584	1.10666	2.8e-05		Eif5a	697.796	1707.91	-1.29136	2.12e-15
Sparcl1	2.82352	1.31085	1.10699	0.00292		Ube2cbp	1.02774	2.51514	-1.29116	0.00949
Golga4	22.5626	10.466	1.10822	0.000117		Mars2	0.988663	2.41807	-1.29031	4.43e-08
Arfgef1	33.8384	15.6886	1.10894	0.00638		Gm15491	4.04986	9.90398	-1.29014	0.00526
Sacs	3.95416	1.83259	1.10949	1.03e-06		Nipsnap1	16.1129	39.3303	-1.28743	6.62e-07
Gm12757	1.18726	0.549919	1.11034	0.0347		Mboat1	1.1505	2.80691	-1.28672	0.000114
Crp	2.26776	1.05033	1.11043	0.00447		Cib1	32.5403	79.3754	-1.28646	8.78e-09
Usp36	21.0522	9.74842	1.11073	0.0495		Gm23652	8.00758	19.5002	-1.28405	0.00829
Vps11	14.0614	6.51026	1.11096	0.0302		Exd1	0.710783	1.72913	-1.28257	0.00362
Slc50a1	30.5152	14.1277	1.111	0.0278		Gm11346	1.16434	2.82745	-1.27999	0.00602
Scpep1	69.6278	32.2097	1.11217	1.88e-08		Dok1	1.34587	3.26759	-1.27969	0.00886
Txndc5	45.8579	21.2034	1.11288	0.000106		Hspb3	38.0392	92.2067	-1.27738	1.31e-07
Acvr2a	10.317	4.76602	1.11417	0.000171		Gm24510	2.67103	6.47165	-1.27674	0.0438
Tgfb1i1	249.278	115.115	1.11468	8.02e-09		Gm26880	52.0021	125.856	-1.27514	4.76e-11
Rnf11	15.2262	7.0279	1.11539	0.0166		Dtwd1	11.0737	26.7953	-1.27484	0.00409
Lamb3	38.9018	17.9433	1.11639	0.0468		Pnoc	0.0931596	0.225404	-1.27474	0.00638
Pth1r	18.3661	8.47041	1.11655	0.0238		BC017643	6.84895	16.5699	-1.27461	0.00376
Fer	21.3404	9.84124	1.11667	1.45e-05		Abat	3.7798	9.13984	-1.27386	1.09e-05
Gm10240	0.014437	0.00665646	1.11694	0.0304		Blvra	26.3627	63.7386	-1.27367	3.02e-05
Sec22c	1.22824	0.56609	1.11749	0.0166		Fam206a	3.41841	8.2646	-1.27362	0.0496
Afap1l1	47.9156	22.0601	1.11905	5.32e-05		Coq4	15.8302	38.2612	-1.2732	1.1e-05
Creb3l2	29.235	13.457	1.11933	2.31e-06		Sdhaf1	4.63072	11.1902	-1.27293	0.0262
Rasl11b	267.296	123.002	1.11976	1.17e-07		Uchl3	78.4571	189.432	-1.2717	2.48e-11
Dhrs7	34.6314	15.9289	1.12044	0.00432		Spry4	2.52833	6.10447	-1.27168	0.0391
Fbxo38	13.3073	6.11839	1.121	0.000265		Gusb	13.9022	33.5637	-1.27159	2.06e-05
Stx2	6.74518	3.10065	1.12129	0.000108		Dnhd1	0.814274	1.96571	-1.27146	0.0327
Prelid2	283.729	130.379	1.1218	1.12e-10		Map2k3	13.7294	33.1358	-1.27113	2.31e-07
Fut11	6.81758	3.13239	1.12199	0.000273		Gm12141	0.13049	0.314905	-1.27098	0.00155
Gm26686	1.72752	0.79328	1.1228	0.0106		Cdk2ap2	29.2346	70.533	-1.27062	2.56e-07
Tenm1	2.38171	1.09289	1.12384	0.0291		Nudt19	49.3738	118.958	-1.26863	5e-12
Stam2	20.5239	9.41733	1.12391	0.00361		Ano1	0.00941471	0.0226732	-1.268	0.00477
Eps8	2.21941	1.0182	1.12416	0.00201		2810429I04Rik	11.9202	28.7068	-1.26799	2.7e-07
Zfp280b	6.92503	3.17671	1.12429	0.0225		Mrpl11	14.1039	33.9501	-1.26732	4.05e-09
Gm17191	7.04304	3.2297	1.1248	0.00147		Mrps27	31.82	76.5202	-1.26591	3.94e-08
Gm2a	96.7385	44.35	1.12516	1.81e-08		Adck5	7.12552	17.1179	-1.26444	0.00309
1110046J04Rik	6.43238	2.94847	1.12538	0.0067		Rps6ka1	10.6054	25.4673	-1.26385	0.0405
Cactin	5.27671	2.41816	1.12573	0.00738		Mme	2.53704	6.09225	-1.26383	0.00424
Tmem91	7.37785	3.37797	1.12705	0.0002		Gpr22	1.36955	3.28849	-1.26372	0.0055
Gm28441	1.60205	0.733383	1.12728	0.0351		Mtfp1	14.9574	35.8748	-1.26211	0.000112
Mterf4	12.3255	5.63644	1.1288	0.00284		Popdc3	7.55091	18.1092	-1.262	0.000462
3110002H16Rik	30.2445	13.8252	1.12937	0.0271		2310015A10Rik	0.536317	1.28587	-1.26159	2.79e-05
Pnrc1	41.0924	18.7684	1.13057	0.00826		Cd109	0.0770214	0.184562	-1.26078	0.0148
Gm12720	3.37532	1.53956	1.13251	0.00163		Ten1	41.7764	99.9555	-1.2586	2.67e-07
Bcl10	47.7874	21.7967	1.13252	5.52e-05		Fbxo16	4.96434	11.8756	-1.25832	6.67e-06
Top2a	194.036	88.342	1.13516	4.69e-05		Ccdc15	0.766765	1.83347	-1.25772	0.00119
Ptafr	0.0681719	0.0310369	1.13519	0.00281		AI597479	4.58577	10.9636	-1.25749	4.64e-05
Uckl1	105.772	48.155	1.13519	0.00182		Rplp2-ps1	0.071199	0.16999	-1.25552	7.47e-06
Abtb2	21.186	9.64523	1.13523	0.00971		Jagn1	35.7918	85.4402	-1.25529	4.32e-09
Tpp1	36.3712	16.5486	1.13609	0.000136		Txnl4a	48.5346	115.818	-1.25478	3.82e-10
Plod3	51.0071	23.2039	1.13633	0.000199		mt-Cytb	3565.29	8504.56	-1.25422	1.32e-18
Gcm2	0.0617272	0.0280799	1.13637	0.0247		3110056K07Rik	4.95425	11.7946	-1.25139	6e-07
Slc22a17	13.1699	5.99098	1.13638	0.00166		A430046D13Rik	1.39827	3.32837	-1.25118	2.44e-05
Exoc6b	13.663	6.21447	1.13657	0.00291		1700008F21Rik	0.143381	0.341284	-1.25112	1.08e-05
Pdcd4	26.8362	12.2034	1.13689	1.61e-06		Steap3	1.57518	3.74756	-1.25044	0.000296
Apc	13.3852	6.0836	1.13765	0.00587		B230118H07Rik	33.6165	79.9196	-1.24938	1.42e-07
Stag2	27.0451	12.2858	1.13837	4.23e-05		Gm12411	0.5481	1.30246	-1.24873	0.000116
Pkp2	80.4425	36.5409	1.13845	2.23e-08		1700061G19Rik	0.164159	0.389809	-1.24767	0.000318
Zfp11	2.06159	0.936085	1.13904	0.00825		Ptcd1	4.34537	10.3179	-1.24759	0.0341
Gm28652	2.91652	1.32414	1.1392	0.0299		Gm11423	1.29124	3.06549	-1.24737	0.0283
Gm28906	1.40332	0.637078	1.13931	0.00846		Krtcap3	7.0953	16.8425	-1.24717	0.000101
Jarid2	34.5838	15.6941	1.13988	1.93e-06		A930015D03Rik	0.0499755	0.118298	-1.24313	0.00565
Ppfia1	22.921	10.4012	1.13991	0.00439		Vps4a	14.8549	35.154	-1.24275	5.81e-06
Tnks	9.55794	4.33587	1.14038	1.27e-06		Rgp1	5.58324	13.2107	-1.24254	0.0181
Zfp583	1.36545	0.619272	1.14073	0.00998		Zfp719	1.76425	4.16963	-1.24086	0.0284
Ms4a7	0.322348	0.146173	1.14094	0.023		Ms4a5	0.120035	0.283593	-1.24036	0.0225
Ampd1	2.13375	0.967472	1.1411	0.0374		D930032P07Rik	0.351033	0.829213	-1.24013	0.0107
Ube2o	14.1679	6.42169	1.1416	0.00675		Gm26238	19.8843	46.9404	-1.2392	0.0119
Gm13613	4.44588	2.01403	1.14238	0.00514		Ppdpf	45.9531	108.467	-1.23902	2.16e-06
Cmya5	0.931557	0.421825	1.143	0.00451		Gm20390	130.425	307.756	-1.23856	1.38e-14
Zfand5	46.9904	21.2761	1.14314	0.000181		Gm12816	0.0979529	0.231052	-1.23806	0.00133
Snrpn	3.56104	1.61105	1.1443	0.0394		Mrpl49	27.3093	64.3345	-1.2362	2.73e-11
Hyls1	5.64397	2.55285	1.1446	0.0402		Lrp8os2	1.57513	3.70758	-1.235	1.51e-05
Klhl5	5.06766	2.29156	1.14499	0.00881		Knstrn	41.1172	96.7504	-1.23453	8.33e-08
Vamp4	29.2136	13.2087	1.14515	0.0289		Rpl27	177.337	417.089	-1.23386	8.94e-15
4930529C04Rik	0.271058	0.122557	1.14515	0.000724		Pard6b	2.13244	5.01191	-1.23285	0.0141
Blcap	62.0075	28.0251	1.14572	0.000616		Aak1	1.92477	4.52268	-1.2325	0.00433
Susd4	2.53264	1.14453	1.14588	0.0323		Trim72	0.0997389	0.234157	-1.23125	0.00482
B4galt7	14.2063	6.41925	1.14605	0.00431		Gm12158	0.413358	0.970104	-1.23075	0.0467
Add1	83.5205	37.7372	1.14614	5.31e-07		Serpine3	1.01854	2.38944	-1.23017	0.0065
Dap	47.8188	21.6021	1.14641	0.000382		Mrpl51	66.0088	154.799	-1.22967	1.55e-09
Gm22735	16.8824	7.62544	1.14663	0.00847		Zbtb41	1.71822	4.02805	-1.22917	0.00519
Itga5	64.1626	28.9616	1.14759	9.31e-08		Itgae	0.348981	0.818043	-1.22903	0.00241
Psat1	115.191	51.9834	1.1479	0.000933		Arhgef6	1.20841	2.83211	-1.22876	0.00164
Gm5316	1.31574	0.592395	1.15125	0.0364		Timm10	126.464	296.304	-1.22835	3.29e-12
Gm16066	1.56573	0.704871	1.1514	0.00669		Gm12231	0.286857	0.672067	-1.22827	0.000266
Grip1	4.83538	2.17641	1.15168	0.00128		Rapsn	3.32892	7.78621	-1.22587	0.000291
Myo18b	42.1404	18.9533	1.15276	0.00697		Gm28989	0.137973	0.322502	-1.22492	0.0116
Zdhhc9	18.5069	8.32333	1.15283	0.00819		Perp	16.2395	37.9306	-1.22385	8.53e-09
Ubash3b	13.3552	6.00252	1.15376	0.00549		Ssna1	74.7227	174.264	-1.22165	4.12e-11
Numa1	23.708	10.6434	1.15542	0.00194		Aifm1	35.2855	82.2866	-1.22158	1.44e-07
Magi1	8.55763	3.84167	1.15548	0.000197		Fabp3	263.328	613.898	-1.22114	2.31e-11
Lrrcc1	18.6676	8.37945	1.15561	0.0128		Ndufaf4	21.1049	49.1895	-1.22077	3.87e-09
Crk	45.1697	20.2702	1.156	7.08e-05		Myoz2	8.52446	19.8678	-1.22075	0.000857
Smim14	151.784	68.0835	1.15664	1.91e-07		Lrfn4	1.54709	3.59999	-1.21844	7.55e-05
Gm13483	0.898133	0.402448	1.15813	0.00614		Gm12128	0.0735515	0.171127	-1.21824	0.00626
Gm28134	0.569479	0.255065	1.15878	0.00388		Tln2	3.47733	8.08431	-1.21714	8.17e-14
RP24-122G9.19	0.569491	0.255065	1.15881	0.00388		Gpatch4	11.1555	25.934	-1.21709	0.00427
Gm9081	0.232976	0.104325	1.1591	0.00636		Stk16	34.0374	79.127	-1.21705	3.82e-09
Fscn1	121.796	54.5335	1.15925	3.75e-09		Mettl22	29.7794	69.1221	-1.21483	3.29e-07
Cspp1	52.0362	23.2976	1.15934	0.00311		Gm8783	5.9458	13.7954	-1.21424	0.00361
Ahnak	23.3022	10.4315	1.15952	3.3e-06		Gm27022	1.36482	3.1623	-1.21226	0.00886
Gm29643	0.541781	0.242498	1.15974	0.045		Ppp3cb	32.0451	74.2261	-1.21182	0.0128
1110002L01Rik	12.414	5.55618	1.1598	0.0345		Irx3	1.37947	3.19514	-1.21176	0.00458
Lacc1	12.6522	5.65795	1.16104	0.00144		Lsm6	100.556	232.805	-1.21112	1.19e-14
Fbxo11	19.8102	8.85507	1.16167	0.000158		E530001K10Rik	5.46429	12.6481	-1.21081	5.61e-08
Syne2	44.9808	20.0981	1.16225	0.00132		Bag3	25.5621	59.1607	-1.21063	0.003
Gm29438	0.354919	0.158537	1.16267	0.0374		Ldha-ps2	0.096531	0.223292	-1.20987	0.0275
Gm1043	1.29569	0.578392	1.1636	0.00272		Nfib	7.397	17.1094	-1.20978	6.06e-08
Gm23365	18.9755	8.46924	1.16384	0.0147		Mycn	22.0368	50.9664	-1.20964	7.49e-08
Bptf	32.1325	14.3384	1.16415	0.00111		Spata13	6.28399	14.5276	-1.20904	3.27e-05
Ankrd37	47.3637	21.1202	1.16516	0.0281		Inip	22.5738	52.1636	-1.2084	8.67e-07
Gm20469	3.70105	1.6461	1.16888	7.76e-06		Med11	12.7006	29.3451	-1.20823	3.36e-05
Gm9457	1.34247	0.596534	1.17022	0.00667		Gm26734	0.965808	2.23117	-1.20799	0.00667
Sptan1	88.8929	39.4904	1.17057	2.39e-08		2410004N09Rik	19.7733	45.6479	-1.207	3.85e-08
Gnpnat1	34.108	15.1368	1.17204	0.00138		Rxra	0.709153	1.63554	-1.2056	0.0433
Kdm5c	31.3088	13.8889	1.17264	3.48e-06		Ap1ar	3.96207	9.13621	-1.20534	0.000202
Ppp1r12a	61.8194	27.4209	1.17278	9.59e-09		Fbl	26.5473	61.2038	-1.20505	0.000131
Tanc1	26.065	11.558	1.17323	0.000611		Stk26	2.21341	5.10172	-1.20472	2.56e-09
A630031M04Rik	0.494872	0.219425	1.17332	0.000165		Tarbp2	52.3066	120.501	-1.20398	1.14e-08
Dnm2	48.4368	21.4651	1.17411	1.14e-05		Dcaf4	9.68186	22.296	-1.20343	7.98e-05
Tlk1	56.1639	24.852	1.17628	0.0105		Gm26649	0.72092	1.65984	-1.20313	0.000201
Snapc1	21.6018	9.55831	1.17632	0.00999		Las1l	17.576	40.3782	-1.19997	1.59e-07
Yipf3	61.7627	27.3005	1.17781	0.00467		Ets1	3.06979	7.04497	-1.19845	0.0351
Gm15304	0.367144	0.162235	1.17826	0.00172		Fbxo36	3.79157	8.6979	-1.19787	0.0084
RP23-448A11.8	52.5059	23.2006	1.17832	0.00696		Lrrc4c	0.0181685	0.0416765	-1.1978	0.021
Dhcr24	21.647	9.56463	1.17838	6.02e-07		Rasl10b	1.29245	2.95767	-1.19436	0.0149
mt-Tq	108.239	47.7933	1.17934	0.0002		Arvcf	5.0645	11.5736	-1.19235	0.000228
Plekhm3	2.64261	1.16658	1.17968	0.0447		Gm5745	4.88925	11.1668	-1.19154	0.000278
Tmem260	2.2696	1.00061	1.18156	0.0442		Ndufaf1	17.7514	40.5293	-1.19104	8.31e-07
Ap1s3	1.63308	0.719271	1.18299	2.89e-05		Akap1	4.88194	11.1431	-1.19062	0.00204
Kidins220	9.499	4.18032	1.18416	0.000302		Cmah	4.89541	11.1471	-1.18717	3.34e-08
Gm12932	2.44335	1.07438	1.18535	0.00306		Prps2	8.64946	19.6944	-1.1871	2.17e-07
Wwp1	9.72649	4.27669	1.18543	0.0201		Ino80c	12.9897	29.5449	-1.18554	1e-06
B230219D22Rik	19.5569	8.59603	1.18593	5.6e-05		Akr1b10	33.4611	76.032	-1.18412	1.09e-07
Herc2	3.54186	1.55675	1.18597	0.00501		Rtn4rl1	2.87242	6.52085	-1.18279	0.0113
Timd2	0.731981	0.3213	1.18788	0.000418		Nphp1	3.12239	7.08743	-1.18261	2.1e-05
Rtfdc1	56.5866	24.8262	1.18859	0.0312		Adrbk1	7.38314	16.7385	-1.18086	0.00348
Scyl1	27.0022	11.8394	1.18948	4.79e-05		2310016G11Rik	0.607633	1.3775	-1.18078	0.0196
Smg1	7.10779	3.11631	1.18957	0.048		Prdx3	73.5962	166.684	-1.17941	1.03e-09
Exd2	9.16723	4.01805	1.18999	0.00448		Slc25a38	4.39644	9.95292	-1.17878	0.0136
Mogs	7.8965	3.457	1.19169	0.0338		Mertk	1.55359	3.51706	-1.17877	0.00268
Rp9	35.0028	15.3198	1.19207	0.0216		Rassf7	3.7946	8.58895	-1.17854	0.0239
Pgm5	16.1325	7.06039	1.19215	0.00779		Cep41	5.91031	13.3767	-1.17842	7.01e-05
Slc9a6	3.29008	1.43983	1.19222	0.00368		Pmvk	33.3912	75.5065	-1.17713	1.07e-06
Sri	346.863	151.739	1.19277	6.66e-08		Hist1h2bj	13.8009	31.1746	-1.1756	7.97e-06
Anxa5	337.716	147.718	1.19296	4.75e-08		D8Ertd82e	3.60395	8.14052	-1.17554	8.09e-06
Ggnbp2	73.7578	32.2603	1.19304	0.0136		Spryd4	12.1702	27.4854	-1.17531	3.84e-05
Brwd1	62.5064	27.3391	1.19304	0.000226		Tnfaip2	0.0747327	0.16873	-1.1749	3.35e-05
Slc16a3	496.099	216.959	1.19321	5.35e-10		Gm15645	0.727868	1.64331	-1.17486	0.0429
Foxn3	28.9005	12.6378	1.19335	0.000453		Acsl3	8.41979	18.9898	-1.17337	1.61e-05
Spred1	8.78121	3.8394	1.19354	0.000427		Alas1	11.7234	26.4254	-1.17254	5.83e-05
Nupr1l	1.58544	0.693044	1.19387	0.00261		Dnajc19	70.6537	159.15	-1.17155	1.77e-06
Ppp1r3b	40.3961	17.6563	1.19403	2.72e-06		Med24	13.4746	30.3294	-1.17048	0.000286
Abi2	40.0029	17.4831	1.19415	4.85e-07		F10	0.444561	0.998752	-1.16775	0.0327
Acat3	1.09059	0.476414	1.19482	0.0404		Fopnl	30.1434	67.6407	-1.16605	2.74e-07
Tcf25	149.376	65.2005	1.196	1.67e-10		Gm5665	1.61027	3.61113	-1.16515	0.0154
Ccdc78	1.7401	0.759238	1.19655	0.0216		Gm8923	13.2611	29.7237	-1.16442	6.21e-05
Npepps	156.038	68.0672	1.19686	5.02e-11		Mgat4a	1.72976	3.87582	-1.16393	0.0275
Ptk7	7.8388	3.41937	1.1969	0.00184		Ttc27	4.64728	10.41	-1.16351	7.85e-05
Ptgr1	6.0156	2.62357	1.19718	0.0434		Ears2	6.67308	14.9449	-1.16323	0.00649
H3f3b	958.63	418.076	1.19721	8.76e-16		Pcbd1	23.4633	52.515	-1.16232	2.9e-06
Mapk1	31.9397	13.924	1.19778	0.00205		Nme1	131.138	293.486	-1.1622	2.53e-14
Hoxb1	0.656984	0.286274	1.19846	0.00199		Mrpl46	44.6001	99.8089	-1.16212	2.78e-07
AI118078	0.574645	0.250349	1.19873	0.000228		Cenpa	192.438	430.56	-1.16182	4.42e-08
Rilpl1	12.9102	5.62408	1.19883	0.000226		RP23-47K10.3	0.568832	1.2715	-1.16046	0.00279
Trappc2	46.1453	20.0999	1.19899	0.00488		Fam109a	1.10668	2.47371	-1.16044	0.000143
Drap1	34.134	14.8545	1.20031	0.00306		Ccdc169	0.11313	0.252865	-1.16038	0.00226
Adcy6	12.7196	5.53523	1.20034	0.000318		Gm25991	14.5904	32.604	-1.16003	0.0318
Ube3b	15.3754	6.68993	1.20056	0.0169		Dnajc15	119.259	266.465	-1.15985	2.81e-12
Tbxa2r	8.58411	3.73221	1.20164	0.0184		Etv1	5.26775	11.7697	-1.15982	0.0277
Akap13	52.8118	22.941	1.20293	0.00134		Asb6	7.99789	17.8683	-1.15971	0.00854
Celf5	0.426824	0.185242	1.20423	0.00432		Surf2	24.6811	55.1323	-1.15949	4.77e-05
Gm10136	6.31614	2.7403	1.20471	0.0002		Rpl34-ps1	0.92304	2.05975	-1.158	0.00589
Atf3	183.312	79.5247	1.20483	1.94e-05		Tma16	15.4527	34.4821	-1.15799	5.62e-06
Hexb	31.2787	13.5691	1.20485	0.00203		Kbtbd2	10.9679	24.4549	-1.15684	0.000265
Fanci	10.9801	4.75998	1.20586	0.00279		AC161585.1	4.8799	10.88	-1.15675	0.021
B230216G23Rik	0.428178	0.185532	1.20654	0.0072		Smyd4	11.1418	24.8358	-1.15644	0.00841
Ubxn2b	3.40202	1.47406	1.20659	9.66e-07		Cox6b2	7.43429	16.5701	-1.15632	0.000296
Irf3	21.499	9.31469	1.20669	0.02		Lbr	30.1411	67.1649	-1.15598	2.44e-07
Trappc6a	116.169	50.3054	1.20744	6.36e-06		S1pr3	1.43148	3.1877	-1.15501	4.04e-05
Leprel1	58.0689	25.1253	1.20862	0.000302		Sdhd	347.811	774.151	-1.15431	1.51e-17
Rb1cc1	38.0855	16.4775	1.20875	0.0225		Pde4d	12.2044	27.1538	-1.15376	8.37e-07
Tgoln1	21.4268	9.26901	1.20893	0.00186		Snord73a	30.014	66.7158	-1.15239	4.8e-05
Npc1	15.1038	6.5337	1.20894	3.37e-10		Commd9	28.533	63.3569	-1.15087	2.81e-07
Tab2	34.8766	15.0808	1.20954	0.000669		Cep95	3.98012	8.83443	-1.15033	0.0249
Cdkn1a	364.704	157.588	1.21057	0.0082		Cenpu	7.61222	16.8941	-1.15013	0.0209
Gm2155	0.109587	0.0473481	1.2107	0.0137		Lrrc24	2.54208	5.63988	-1.14965	0.0373
D130052B06Rik	0.137962	0.059535	1.21246	0.0183		Rhox4d	0.439712	0.975208	-1.14915	4.28e-06
Sh3gl2	2.09575	0.903899	1.21323	0.0193		Ifitm2	111.948	248.252	-1.14898	1.5e-07
Tcta	23.0638	9.93527	1.215	0.01		Cdr2l	0.854439	1.89422	-1.14855	0.00328
Baz1b	21.6175	9.30467	1.21617	0.00179		2310011J03Rik	9.75697	21.6233	-1.14808	1.14e-08
St3gal6	31.3151	13.4616	1.218	0.0232		2018-09-01	1.80841	4.00732	-1.14792	0.000101
Tmed7	8.63386	3.7108	1.21827	0.000966		Pdgfa	11.1564	24.7052	-1.14694	0.000999
Mex3a	11.3832	4.89155	1.21854	0.00179		Pold4	8.31684	18.393	-1.14505	0.0232
Gm12070	19.3619	8.31956	1.21864	1.01e-08		Hspe1	476.372	1052.6	-1.1438	8.76e-16
Gm21750	5.3783	2.3091	1.21982	2.5e-06		Mrpl36	116.426	257.207	-1.14352	9.65e-10
P4hb	469.869	201.725	1.21987	8.7e-13		Oma1	4.82031	10.6344	-1.14153	2.27e-06
5830417I10Rik	6.96238	2.98833	1.22024	0.000695		Gm17275	3.09259	6.81884	-1.14071	0.00479
Nnat	104.21	44.7058	1.22096	0.00435		Gm13213	1.67474	3.68852	-1.13911	0.000506
Saa4	1.33265	0.571695	1.22098	0.000344		Klhl13	8.36169	18.4151	-1.13902	2.5e-09
Spry1	5.51153	2.36295	1.22187	0.0405		Ppil1	51.9281	114.349	-1.13886	2.12e-10
Mid2	15.3841	6.59418	1.22217	0.0004		Shq1	8.69042	19.1353	-1.13874	2.4e-05
Zbtb21	9.89532	4.24091	1.22237	0.000745		0610009L18Rik	4.23957	9.33232	-1.13832	0.00772
Gripap1	17.9418	7.68726	1.22278	0.00937		Supt3	10.8813	23.9485	-1.13809	0.00814
Csrp2	566.579	242.751	1.2228	3.93e-11		Exosc2	13.3793	29.4285	-1.13721	9.48e-05
Sipa1l2	15.472	6.6283	1.22295	7.01e-06		Fbxo17	7.28847	16.0303	-1.13711	7.86e-05
Gm27199	1.78756	0.765759	1.22303	0.037		Rnu3b1	15.5179	34.1299	-1.13711	0.00234
Pdcl	22.3024	9.54704	1.22407	0.00131		Oxnad1	8.74781	19.2292	-1.1363	1.13e-06
Phkg1	2.16428	0.926223	1.22445	0.00304		Gfm2	12.546	27.5571	-1.1352	0.000364
Rnf126	63.2914	27.0675	1.22545	1.17e-05		5730422E09Rik	0.0669507	0.147016	-1.1348	0.021
Erlin2	13.3113	5.68826	1.22659	0.0326		Usp50	73.3817	161.076	-1.13425	8.76e-12
Tpst2	12.5479	5.35964	1.22724	0.0378		Gm14150	0.667472	1.46506	-1.13418	0.000154
B430306N03Rik	0.864612	0.368769	1.22934	0.000129		Hsph1	14.6876	32.2295	-1.13379	1.01e-08
Sec11c	72.7324	31.017	1.22954	0.00773		Fam58b	14.714	32.2774	-1.13334	2.13e-06
Hsf2bp	0.908863	0.38737	1.23035	0.046		Abcb7	4.81372	10.5572	-1.13301	1.12e-05
Foxj3	23.5022	10.0064	1.23187	0.000372		RP24-424K5.3	0.724396	1.58663	-1.13112	0.00438
Acp6	48.65	20.6922	1.23335	0.00889		Gm15772	0.885062	1.93841	-1.13102	3.02e-05
Aldh16a1	31.9752	13.5934	1.23405	0.0401		Itpripl2	0.274935	0.601986	-1.13064	0.00916
Ahcyl2	8.75483	3.71739	1.23579	0.0332		Gnptab	0.672892	1.47258	-1.1299	0.0049
Sik1	8.41364	3.57231	1.23587	7.43e-07		Trim65	1.11153	2.43053	-1.12873	0.00482
Tmem263	57.0619	24.2096	1.23695	9.93e-07		Fam53b	1.87224	4.09388	-1.12871	6.95e-06
Sptbn1	124.25	52.704	1.23726	1.46e-11		Tgfbr3	4.92958	10.7696	-1.12743	5.85e-11
Rbfox2	55.693	23.6221	1.23736	1.24e-11		Gm13074	0.259256	0.565645	-1.12552	0.00281
Dsp	45.19	19.1668	1.23739	3.65e-07		Bcl7a	2.71499	5.92327	-1.12545	0.0026
Gm23914	50.4236	21.3842	1.23755	0.0269		Mrpl43	36.5079	79.6302	-1.12511	2.29e-07
Baz2a	10.6485	4.51544	1.23771	0.000388		Gm19426	1.46213	3.18841	-1.12477	0.017
Cep83	6.97588	2.957	1.23824	0.0236		Slc25a15	1.98599	4.33028	-1.1246	4.31e-06
Rbbp9	37.4064	15.8504	1.23876	0.00239		Parp11	5.17128	11.2745	-1.12447	0.00476
Coro6	45.8224	19.4066	1.23951	0.00548		Rbpsuh-rs3	1.6023	3.49328	-1.12444	2.13e-05
Ogt	113.216	47.925	1.24023	1.52e-06		Tmem150c	0.532124	1.15628	-1.11965	0.0327
Snx14	26.8191	11.3483	1.24078	0.000192		1110008L16Rik	4.2131	9.15101	-1.11905	5.21e-09
Fam229b	27.4864	11.6285	1.24106	3e-13		Gpn1	27.0271	58.681	-1.11849	3.08e-05
Dhrs13	12.1481	5.1364	1.2419	0.0179		Gemin6	37.7808	81.9964	-1.11791	0.00217
1110002J07Rik	0.556887	0.235411	1.2422	0.0489		Mcee	31.2018	67.7024	-1.11758	4.16e-05
Rslcan18	0.967769	0.40908	1.24228	0.0366		Gm2366	0.26797	0.580763	-1.11588	0.00304
Dusp8	11.4939	4.85709	1.2427	0.0105		Arxes1	12.5718	27.2463	-1.11587	1.32e-06
Mybl1	4.01599	1.69644	1.24324	0.00138		Pts	37.8243	81.9299	-1.11507	7.19e-08
Gm13615	0.787609	0.332694	1.24328	0.034		E2f8	14.669	31.7737	-1.11507	0.00304
Qsox1	16.6651	7.03799	1.2436	0.00729		Dctd	31.8209	68.9111	-1.11476	8.15e-08
Tbl1xr1	9.62485	4.06304	1.24421	0.00204		Bag5	13.5119	29.2499	-1.11421	2.51e-05
Msi1	2.51021	1.05879	1.24539	0.0377		Gm12372	0.142284	0.307915	-1.11376	0.00613
Tpra1	18.3609	7.74433	1.24543	0.0258		Gm14117	5.053	10.9336	-1.11356	0.00482
Gm9034	0.0823901	0.0347493	1.24549	0.0398		Mir3091	7.06286	15.2551	-1.11097	0.0049
Gm8349	0.529269	0.223172	1.24584	0.00304		Timm13	138.889	299.641	-1.10931	6.17e-19
Cercam	18.522	7.80562	1.24665	0.00919		Bzw2	85.8147	185.078	-1.10883	8.94e-15
Rai1	24.8263	10.4579	1.24728	0.00581		Ngly1	3.88723	8.37999	-1.10821	4.76e-08
Ftcd	6.69761	2.81786	1.24904	0.03		Gm4202	0.344935	0.743572	-1.10815	0.0167
C230024C17Rik	2.93831	1.23569	1.24968	0.0107		Usp38	2.52091	5.42878	-1.10668	2.64e-06
Bre	100.097	42.0657	1.25068	9.79e-06		Prdm10	4.05092	8.71648	-1.1055	0.000384
Esrrg	25.1011	10.5461	1.25105	0.00621		Snhg5	70.7711	152.254	-1.10525	0.000221
Syce2	72.7908	30.5795	1.25119	5.46e-06		Moap1	5.53609	11.8958	-1.10352	0.000243
2410114N07Rik	2.13469	0.895833	1.25273	0.0464		Ercc3	5.01842	10.7782	-1.10281	0.00492
Mapk3	24.5418	10.2867	1.25446	0.00515		Lbhd1	24.4235	52.444	-1.10251	1.03e-05
Nfkb1	28.3118	11.8631	1.25492	3.18e-05		C1qtnf7	0.0375878	0.0805462	-1.09955	0.0186
Sec31a	147.944	61.9894	1.25496	5.8e-08		Gm3531	0.949792	2.03515	-1.09945	4.23e-05
Trim7	0.43362	0.181644	1.25531	0.0406		Chmp6	14.0841	30.1513	-1.09815	2.83e-05
Palm2	51.8003	21.6839	1.25634	1.19e-06		Thoc7	74.8931	160.325	-1.09809	5.54e-08
Pom121	6.77388	2.83501	1.25663	0.00127		Gm26049	83.3278	178.285	-1.09731	3.64e-06
Gm26599	0.551119	0.230135	1.25989	0.00983		Tes3-ps	1.83124	3.91419	-1.09589	0.0102
Me2	86.9179	36.2862	1.26023	1.31e-10		Cetn2	24.2979	51.8904	-1.09463	1.66e-05
Atp2a2	335.33	139.966	1.2605	2.51e-13		Fam120c	0.508369	1.08543	-1.09432	0.00759
Frg1	74.4858	31.0796	1.261	7.69e-07		Cuta	134.345	286.747	-1.09383	4.87e-11
Gm16223	1.04185	0.434282	1.26244	0.0455		Mrpl12	160.308	342.098	-1.09357	1.74e-15
Ddx25	9.43113	3.93112	1.26249	0.000406		Spata2	5.04307	10.7617	-1.09353	0.0423
Vim	404.206	168.398	1.26321	2.04e-11		Gm14288	0.667896	1.4252	-1.09347	2.72e-05
Nol3	3.5355	1.47289	1.26326	0.00153		Serpine2	47.4	100.918	-1.09023	2.35e-05
Trerf1	6.36454	2.65054	1.26377	0.000354		Aoc2	0.822426	1.75072	-1.08999	0.00132
Mroh1	70.9387	29.5231	1.26473	0.00104		Wdr12	16.2883	34.6375	-1.0885	5e-05
Trim5	0.0631305	0.026266	1.26514	0.0365		Umps	12.0566	25.6364	-1.08837	6.49e-08
2610318N02Rik	88.8073	36.9352	1.26568	0.00012		Gm28437	1995	4240.47	-1.08784	1.3e-15
Ankib1	4.11938	1.71275	1.26611	0.00796		Sap18	16.7131	35.4423	-1.08449	3.03e-06
Dnajc16	3.22251	1.33923	1.26678	0.0269		Usp10	47.5716	100.876	-1.08441	6.82e-09
Mfsd8	9.46724	3.9341	1.26691	0.00475		Rpl9-ps7	1.49743	3.17346	-1.08357	1.86e-07
Irs2	14.6501	6.08119	1.26848	1.57e-05		Gm14420	1.26919	2.68973	-1.08355	0.000444
Bri3	42.3525	17.5802	1.26849	0.00128		Yars2	8.78749	18.5669	-1.07921	0.00202
Atcayos	43.7401	18.1555	1.26855	0.00518		Gnl3	42.3976	89.5453	-1.07863	6.66e-10
Asb12	63.5143	26.3632	1.26856	0.0217		Lyar	37.6872	79.583	-1.07839	6.79e-10
Myl6	6387.38	2648.32	1.27014	2.62e-27		Ccdc181	4.96413	10.4806	-1.07811	0.000268
Mfge8	356.637	147.85	1.27032	1.59e-11		Prokr1	0.761858	1.6084	-1.07803	0.0238
R3hdm1	92.5894	38.3832	1.27037	1.48e-07		Klhl11	1.02279	2.15896	-1.07783	0.000653
Rabgap1	48.656	20.1689	1.27049	5.75e-05		Ppm1g	48.2857	101.837	-1.0766	5.61e-07
Stk3	30.9885	12.8371	1.27142	1.74e-05		Prr5l	4.99115	10.5191	-1.07557	0.00384
Gm10012	2.5605	1.06067	1.27145	0.0469		Zfp212	4.48407	9.44927	-1.07539	0.00218
Bach2	15.8058	6.54684	1.27158	0.00397		BC004004	33.5052	70.5912	-1.0751	2.25e-06
Colec12	36.6384	15.1669	1.27243	0.00133		Mex3b	0.64534	1.35866	-1.07406	0.0183
Irgq	2.40635	0.995795	1.27293	0.00167		A630075F10Rik	0.284252	0.598338	-1.07379	0.00529
Gm18859	0.143681	0.0594516	1.27309	0.00541		Rnf166	5.04317	10.6148	-1.07367	0.0296
H2afy	63.8484	26.4017	1.27402	2.12e-05		Trafd1	16.5115	34.693	-1.07117	1.83e-05
Ncam1	8.52174	3.52223	1.27466	0.00238		Supt20	13.2306	27.7958	-1.07098	1.91e-05
Sec63	18.3319	7.56792	1.27639	0.016		RP23-354D10.5	0.446231	0.936129	-1.06892	0.000114
Tmem161a	89.4381	36.9022	1.27718	0.000114		Rgs9	0.191142	0.400895	-1.06858	0.00163
Gadl1	0.441362	0.182051	1.27762	0.0106		Tmem14c	99.5305	208.689	-1.06814	7.88e-12
Mis18bp1	35.758	14.7434	1.2782	0.0338		Zfat	2.63314	5.51445	-1.06643	0.00702
Pttg1ip	71.3859	29.429	1.2784	7.64e-06		Chka	15.0257	31.4625	-1.0662	7.77e-05
Atg14	4.54472	1.87207	1.27956	0.0185		Got2	62.1529	130.113	-1.06587	6.12e-09
Pcsk2os1	0.808438	0.332633	1.28121	1.83e-05		Ppic	119.126	249.151	-1.06453	4.03e-09
Napg	33.1825	13.6462	1.28192	0.000447		Hars2	7.42409	15.524	-1.06421	0.000956
Wipf2	5.24004	2.15399	1.28257	0.0359		Ccdc86	14.0793	29.4193	-1.06319	1.52e-06
Gm24366	47.4128	19.4872	1.28275	0.00808		Bckdhb	20.452	42.728	-1.06294	0.00101
Cdc25b	9.74105	4.00318	1.28293	0.0293		B230206L02Rik	0.779727	1.62738	-1.06151	0.00477
Col18a1	34.9136	14.3464	1.2831	9.3e-07		Plvap	0.30293	0.631608	-1.06005	0.0065
Dlec1	1.5474	0.63576	1.28329	0.00849		Arhgap19	7.66124	15.9698	-1.05969	0.00466
Cd44	60.6466	24.896	1.28451	1.52e-08		Tmem126a	102.924	214.537	-1.05965	1.71e-11
Pvrl1	1.07704	0.442061	1.28475	0.0197		Slc10a3	2.04039	4.25106	-1.05898	0.0289
Jade1	11.8081	4.84554	1.28505	0.0391		Zfp748	3.79977	7.91029	-1.05782	0.00317
2600014E21Rik	0.142606	0.0583898	1.28825	0.0405		BC053393	0.444874	0.926084	-1.05775	0.000185
Csrp1	73.8641	30.2126	1.28972	2.59e-07		Slc25a12	23.4912	48.8697	-1.05682	7.6e-09
Copz2	54.8126	22.4092	1.29042	2.52e-05		Naa38	76.1277	158.18	-1.05507	2.85e-10
Bnc2	1.39695	0.570948	1.29085	0.000281		Myl2	3860.17	8015.99	-1.05422	3.8e-12
Dhdds	26.1465	10.684	1.29117	0.0397		Slc38a8	0.0476263	0.0988718	-1.0538	0.00816
Six2	0.687408	0.280806	1.29159	0.00308		Nelfcd	37.0559	76.8896	-1.05309	1.36e-06
Fyn	11.7823	4.8072	1.29336	0.0009		Ppat	19.2703	39.9746	-1.05271	6.65e-07
Rps6ka2	19.9142	8.12001	1.29424	0.000262		Hps1	7.93255	16.455	-1.05267	0.0333
Clic1	424.957	173.186	1.295	1.74e-15		Hmgb3	58.6931	121.688	-1.05192	2.38e-11
Ppp2cb	42.6444	17.369	1.29584	0.00114		1110038F14Rik	22.9667	47.6069	-1.05162	0.002
Tmeff1	34.5016	14.0464	1.29646	0.0185		Nrros	1.10655	2.29343	-1.05143	0.00474
Nudt1	107.01	43.564	1.29654	0.00217		Ivd	31.7016	65.6765	-1.05082	1.31e-05
Gopc	7.44016	3.02827	1.29684	0.0345		Smcr8	1.82993	3.79064	-1.05065	0.000535
Panx1	3.15598	1.28398	1.29746	0.0169		Gm10717	6.5548	13.5769	-1.05053	0.0134
Gstm1	47.9919	19.4986	1.29942	0.000707		Gm17257	0.651545	1.34909	-1.05005	0.0389
Ltn1	8.00624	3.24846	1.30137	0.00598		Ube2g2	28.7957	59.6218	-1.04998	0.000706
Gm6480	1.21676	0.49363	1.30154	0.00195		Acads	17.1064	35.3487	-1.04712	3.47e-06
Ap4b1	12.4185	5.03373	1.3028	0.00181		Akr7a5	11.5818	23.9272	-1.0468	0.00012
Fam168a	16.2879	6.60061	1.30313	4.35e-06		Pdcd11	2.81594	5.81321	-1.04572	0.0185
Acad10	46.5484	18.8602	1.30339	3.8e-07		mt-Co1	2909.92	6007.14	-1.0457	8.54e-19
Vps13a	2.31191	0.936638	1.30352	0.00147		Polr1b	6.01542	12.4111	-1.04489	1.7e-05
Peak1	5.68971	2.30427	1.30405	0.00327		Naa60	10.6589	21.984	-1.0444	2.65e-05
BC016548	5.86429	2.37417	1.30453	0.0327		Smim7	52.2723	107.769	-1.04383	2.24e-07
Cntn1	0.938514	0.379894	1.30478	0.00231		Mthfd1	8.03374	16.5574	-1.04333	1.35e-05
Tmem39a	65.5682	26.5375	1.30496	0.0103		Pip4k2b	0.651261	1.34219	-1.04328	5.58e-05
Pck1	0.3003	0.121421	1.30638	0.024		Atp5e	508.898	1046.53	-1.04016	9.93e-18
9330132A10Rik	0.259485	0.10489	1.30677	0.000909		RP24-384A12.2	0.401216	0.824803	-1.03967	0.00306
Pnpla8	33.6069	13.5826	1.307	0.0019		Myo16	0.328495	0.675214	-1.03947	0.000382
Myl12b	89.4358	36.1357	1.30743	0.000115		Spr-ps1	0.228337	0.469248	-1.03919	0.00139
Fam162a	2080.23	840.313	1.30774	7.66e-19		Mrpl22	64.905	133.382	-1.03917	1.04e-06
Eif2ak3	3.8005	1.53494	1.308	0.000228		Wars	36.9032	75.8266	-1.03896	1.1e-07
Copa	111.021	44.8241	1.30849	1.24e-11		Rcl1	12.7981	26.2961	-1.03892	0.001
Tapt1	9.47495	3.82292	1.30944	0.00555		Gm5860	11.2252	23.0462	-1.03778	6.31e-05
Cited2	19.4068	7.82733	1.30997	0.0325		Ankrd10	25.3877	52.1044	-1.03728	4.43e-05
Ica1	45.4758	18.3069	1.31271	0.000111		Mpc2	54.919	112.622	-1.03611	8.27e-05
Nr1h5	0.26576	0.106954	1.31314	0.00266		Mrpl41	58.2242	119.313	-1.03506	2.45e-08
Gm12661	0.268329	0.107971	1.31336	0.00997		Ikzf5	3.51289	7.19525	-1.03438	0.0245
Tpm3-rs7	0.711711	0.286368	1.31342	0.0302		Tpmt	8.74912	17.9048	-1.03314	0.00693
Gm2897	17.003	6.84105	1.3135	0.00126		Dhx29	3.06395	6.2693	-1.03291	3.23e-08
Gm28068	0.750224	0.30144	1.31545	0.00356		Hmga1	226.98	464.361	-1.03268	7.84e-10
S1pr2	12.0919	4.85833	1.31551	0.0357		Btbd10	12.3745	25.3125	-1.03248	1.62e-07
Pde6a	6.12756	2.46159	1.31572	8.31e-09		Icosl	0.314216	0.642692	-1.03237	0.000701
Plscr3	38.5152	15.4717	1.31579	1.79e-05		Mlip	61.4506	125.543	-1.03069	6.18e-05
Mob1a	29.1258	11.6989	1.31592	2.19e-05		Snord19	20.9911	42.8467	-1.02941	0.0109
Erbb4	39.5674	15.8867	1.31649	6.54e-09		Atf7ip2	0.164954	0.336654	-1.0292	0.00438
Crx	0.196752	0.0789678	1.31704	0.00092		Ppp5c	44.9387	91.7067	-1.02907	6.95e-08
Prkcsh	73.8575	29.6313	1.31762	8.58e-08		Zfp790	1.20565	2.46025	-1.02899	0.0275
Acta1	2944.98	1180.97	1.31829	0.0007		Ndufv2	319.888	652.56	-1.02855	1.3e-15
Tek	2.3298	0.933596	1.31933	0.00335		Art3	20.5303	41.8567	-1.02771	0.0041
Bhlhe40	20.2897	8.12909	1.31958	0.00382		Gm12726	0.108857	0.221863	-1.02724	0.00173
Mmp14	5.10584	2.04546	1.31972	0.0281		Rpl31	205.94	419.284	-1.0257	3.78e-15
Gm8055	0.471139	0.188721	1.3199	0.00565		mt-Nd4	1529.12	3112.05	-1.02516	6.88e-19
Lonrf1	5.32155	2.13108	1.32026	0.000933		2210015D19Rik	12.6737	25.7877	-1.02485	7.5e-06
Gm7599	0.473263	0.189502	1.32043	0.00541		Adamts6	0.936241	1.90445	-1.02442	7.19e-06
Gm13864	0.705172	0.282321	1.32064	0.000143		Gm23053	4.67452	9.49824	-1.02284	0.0275
Phf11c	0.384444	0.153811	1.32161	0.0498		Gart	32.1866	65.2685	-1.01993	3.47e-09
Sort1	26.8889	10.7552	1.32198	2.73e-05		Gstm7	2.27488	4.61174	-1.01952	0.0183
Gm26831	0.978657	0.391394	1.32218	8.4e-05		Ormdl3	6.06503	12.293	-1.01925	0.000252
Ssfa2	2.39377	0.956836	1.32294	0.00973		Mrps11	38.5629	78.0426	-1.01705	4.34e-07
Tube1	14.8536	5.93403	1.32373	0.0208		Myo19	2.35052	4.75686	-1.01703	0.00317
Hdx	0.976003	0.389908	1.32375	0.0476		Ercc6	1.27467	2.57904	-1.01671	0.00246
Gm5607	1.44479	0.577048	1.3241	0.013		Hoxaas3	0.0300109	0.0606882	-1.01593	0.00428
Prpf6	27.6794	11.0508	1.32465	0.000342		Gm5560	0.121923	0.246549	-1.0159	0.00385
Nrp2	2.65147	1.05843	1.32486	0.023		Fem1b	6.13284	12.3866	-1.01415	2.23e-06
Pxn	1.78315	0.711383	1.32573	0.0261		Oard1	22.4381	45.2919	-1.0133	7.5e-06
Xiap	15.805	6.30235	1.32642	3.34e-06		Gtf2a2	92.4758	186.596	-1.01277	3.9e-10
Chst3	0.508991	0.202898	1.32688	0.00883		Rpp38	10.0459	20.2618	-1.01216	0.0178
Fblim1	30.9617	12.3352	1.32771	0.00283		Alkbh1	18.5544	37.403	-1.0114	2.86e-05
2700016F22Rik	4.36385	1.73846	1.32779	0.0313		1110059G10Rik	4.29143	8.64597	-1.01057	0.00179
Gemin2	30.9829	12.3382	1.32834	0.0211		Hmgb1-ps4	0.544973	1.09751	-1.00997	0.000317
Gbe1	56.9458	22.6771	1.32835	3.78e-05		Mybbp1a	37.0248	74.5619	-1.00995	0.000909
Dalrd3	49.2824	19.6252	1.32837	0.0081		A930005H10Rik	16.1321	32.4611	-1.00878	0.00634
Sipa1	6.04721	2.40756	1.32869	0.00555		Scp2	72.5348	145.904	-1.00827	2.4e-09
4930511M06Rik	1.93802	0.771373	1.32909	0.0283		1190007I07Rik	30.3023	60.9214	-1.00752	1.61e-07
Plod1	32.7921	13.049	1.32941	0.000266		0610010K14Rik	88.0438	176.832	-1.00608	2.05e-10
4930453N24Rik	11.5014	4.57153	1.33106	0.0234		Phpt1	88.894	178.537	-1.00607	7.82e-10
Ddr2	1.25944	0.500222	1.33214	0.0373		Mrpl4	81.6464	163.98	-1.00606	2.42e-09
Slc39a2	1.93621	0.768914	1.33234	0.000284		Ackr3	0.339588	0.681611	-1.00516	7.64e-07
Aldh3a2	17.0408	6.76629	1.33256	0.038		Nfu1	78.9374	158.431	-1.00508	1.19e-07
Tfrc	93.7139	37.2045	1.33279	3.12e-10		A230060F14Rik	0.750651	1.50648	-1.00497	0.0133
Slc35e1	9.06051	3.59615	1.33314	0.0064		Akr1b3	92.4148	185.281	-1.00351	4.44e-09
Glra3	1.18934	0.472006	1.33328	0.0374		Galnt4	1.58085	3.169	-1.00332	7.3e-05
Stx5a	46.2695	18.3624	1.33331	0.00192		Eif5a2	2.58848	5.18786	-1.00303	3.15e-06
Mars	99.5601	39.511	1.33331	4.94e-06		Fuom	22.8612	45.7888	-1.00209	1.87e-05
Gja4	0.531389	0.210798	1.3339	2.63e-05		Ints8	10.6469	21.3019	-1.00055	0.00637
Kcnj5	33.8403	13.4201	1.33435	6.01e-06		Crnde	5.59712	11.1973	-1.00039	0.000185
Fos	672.306	266.59	1.3345	0.000835		4933427I04Rik	0.189407	0.378624	-0.99928	0.0342
Prkcdbp	41.174	16.3227	1.33486	0.0313		Mut	6.92587	13.8384	-0.998609	9.59e-05
Ppp2r5a	129.33	51.2547	1.3353	2.01e-09		Prkaa1	7.51502	15.0137	-0.998435	0.00595
Gm5742	0.831788	0.329478	1.33603	0.0372		Ddx21	10.2203	20.4002	-0.99715	1.46e-05
Guca1a	17.3048	6.85152	1.33668	0.0449		Lamtor3	63.1792	126.098	-0.99702	3.06e-08
Kras	24.059	9.50806	1.33936	4.52e-05		Nkiras2	30.204	60.2659	-0.996602	1.42e-06
Tubb6	304.531	120.278	1.34021	1.03e-10		Chchd4	63.6912	127.038	-0.996092	1.48e-06
Nrd1	49.6627	19.6104	1.34054	0.000264		Alyref	19.2295	38.334	-0.995301	9.13e-05
Gm29095	1.81398	0.716097	1.34093	0.0342		Rsl24d1	43.1146	85.7615	-0.992153	6.6e-06
Tbc1d2b	3.40794	1.34512	1.34116	0.00117		Gm11425	0.214032	0.425741	-0.992146	0.00118
Chd2	26.5102	10.4636	1.34117	0.000147		Pkia	8.60093	17.1084	-0.992141	1.31e-05
Klhdc10	14.2482	5.62371	1.34118	0.000659		Gm22015	18.3742	36.542	-0.991876	0.014
Gm29397	6.75135	2.66438	1.34138	0.0424		2900009J06Rik	1.69867	3.37793	-0.991734	1.99e-05
5730507C01Rik	2.23076	0.879554	1.34269	0.00214		Srp9	48.7307	96.8055	-0.990259	6.54e-09
Masp2	2.9473	1.16202	1.34276	0.00387		Atf7ip	15.941	31.6636	-0.990081	4.69e-05
Nbeal1	20.0705	7.90003	1.34515	0.00213		Ticrr	1.4481	2.87306	-0.988424	0.0296
Cep350	8.51852	3.35173	1.3457	0.00917		Tstd3	10.9448	21.7099	-0.988113	0.00198
Nampt	32.8149	12.9063	1.34627	6.08e-06		Sdpr	1.52589	3.02666	-0.988078	0.00866
AI987944	6.43216	2.5284	1.34708	0.0146		Sephs2	37.8101	74.9783	-0.987703	1.18e-05
Mettl21e	12.7534	5.01206	1.34741	0.0497		Slc25a14	2.41824	4.79266	-0.986866	0.0174
Adamts10	4.63615	1.82098	1.34822	0.0158		Gm27509	39.0477	77.3647	-0.986437	0.00137
Snx16	13.4634	5.28242	1.34977	0.0098		Cby1	10.2185	20.2405	-0.986054	0.00628
Prepl	8.04924	3.15758	1.35003	0.00421		Nit2	28.1453	55.7169	-0.985224	5.59e-08
Eml4	26.559	10.4138	1.3507	1.76e-07		Gm10224	0.618104	1.223	-0.984506	0.000446
Arf3	18.1466	7.11105	1.35157	0.000576		Gm14440	0.705931	1.39535	-0.983031	0.0247
Pramel4	0.684214	0.268103	1.35166	0.0207		2010012O05Rik	11.9985	23.7125	-0.98279	3.9e-06
Gm14148	0.171483	0.0671795	1.35197	0.0383		Coq2	6.52141	12.8876	-0.982729	0.00693
Usp9x	70.2831	27.5228	1.35255	2.85e-06		Zfp142	2.88858	5.70631	-0.982196	1.04e-08
Cerk	2.83765	1.11081	1.35308	0.00519		Slc35b2	18.397	36.3192	-0.981264	2.75e-05
Cdk15	1.27484	0.49869	1.3541	0.0251		Mrpl33	177.356	349.931	-0.980426	9.53e-11
Zc3h10	3.90569	1.52661	1.35524	0.0151		Acad9	13.7521	27.1257	-0.980012	2.55e-05
Lrrc75b	0.38438	0.150171	1.35593	0.00904		Uqcc1	44.6853	88.0694	-0.978841	0.000262
Epn1	7.7238	3.01615	1.3566	0.0141		Pno1	47.9647	94.5119	-0.978524	2.26e-06
Arhgap12	21.6579	8.45346	1.35728	0.000247		n-R5s193	2.60037	5.12298	-0.978268	0.0196
Fosl2	5.73603	2.23879	1.35733	0.00487		Arfrp1	48.1474	94.827	-0.97784	4.41e-05
Crebrf	24.2655	9.46667	1.35798	0.0265		Txn2	162.845	320.618	-0.977361	4.63e-11
Gng7	0.0725209	0.0282716	1.35904	0.0106		Gcat	12.6829	24.9664	-0.977105	0.000871
Arhgap1	267.835	104.385	1.35942	1.54e-10		Pitpnc1	2.18393	4.29848	-0.976899	1.73e-05
Clasp2	8.71282	3.39494	1.35975	2.6e-09		Def8	11.4188	22.4645	-0.976235	0.000733
Lamp1	78.8136	30.6999	1.36021	7.81e-06		Pex1	5.51599	10.8508	-0.976105	0.000695
Ppm1b	14.2812	5.55701	1.36173	0.00937		Tgs1	13.3097	26.181	-0.976047	0.000133
Emc10	22.1312	8.61096	1.36184	0.00942		Mettl10	24.4605	48.0926	-0.975363	0.00102
Astn1	1.75604	0.682235	1.36399	0.0374		Naa40	11.4586	22.5253	-0.975113	0.000213
Cenpl	44.3735	17.1959	1.36763	0.018		Nphs1	0.0395797	0.0777977	-0.974967	0.00241
Ccdc50	51.6556	20.0178	1.36764	2.33e-07		Ext2	14.8656	29.2025	-0.974115	0.000122
Llgl1	20.2385	7.8393	1.3683	0.00219		Pnpt1	15.5492	30.526	-0.973199	7.79e-05
Zim1	4.05076	1.56883	1.36851	0.0214		Gtf2h5	55.0677	108.063	-0.972591	8.28e-09
Actn1	27.1668	10.5194	1.36879	2.13e-11		Ndufs6	389.458	763.705	-0.971547	3.43e-15
Prrc1	42.1206	16.2941	1.37017	9.23e-06		Znrd1as	6.01116	11.7854	-0.971283	0.00484
Nktr	84.6724	32.7463	1.37056	8.93e-09		Psmb7	201.92	395.79	-0.970952	5.07e-14
Vcan	321.518	124.219	1.37201	3.63e-11		Sf3b3	28.311	55.464	-0.970189	2.18e-06
Zeb1	27.3931	10.581	1.37234	0.00533		Fars2	13.9275	27.2801	-0.969918	0.000315
Qk	214.45	82.7955	1.37301	1.74e-15		Pbx3	10.4907	20.5475	-0.969858	0.0002
Dst	29.5265	11.3982	1.37321	4.15e-07		Nutf2-ps1	366.56	717.702	-0.969335	2.3e-14
Map4	33.2273	12.8222	1.37373	3.62e-07		Rhox8	0.281961	0.551793	-0.968633	0.00221
Cd47	65.7105	25.3386	1.37479	1.02e-05		Gm28229	2.65944	5.20367	-0.968407	7.76e-06
Nos1ap	11.1617	4.30225	1.37539	0.00818		Polr1d	102.613	200.765	-0.968299	1.93e-11
Aif1l	144.763	55.7819	1.37583	3.74e-08		Nqo2	4.76382	9.32037	-0.968268	0.000211
Wwtr1	15.4552	5.95308	1.37638	0.000727		Ogfod2	5.36224	10.4902	-0.968135	0.00455
Slc15a3	0.103489	0.0398616	1.3764	0.00837		Nop2	24.6185	48.1572	-0.968008	0.00137
Mkrn1	18.5278	7.1332	1.37707	7.04e-06		Haus7	40.4927	79.208	-0.967983	0.014
Zbtb18	7.11781	2.74	1.37726	0.0456		Skp2	14.2001	27.7656	-0.967397	3.44e-06
Setd5	100.506	38.6012	1.38057	1.21e-10		Gm10785	1.82481	3.56752	-0.967177	0.000127
Pgrmc1	182.033	69.8174	1.38254	1.79e-08		Tsc22d3	80.1639	156.66	-0.966614	0.000558
Itsn1	21.6156	8.28832	1.38292	0.0194		Glrx5	22.541	44.0483	-0.966533	2.21e-06
Gls2	2.40727	0.922483	1.38381	0.0335		Gm8203	237.193	463.082	-0.965205	8.42e-08
Zfp65	2.61003	0.999511	1.38477	1.33e-06		Acacb	1.19568	2.33428	-0.96515	0.00268
Rcan3	6.99571	2.67891	1.38483	0.00134		Cflar	11.8972	23.2251	-0.965067	0.0265
Msrb3	27.2309	10.4188	1.38605	3.74e-06		Gm3755	0.396591	0.773923	-0.964539	0.00771
AC055766.1	17.2815	6.61093	1.3863	0.0331		Fbxo7	13.1571	25.6725	-0.964385	2.67e-07
Vps13c	1.74622	0.667912	1.38651	0.00578		Ube2e3	52.2062	101.78	-0.963155	6.12e-06
Crim1	1.3086	0.500289	1.38719	0.00518		Prep	35.4783	69.1589	-0.962978	2.17e-06
Dennd5a	31.363	11.9898	1.38725	0.00281		Tbrg4	31.564	61.5123	-0.962595	3.76e-05
Ugdh	138.223	52.7522	1.38969	1.27e-13		Ift27	23.2497	45.3086	-0.962573	0.00483
Irx1	0.328389	0.125309	1.38991	0.00541		Pdrg1	41.1815	80.227	-0.962091	6.73e-07
Gm805	3.35894	1.28165	1.39001	0.000258		Noc4l	29.2984	57.0624	-0.961721	9.08e-07
Nexn	374.865	143.007	1.39028	1.43e-15		Gm27032	2.47807	4.824	-0.961015	0.000445
Fads3	6.71161	2.5597	1.39068	0.00491		Mettl4-ps1	0.177294	0.345038	-0.960614	0.00173
Ddah2	127.332	48.5426	1.39128	1.78e-09		Fubp1	27.3461	53.1864	-0.959723	1.93e-09
Tmem178b	0.250233	0.0952635	1.39328	0.049		Vac14	4.5154	8.78171	-0.959649	0.000556
Gm23489	55.8666	21.2481	1.39465	0.00201		Mtap	21.3481	41.5011	-0.959037	1.77e-08
Nid2	128.301	48.7908	1.39485	2.41e-11		Pask	7.50677	14.5788	-0.957609	0.00988
4933415A04Rik	26.2494	9.9797	1.39522	0.00259		Akt1	26.8502	52.1036	-0.95645	6.5e-05
RP23-161O8.2	0.0596448	0.0226702	1.3956	0.00638		Gm7589	0.0891788	0.172921	-0.955342	0.0378
Als2	2.88715	1.0972	1.39582	0.0218		Agpat9	4.89993	9.49532	-0.954455	0.00297
Lmod1	8.29528	3.15032	1.39679	0.00227		Gm8394	0.0869116	0.16835	-0.953846	0.0069
Gm10203	15.0487	5.71219	1.39753	0.018		Arxes2	41.6345	80.6384	-0.953687	0.00095
Golga2	16.5063	6.26204	1.39831	0.000946		Dcun1d5	15.3479	29.7211	-0.953445	2.44e-06
Gm28362	0.75085	0.28441	1.40055	0.0287		Nolc1	15.6833	30.3689	-0.953361	2.29e-07
Wbscr27	4.13573	1.5655	1.40152	0.0137		Nudt14	23.6509	45.7898	-0.953132	0.0412
Rrad	240.552	91.0487	1.40164	4.96e-10		Elk1	2.58671	5.00752	-0.952978	0.00133
Gm14827	0.564879	0.213722	1.4022	0.0117		Atp6v0e2	9.95495	19.2587	-0.952026	4.27e-07
Ube2z	19.7947	7.48811	1.40244	0.000447		Nop10	106.972	206.879	-0.951545	1.46e-12
Gm9443	8.09203	3.05874	1.40356	0.00284		Pias3	9.19006	17.7726	-0.951511	0.011
Upp1	42.0453	15.8855	1.40423	0.00693		Wdr18	39.2436	75.8473	-0.95064	1.46e-07
Mmp15	21.5682	8.14821	1.40435	0.000113		Mdm1	3.84959	7.43688	-0.949993	0.000314
RP23-6P18.4	1.26041	0.475814	1.40542	0.0288		Nol8	3.89107	7.51658	-0.949908	2.27e-06
Hic2	7.43733	2.80509	1.40674	0.0288		Ammecr1	7.85314	15.1637	-0.949284	8.7e-07
Mt1	493.718	185.853	1.40952	6.75e-06		Ddx28	6.24939	12.0487	-0.947092	0.00155
Rhebl1	24.2068	9.1094	1.40998	0.00575		Wdr43	24.5833	47.3618	-0.946046	1.67e-05
Atp7b	7.86183	2.95707	1.41069	0.00027		Lap3	47.7467	91.9679	-0.94573	4.92e-07
Spred3	1.26806	0.476954	1.4107	1.18e-05		Kcnt2	0.22899	0.440982	-0.945434	0.00261
Speg	102.96	38.672	1.41272	9.23e-06		Mgst3	23.2583	44.7201	-0.943176	0.00297
Khsrp	16.7757	6.2896	1.41533	1.9e-05		Gm26870	22.5952	43.4444	-0.943154	1.21e-06
Bcl2l1	58.1237	21.7778	1.41627	0.000503		Rpl13-ps1	0.2951	0.56727	-0.942834	0.0012
Rnf111	8.47799	3.17637	1.41634	0.0132		Rpap3	9.14608	17.5805	-0.94275	0.000993
Filip1	19.8277	7.42721	1.41663	0.00125		0610037L13Rik	61.4313	117.998	-0.941717	1.79e-05
Lca5l	1.09532	0.409967	1.41777	0.0434		Gm19203	1.09543	2.10309	-0.941008	0.000844
Kmt2a	11.9081	4.45235	1.4193	1.98e-05		Gm10073	20.6782	39.6977	-0.940946	3.74e-10
Sh2d2a	0.130464	0.0487782	1.41934	0.000468		Gab3	0.110268	0.211599	-0.94032	0.000291
Gm12480	7.9725	2.97646	1.42143	0.00121		Gamt	46.4537	89.1324	-0.940156	2.22e-05
Iars2	18.9638	7.07941	1.42155	0.00192		1810026J23Rik	4.44244	8.52342	-0.940081	0.00193
Abhd13	5.31789	1.98483	1.42184	0.0207		Mid1ip1	11.3071	21.6928	-0.939983	0.000266
Serping1	12.2627	4.57525	1.42235	0.000378		Dis3l	2.95208	5.66304	-0.939847	0.00556
AU018091	0.234695	0.0875581	1.42248	0.0206		Mcm4	33.3834	64.0361	-0.939756	1.27e-09
Col5a1	18.8762	7.04217	1.42248	0.0199		Cox20	63.4395	121.54	-0.937976	4.1e-08
Asah1	113.597	42.3563	1.42328	5.77e-05		Mto1	11.1586	21.3646	-0.937061	0.0219
Hnrnpul2	7.21748	2.68977	1.42401	0.00645		2310030G06Rik	7.71773	14.7746	-0.936876	0.00342
Ash1l	12.8714	4.79665	1.42407	0.000534		Fam134b	20.3366	38.9254	-0.936631	0.00226
Olfml2b	52.8174	19.6824	1.42411	0.00464		Pkig	118.333	226.472	-0.936482	3.32e-05
Gm26624	4.80535	1.79019	1.42452	0.00892		Hif3a	1.78297	3.40887	-0.935013	0.0271
Bmp7	105.202	39.1894	1.42462	3.24e-10		3110062M04Rik	2.32608	4.44556	-0.934462	8.8e-11
Ermp1	7.10511	2.6461	1.42499	0.00021		Srl	39.1934	74.8709	-0.933795	0.000149
Cfap61	1.69284	0.630001	1.42602	0.0188		Nudt17	3.65019	6.96674	-0.932513	0.00544
Stk38	56.403	20.9799	1.42676	0.0012		Mrpl53	131.265	250.431	-0.931935	1.53e-09
Rhou	8.34739	3.10394	1.42723	0.00722		Mcts1	32.89	62.7134	-0.931124	0.000251
Lats2	17.7708	6.6044	1.42801	0.000154		Adi1	11.8603	22.6108	-0.93088	2.86e-05
Macrod2	4.5667	1.69716	1.42803	0.00549		Ipo13	10.8342	20.633	-0.929357	0.00123
Mib2	9.82069	3.64483	1.42997	0.00787		Arl6	7.32671	13.9515	-0.929181	0.0105
Gm27162	0.546509	0.202603	1.43159	0.00795		Dlat	59.5858	113.457	-0.929099	1.2e-07
Cnn2	674.788	250.107	1.43189	4.72e-17		Atp5sl	29.7653	56.6686	-0.928919	4.9e-05
Gys1	99.6983	36.9464	1.43213	1.42e-10		Prkag1	30.4988	58.0609	-0.928816	5.6e-05
Gm25996	9.62116	3.56368	1.43284	0.00521		Zfp511	31.1211	59.2178	-0.928139	0.000497
Mgat5	4.0395	1.49473	1.4343	0.00335		Fam92a	30.6462	58.291	-0.927564	1.5e-06
Atp6v0d1	106.341	39.2826	1.43674	5.43e-11		Pin1	31.7355	60.358	-0.927449	1.94e-08
Bnip3l	898.739	331.777	1.43769	6.17e-19		Strap	69.3924	131.971	-0.927367	1.55e-09
Rnf40	9.09803	3.35593	1.43884	0.0272		U2af1	174.784	332.401	-0.927354	2.65e-07
Mllt10	64.1477	23.6229	1.44121	0.000129		Sp100	1.8948	3.60289	-0.92711	0.00113
Lppr3	5.85773	2.15642	1.4417	2.85e-05		Rspo1	0.0828256	0.15728	-0.925186	0.000218
Ppm1a	18.7166	6.88942	1.44186	1.56e-05		Grin3a	1.35287	2.56868	-0.924996	0.00636
Gm15564	16.4292	6.04581	1.44226	0.000855		1810013L24Rik	6.39359	12.1298	-0.923862	0.000443
Zxdb	1.06653	0.392389	1.44257	0.00789		Cars2	7.6002	14.4141	-0.923369	0.000449
Blk	1.72983	0.636352	1.44273	0.000228		Adam22	2.02404	3.83707	-0.922768	0.0196
Picalm	58.709	21.5959	1.44282	2.67e-10		Gm28661	3704.95	7022.86	-0.922606	9.93e-18
Uba5	14.8281	5.45234	1.44338	5.83e-05		Hdac9	2.75902	5.22733	-0.921919	0.00752
Dhrs9	0.11893	0.0437188	1.44379	0.00418		Gm2423	0.246178	0.46641	-0.921899	0.0249
Socs7	6.20343	2.2793	1.44447	0.000962		Fmo1	2.46964	4.67845	-0.921731	0.012
Enah	78.1752	28.7157	1.44487	5.8e-09		Pycard	14.442	27.354	-0.921484	9.44e-08
Tnrc6c	5.83049	2.13988	1.44608	1.73e-05		2210016L21Rik	18.0283	34.1344	-0.920966	0.000952
Pecam1	13.7096	5.02952	1.44669	5.82e-08		Mrps18a	51.806	98.0025	-0.9197	1.62e-07
C630043F03Rik	0.448505	0.164466	1.44734	0.0335		Asb11	0.231792	0.438263	-0.918968	0.0438
Cd36	24.7022	9.04703	1.44912	0.0394		Gm25190	12.3823	23.4079	-0.918715	0.00604
Bex4	595.948	218.133	1.44998	1.41e-12		Gm26786	0.116923	0.22097	-0.9183	0.00026
Btg3	43.5747	15.9412	1.45073	4.7e-06		Gm8337	0.049156	0.0928519	-0.917564	0.00674
Pacs1	13.1078	4.79417	1.45108	0.00401		Clcn5	10.9152	20.6102	-0.917028	0.000186
Gm7976	6.89283	2.52071	1.45127	1.05e-05		Chmp2b	12.1647	22.9656	-0.916772	0.0271
Lrrfip2	13.9337	5.09501	1.45142	0.00415		mt-Ts1	559.819	1056.77	-0.916633	0.0002
Cic	25.366	9.26134	1.4536	0.0152		Slc18a2	4.51301	8.51893	-0.916582	0.00352
Kcnj16	0.208885	0.0762517	1.45387	0.00272		Cnot11	5.33236	10.0644	-0.91641	0.0257
Ms4a1	0.949036	0.346414	1.45397	0.00919		Mrpl3	50.9475	96.075	-0.915149	2.3e-05
Cers6	25.3857	9.26415	1.45428	0.00266		Gfm1	44.942	84.6837	-0.914019	2.64e-07
Gm17555	10.692	3.90169	1.45436	4.86e-06		Zcchc10	13.7526	25.9107	-0.913843	4.53e-09
Nsun6	14.2207	5.1881	1.45471	0.00106		Rps10-ps1	0.236644	0.445502	-0.912715	0.00186
Gm24483	40.8523	14.8897	1.4561	0.0262		Trappc1	126.872	238.818	-0.912541	2.26e-10
Pawr	29.2084	10.6248	1.45895	5.5e-07		Gm29358	2.09795	3.94779	-0.912068	9.19e-07
Itpkb	0.502858	0.182894	1.45914	0.000188		Pcyox1	9.16214	17.2303	-0.911189	0.00306
Tor1b	25.3298	9.20723	1.45999	0.00218		Hsf1	22.2348	41.7977	-0.910602	0.000363
Atxn1	18.3271	6.66008	1.46037	9.95e-08		Tmem242	69.2462	130.141	-0.910269	5.43e-07
9230113P08Rik	0.128113	0.0465472	1.46065	0.0295		Ntmt1	54.3403	102.09	-0.909749	3.85e-06
Ddah1	197.277	71.6115	1.46196	1.87e-16		Prmt3	19.4101	36.465	-0.909707	2.11e-05
Ttn	1164.19	422.189	1.46336	6.11e-13		Col25a1	0.253292	0.475721	-0.909317	0.00297
Gm22420	39.9524	14.4865	1.46357	0.0277		Pgam5	21.6512	40.6624	-0.909246	0.00249
Tnrc6a	12.3564	4.4754	1.46517	2.12e-07		Coil	6.60291	12.3984	-0.908984	0.00055
Ddx19b	5.68669	2.05906	1.4656	0.0074		Bola3	170.793	320.507	-0.908103	2.88e-10
Creb5	11.1016	4.01795	1.46624	0.000305		Zdhhc21	6.69004	12.5541	-0.908074	0.00638
Gata6	21.9286	7.9265	1.46806	0.000211		Rpl36al	553.344	1038.22	-0.907863	1.91e-12
Polg	29.8184	10.7757	1.46843	0.000208		Bscl2	26.8867	50.4257	-0.907264	0.00133
Syndig1l	0.318133	0.114843	1.46996	0.000722		Gm15920	0.535525	1.00417	-0.906981	0.0355
Tram1	79.0342	28.4686	1.4731	7.8e-06		Pmpcb	65.6878	123.156	-0.906788	4.01e-08
Vmn1r58	2.16169	0.778649	1.47312	2.19e-06		Pus10	11.6306	21.8055	-0.906768	0.000208
Mrpl17	305.047	109.759	1.47469	2.02e-11		Mrpl18	132.404	248.212	-0.90663	2.47e-08
Mob3a	38.8643	13.9823	1.47485	0.000122		Zfp655	22.5355	42.1567	-0.903561	0.00013
Rap2a	5.33907	1.92085	1.47485	0.00314		Timm8b	247.527	462.725	-0.902567	4.01e-14
Dram2	85.9801	30.9092	1.47597	4.52e-05		Gm24539	45.0121	84.1228	-0.902182	0.0143
Slc15a1	0.383921	0.137901	1.47718	0.00378		A4galt	0.0628979	0.117538	-0.902046	0.0249
Suv420h2	34.4208	12.3399	1.47995	0.000312		Gm13341	0.752732	1.40616	-0.901549	0.000167
Gm17132	84.251	30.1718	1.4815	9.95e-08		Fnbp4	23.9217	44.6566	-0.900552	0.000186
Lgr6	0.242365	0.0867401	1.48241	0.00362		C1qbp	280.733	523.94	-0.900202	5.02e-11
Cnot3	50.609	18.1104	1.48258	0.000393		Impa2	7.58743	14.1565	-0.899783	0.000332
Rnf214	48.4349	17.3277	1.48297	0.000728		Atp5j2	423.172	788.988	-0.898761	6.73e-15
Usp8	18.6423	6.66103	1.48476	8.33e-09		Klhl31	21.4422	39.961	-0.898138	2.05e-07
Rpl36-ps8	0.263146	0.0939499	1.4859	0.0128		2700069I18Rik	0.364413	0.679029	-0.8979	0.0186
Rasd2	0.309555	0.110307	1.48868	0.0303		Id4	1.48698	2.77072	-0.897879	0.0117
Secisbp2l	5.80045	2.06563	1.48959	0.00189		Tsen15	42.7058	79.5314	-0.897091	8.61e-06
Ptgfr	0.0211598	0.00753432	1.48977	0.00617		Hspd1	302.86	563.748	-0.8964	2.08e-12
Gtf2e2	276.589	98.484	1.48978	1.75e-13		Srsf6	79.1751	147.317	-0.895802	4.15e-07
Nespas	9.72171	3.46009	1.4904	0.00213		Aarsd1	22.4738	41.8137	-0.895733	2.9e-06
Glt8d1	28.348	10.0784	1.49198	5.52e-05		Bola1	51.4733	95.751	-0.895463	1.6e-07
C430049B03Rik	299.74	106.542	1.49229	9.22e-09		Slc38a5	0.185497	0.345001	-0.895203	0.0118
Trip11	25.1937	8.95198	1.49278	0.000138		Plac8	16.1803	30.089	-0.894998	2.61e-06
Gm5389	0.45687	0.162099	1.49491	0.0138		Gm28036	3.87416	7.20154	-0.894421	5.58e-05
Zfp608	10.5413	3.73941	1.49517	4.07e-05		Dtymk	142.533	264.869	-0.893986	5.34e-10
Gm27743	115.182	40.8533	1.49539	0.00112		Exosc5	26.9184	50.0168	-0.893822	1.51e-05
Sgce	60.565	21.4742	1.49588	0.00022		Gcsh	42.6182	79.186	-0.893777	6.29e-06
Smchd1	46.7601	16.5754	1.49623	2.18e-05		Lamtor4	56.286	104.545	-0.893279	5.91e-06
Mthfd2	165.267	58.5806	1.4963	2.1e-06		Sergef	6.25234	11.6053	-0.892318	4.54e-06
Skint8	2.01501	0.713001	1.49881	0.0347		Fzd6	1.62318	3.01271	-0.892237	0.0106
A230050P20Rik	0.870485	0.307991	1.49893	0.00161		Gm13772	0.460025	0.853268	-0.891286	0.0187
Irf2bpl	11.1998	3.96063	1.49967	0.00122		Gpc4	8.28298	15.3581	-0.890781	1.56e-05
Syt14	1.85936	0.656449	1.50205	0.0305		Gm5620	0.353747	0.655488	-0.889851	0.0398
Vps13b	6.13247	2.1635	1.5031	1.14e-05		Ttl	2.62634	4.8606	-0.888081	6.35e-07
Ginm1	83.5324	29.4579	1.50368	6.91e-07		Cd320	47.2578	87.4459	-0.887838	0.00152
Trp53bp2	9.26903	3.26649	1.50468	0.00209		Rpp21	77.9798	144.293	-0.88783	2.63e-06
Fam168b	24.8402	8.75387	1.50468	0.00288		Gm16938	0.352226	0.650739	-0.885578	0.0434
Col13a1	1.86184	0.655898	1.50519	0.0315		Cse1l	62.4696	115.399	-0.885406	3.24e-09
Arid4a	25.9552	9.13819	1.50604	0.0459		Hspb8	68.8066	127.076	-0.885067	3.54e-05
Slc1a4	12.9044	4.54022	1.50703	0.000281		Clec4n	0.70336	1.29873	-0.884761	0.00358
Gm10042	8.48514	2.98071	1.50928	0.0116		Rin3	1.04277	1.92543	-0.884758	0.0049
Pgm2	503.462	176.8	1.50977	1.82e-18		Pold1	31.7612	58.6417	-0.884663	2.59e-05
Zfp385b	1.87452	0.657919	1.51054	0.0374		Ran	345.584	637.88	-0.884248	8.14e-15
Aurkb	73.5733	25.8143	1.51101	0.000161		Rpl22l1	476.685	879.691	-0.88396	1.05e-11
Gm26627	0.186356	0.0653767	1.51121	0.00292		Osgep	66.4526	122.632	-0.883943	2.23e-05
Kdm5b	39.2288	13.756	1.51185	2.94e-08		Plscr1	14.416	26.5958	-0.883533	1.47e-07
Hspa1a	11.7235	4.10922	1.51246	0.00296		Uqcc3	27.0746	49.943	-0.883339	5.16e-06
Snx21	40.2883	14.1149	1.51314	7.67e-06		Rnf207	2.85821	5.2673	-0.881951	0.0027
Gm26789	1.70281	0.596391	1.51359	0.0272		Gm3604	2.09041	3.85216	-0.881882	0.00282
Bean1	0.220514	0.0771745	1.51468	0.00158		Ubac2	32.1721	59.2774	-0.88167	2.81e-07
Frat2	1.70127	0.595196	1.51518	0.0382		Tada2a	13.8575	25.5309	-0.881584	0.00251
Tmem163	18.4761	6.46024	1.516	0.000619		9830144P21Rik	2.71887	5.0081	-0.881257	4.68e-05
Tmem87a	11.1813	3.90458	1.51785	1.29e-05		Hap1	1.08855	2.00496	-0.881167	0.00109
2018-03-08	8.01702	2.79958	1.51785	0.00424		Prkd1	2.80467	5.16483	-0.880888	0.0335
Acss3	5.65111	1.97315	1.51803	0.000305		Kti12	10.0607	18.5232	-0.880605	0.00835
Plekho2	4.58712	1.60118	1.51845	0.0192		Pycrl	32.8531	60.4727	-0.880254	2.3e-05
Ctif	1.45263	0.50673	1.51938	0.0387		Mrps24	92.302	169.896	-0.880218	7.55e-09
Tpd52	66.1598	23.0743	1.51967	1.44e-08		Gm17586	3.42646	6.30688	-0.880208	0.0133
Gm1840	0.164361	0.0573097	1.52002	0.0452		Dgkk	3.44235	6.33523	-0.880005	3.74e-05
Gm17344	7.26237	2.53147	1.52047	0.0288		Dusp7	3.57377	6.57626	-0.879821	0.00332
Ncapd3	8.86215	3.0851	1.52234	1.25e-05		Mppe1	3.39166	6.24051	-0.879669	7.23e-06
C2cd3	25.0483	8.71317	1.52344	0.0438		Ppif	102.089	187.785	-0.879258	2.18e-08
Fndc3a	26.4048	9.18485	1.52347	2.37e-05		Gpr56	0.505664	0.929331	-0.878013	0.0102
Plxna4	5.33819	1.85666	1.52364	2.24e-05		Sirt1	10.0083	18.3825	-0.877138	0.0119
Hivep2	2.86722	0.997101	1.52384	0.0359		Vrk2	3.05481	5.61076	-0.877115	0.00873
Gpsm1	14.018	4.8741	1.52408	0.048		Klhdc4	14.7211	27.0331	-0.876835	0.00192
Gm7337	0.162768	0.0565252	1.52585	0.034		AV026068	116.11	213.206	-0.876758	0.000105
Cldn12	30.9945	10.7613	1.52616	0.00278		Frrs1	5.55951	10.2038	-0.876072	8.2e-08
Gm18180	0.472621	0.163982	1.52714	0.0401		Spry2	43.8766	80.5055	-0.875636	3.2e-06
Gm26818	2.66823	0.924952	1.52843	0.0058		4921531C22Rik	2.20393	4.04324	-0.875437	0.00267
Gale	25.0082	8.65866	1.53019	0.000266		Gm14494	41.4975	76.0543	-0.874006	2.89e-05
A830008E24Rik	2.96419	1.02513	1.53183	1.95e-05		Cnbp	484.082	887.139	-0.873908	2.27e-12
Glg1	48.3151	16.7046	1.53223	8.43e-08		Ndufaf7	22.829	41.8236	-0.873446	4.92e-06
2310022B05Rik	25.0149	8.64147	1.53344	0.000126		Vwa9	16.8989	30.9561	-0.873293	0.000359
Pi4k2b	10.8361	3.7397	1.53485	0.0357		Tnfaip8	25.89	47.4169	-0.873006	0.000126
Bbs2	6.15387	2.12373	1.53489	0.0153		Dhrs4	7.75494	14.2002	-0.872728	0.00332
Lrmp	5.15554	1.77684	1.53681	0.00156		Runx2	0.022496	0.0411789	-0.872238	0.00216
Macrod2os1	0.901869	0.310822	1.53683	0.000123		Ung	17.9164	32.7912	-0.872026	0.000109
Prr11	15.3183	5.2793	1.53684	0.003		BC106179	0.363868	0.665868	-0.871822	0.000211
Pim3	35.2254	12.1375	1.53714	2.18e-05		1810009A15Rik	93.2745	170.593	-0.871005	4.93e-09
Meis3	12.7016	4.37288	1.53836	0.00519		Tmtc4	5.79226	10.5925	-0.870843	6.16e-07
Shoc2	40.8368	14.0453	1.53978	0.000322		Gm5527	0.105593	0.193094	-0.870782	0.0102
Akap5	27.9735	9.61896	1.54011	3.64e-07		Antxr2	6.45645	11.8057	-0.870669	1.54e-05
Arid4b	54.9931	18.9063	1.54038	0.00245		Wdyhv1	11.0257	20.1542	-0.870211	3.39e-05
BC055324	34.0682	11.7072	1.54103	0.00459		Atic	17.9411	32.7899	-0.869984	1.35e-07
Zfp292	11.7142	4.0241	1.54152	1.63e-05		Ndufab1	774.154	1413.51	-0.868593	1.19e-14
B230325K18Rik	1.10317	0.378188	1.54448	0.0078		Elf2	32.2023	58.7695	-0.867906	0.0225
Gm17509	0.983798	0.336987	1.54567	0.00208		3010003L21Rik	0.709696	1.29514	-0.867831	0.00167
Gm3005	39.0476	13.3631	1.54698	0.000158		Mysm1	23.4319	42.7604	-0.867799	0.017
Ahr	0.197334	0.0675204	1.54724	0.0373		Gm23636	7.71209	14.0735	-0.86779	0.0283
Sp110	0.164267	0.0561971	1.54748	0.0481		Il6st	16.3269	29.7918	-0.867662	0.00449
Sorbs1	60.6734	20.7383	1.54877	9.75e-08		Gm6750	0.641315	1.17018	-0.867624	0.0102
Dab2ip	26.0608	8.8875	1.55203	1.75e-08		Surf1	30.1191	54.9254	-0.866792	0.000174
Mapkapk2	40.0818	13.6627	1.5527	7.9e-06		Atox1	125.742	229.269	-0.866574	4.97e-09
Sil1	24.8414	8.46573	1.55304	0.000596		Ndufa8	272.295	496.313	-0.866083	3.59e-13
Gm27939	54.0011	18.4008	1.55322	0.00208		Abhd11	27.0289	49.2537	-0.865727	9.32e-07
Slc23a1	3.63431	1.23733	1.55445	0.0111		Tcf7l2	69.9162	127.311	-0.864655	0.00251
Vps37a	11.9214	4.05789	1.55475	8.55e-05		Slc25a19	16.7543	30.5042	-0.864478	0.00603
4933436I20Rik	0.909056	0.308853	1.55745	0.0449		Zfp521	4.06159	7.39059	-0.863645	5.91e-05
Adrbk2	2.94991	1.00146	1.55857	0.0194		Ola1	37.0475	67.4065	-0.863513	6.25e-06
Adam9	30.1271	10.2256	1.55888	1.33e-06		Stox2	1.70477	3.10032	-0.862841	0.00096
Kdm3a	19.8568	6.73894	1.55904	7.64e-07		Cdh5	0.0210521	0.0382849	-0.862806	0.00638
Gm17203	0.720454	0.244401	1.55966	8.41e-05		D10Jhu81e	18.2672	33.1913	-0.861555	1.84e-07
Gm15270	4.81252	1.63069	1.56131	0.0445		Nop16	48.0364	87.2334	-0.860754	2.96e-07
Mfsd7c	5.34773	1.81178	1.56152	1.7e-05		Btc	0.431606	0.783768	-0.860711	0.0387
Tinagl1	141.983	47.9934	1.56481	1.05e-06		Gm15599	0.139597	0.253489	-0.860652	0.0297
Arhgef25	8.16081	2.75734	1.56544	0.034		Gm10036	0.926825	1.68297	-0.860643	0.000445
Stra6l	0.258259	0.0872455	1.56567	0.00383		AC098736.2	0.627134	1.13858	-0.860395	0.0123
Cog3	7.81085	2.6379	1.56609	0.00535		Snhg6	131.499	238.582	-0.859437	1.99e-05
Klhl22	29.3247	9.9036	1.56609	0.0031		Prkab1	24.8633	45.0986	-0.859065	0.0324
Fn3krp	1.49676	0.505297	1.56664	0.000111		Setd1b	0.483927	0.877593	-0.858762	0.0267
Cbx4	4.86371	1.63794	1.57018	0.0139		9530027J09Rik	0.592063	1.07339	-0.858359	0.0176
Mink1	4.57973	1.54226	1.57022	0.000776		Fam107b	8.53683	15.4737	-0.858042	3.34e-05
Gm5523	0.407531	0.137211	1.57052	0.000423		Klf10	7.61464	13.7922	-0.857009	0.0278
Cspg4	9.19808	3.09594	1.57096	0.0034		Gm18588	0.415005	0.751211	-0.85609	0.000557
Fndc3b	13.1013	4.40798	1.57152	5.48e-05		Hist1h2an	3.7631	6.8113	-0.856009	0.014
Gm5558	0.41069	0.1381	1.57233	0.021		2810008D09Rik	22.3494	40.4417	-0.85561	0.000315
Gm23638	48.5572	16.3265	1.57247	0.0167		Ssbp1	70.2487	127.075	-0.855136	9.51e-07
Chst12	48.1251	16.1764	1.5729	9.66e-07		Oaz1	1311.98	2372.38	-0.85459	5.34e-12
Tmem51	23.3372	7.84384	1.573	7.86e-07		Mrpl50	29.8521	53.9726	-0.854394	4.25e-05
Rhbdl2	2.1354	0.716553	1.57536	0.045		Hmbs	67.2841	121.623	-0.85408	2.89e-05
Gm15011	0.378139	0.126886	1.57538	0.00739		Enoph1	22.3987	40.4853	-0.853982	0.0168
Ank	12.8986	4.32751	1.5756	0.00586		Rbmxl1	67.5276	122.002	-0.853351	1.12e-05
Gm4944	2.28289	0.765488	1.57641	0.0109		Rcc1	16.117	29.1072	-0.852796	4.96e-06
Fbxw17	17.8885	5.99801	1.57648	0.000201		Ndufb8	705.119	1273.14	-0.85245	7.94e-16
Gm25195	25.6171	8.57454	1.57898	0.0014		Qtrt1	18.2428	32.9352	-0.852306	0.0296
Atxn7l1	8.07762	2.70262	1.57957	0.000637		Mterf2	11.9314	21.5319	-0.851709	1.4e-06
Ccdc173	15.5952	5.21764	1.57963	5.43e-12		Bcs1l	22.0381	39.77	-0.851681	6.97e-09
Notch3	2.69277	0.900749	1.5799	0.0119		Mmgt1	9.82704	17.7334	-0.851643	0.00352
Ahi1	4.35221	1.45527	1.58046	0.0133		2810468N07Rik	1.55079	2.79658	-0.850659	1.92e-06
Rnf19a	28.3222	9.45049	1.58347	2.14e-09		2210418O10Rik	5.88161	10.6026	-0.850134	0.0033
Abl1	18.9351	6.31407	1.58442	1.23e-06		Hist2h2ac	25.0932	45.2331	-0.85008	0.0116
Phf3	27.8483	9.28495	1.58463	0.00129		Ibtk	7.38915	13.3195	-0.850063	0.00047
Akirin2	17.0615	5.68798	1.58476	0.000771		Amd-ps3	13.149	23.696	-0.849686	0.000218
H2-Q7	13.2517	4.40775	1.58806	0.0247		Gnl2	36.91	66.5029	-0.849405	1.06e-05
Casc3	11.8038	3.92601	1.58811	0.0029		Acot13	117.982	212.424	-0.848376	8.63e-07
Pacs2	16.0162	5.32265	1.58932	7.47e-12		Tomm40l	27.1038	48.7952	-0.848246	0.00175
Porcn	9.11054	3.02744	1.58944	0.0132		Fry	1.05265	1.89478	-0.848007	3.54e-05
Shmt2	173.684	57.7086	1.58961	1.57e-06		Dancr	28.0627	50.4919	-0.847397	0.000199
Crmp1	0.956308	0.317402	1.59116	0.00402		Gm25534	12.7776	22.9707	-0.846182	0.000982
Ttbk2	2.1973	0.728105	1.59352	0.00329		1700101E01Rik	0.258605	0.46486	-0.846047	0.00617
Fdft1	85.9069	28.4587	1.5939	6.63e-07		Gsn	9.73811	17.4917	-0.84496	0.00111
Ndrg2	184.195	60.9833	1.59475	2.15e-08		Haus5	17.1051	30.7229	-0.844891	2.2e-05
Rybp	8.60684	2.84656	1.59627	0.05		Ncbp2	34.151	61.296	-0.843865	4.02e-05
Rnf31	6.30125	2.08386	1.59638	0.00764		Psd3	4.77811	8.57367	-0.843474	0.0105
Ghr	29.648	9.78574	1.59918	6.29e-05		Prmt7	21.4605	38.5076	-0.843461	3.27e-06
Gm26751	16.8239	5.55166	1.59952	4.6e-07		Slc5a3	7.71074	13.8342	-0.843297	0.00131
Chid1	28.6689	9.45407	1.60048	0.0052		4732491K20Rik	1.93182	3.46493	-0.842866	0.0327
Naa16	29.5822	9.75032	1.60121	0.00714		Ipo7	16.4823	29.5628	-0.842862	9.82e-05
Gfpt1	22.2991	7.3445	1.60225	0.00266		1110004E09Rik	25.176	45.1543	-0.842813	0.000269
Diap3	19.256	6.34211	1.60227	6.93e-06		Rps6ka3	8.65117	15.5134	-0.842547	0.0293
Inf2	2.95586	0.973132	1.60287	0.0024		Bola2	41.3198	74.0881	-0.84241	2.09e-07
4921536K21Rik	0.464098	0.152737	1.60338	0.0118		Mospd1	22.6948	40.6878	-0.842236	1.54e-06
Gm11185	0.528737	0.17396	1.60379	0.000222		Hm629797	0.106208	0.190387	-0.842037	0.0132
Trio	4.18027	1.37362	1.60561	0.000563		Bloc1s2	43.2844	77.5843	-0.841916	0.00113
Gm3764	1.59107	0.522775	1.60573	0.00431		Ahsa1	118.813	212.918	-0.841602	8.25e-07
Gm16754	46.7379	15.3497	1.60638	2.59e-11		Acsbg2	0.202041	0.361923	-0.841037	0.0247
Sidt2	27.2979	8.95476	1.60807	0.045		Tsfm	54.9637	98.4522	-0.840945	1.78e-06
Il18r1	0.480249	0.157517	1.60828	0.00306		Taf9	10.334	18.5089	-0.840817	0.00136
Plekhf2	6.69443	2.19372	1.60958	0.000453		Wbscr22	54.6148	97.7723	-0.840133	0.000484
Kcnq1	11.9108	3.90145	1.61019	0.0002		Klk14	0.0507911	0.0909074	-0.839821	0.0471
Fut1	0.102069	0.0334093	1.61122	0.00478		Slc25a13	20.1768	36.1068	-0.839575	6.54e-05
BC030336	6.3767	2.08709	1.61131	0.0138		B230369F24Rik	1.43549	2.56854	-0.839408	0.00518
Kctd15	11.8174	3.86731	1.61151	0.0027		Nol10	5.92567	10.602	-0.83929	0.000633
Prkx	8.97368	2.93599	1.61185	0.00575		Zfand1	20.2246	36.1799	-0.839075	0.0245
Ift88	4.42015	1.4454	1.61263	0.00631		Acsl1	14.6574	26.2193	-0.838998	0.00302
Nsun2	32.1804	10.5214	1.61286	6.96e-06		Lgr5	1.23737	2.21275	-0.838564	0.0451
Dcdc2c	1.18205	0.38641	1.61308	0.00261		Pls3	17.7022	31.6423	-0.837927	0.000503
Gm6316	0.840954	0.274847	1.6134	3.51e-05		Sord	7.22234	12.9097	-0.83792	5.62e-05
Bsg	3211.71	1049.1	1.61419	1.62e-24		Gm24106	27.6187	49.3582	-0.837643	0.00147
Alg9	24.6562	8.04994	1.6149	0.00678		Rps10	582.699	1041.33	-0.837604	3.2e-12
Akap2	75.9132	24.7811	1.61511	3.01e-09		Mdp1	37.1794	66.4263	-0.83725	0.000217
Gm8399	0.378056	0.123347	1.61588	0.000138		Med8	51.2671	91.5658	-0.836776	0.000435
Ptbp3	28.2972	9.21581	1.61848	6.55e-06		Gm20707	1.57185	2.8071	-0.836617	0.00378
Prickle1	29.6448	9.65418	1.61855	3.99e-05		Uqcr10	1077.77	1923.55	-0.835727	2.12e-15
Arel1	8.24588	2.68453	1.61901	0.0233		Rnaseh2b	47.5253	84.8177	-0.835671	0.00401
Esyt1	10.3451	3.36765	1.61914	0.00281		Tbl3	26.3143	46.9314	-0.834703	0.00407
S100a11	196.381	63.92	1.61932	4.3e-09		Rps27l	608.776	1085.66	-0.83459	5.02e-11
Coch	4.5935	1.49499	1.61946	0.00405		Fam126a	6.61135	11.7857	-0.834015	0.0101
Camsap1	10.7674	3.50265	1.62016	0.00962		Slc1a5	13.8972	24.7737	-0.834014	6.76e-05
2700097O09Rik	83.6265	27.1875	1.62101	7.33e-09		Gtf3c6	39.4054	70.2218	-0.833527	2.62e-06
Gm4524	15.8061	5.13811	1.62117	0.000143		Ict1	83.4083	148.609	-0.833258	0.000851
Ak4	44.9775	14.6168	1.62158	3.34e-10		4932443L11Rik	0.200751	0.357564	-0.832793	0.000237
Rlf	9.0032	2.92459	1.6222	0.000417		Zbtb44	2.20534	3.92758	-0.832642	0.00192
E130006D01Rik	12.8162	4.15426	1.6253	0.000212		Areg	0.611413	1.08887	-0.832607	4.04e-05
Plekho1	78.1309	25.283	1.62773	0.00645		Gm10556	0.110609	0.196941	-0.832302	0.000531
Itpk1	4.2525	1.3757	1.62814	0.0378		Shfm1	90.4122	160.885	-0.831441	3.93e-11
Gm15894	0.583118	0.188603	1.62843	0.0272		Rad17	12.4193	22.0921	-0.83095	4.04e-05
D130020L05Rik	0.476902	0.154233	1.62858	0.0381		Lcmt1	25.8718	46.0199	-0.830874	9.11e-05
Ank3	153.048	49.4769	1.62915	5.8e-17		Lzic	19.1563	34.0685	-0.830623	0.000443
Zkscan8	2.77945	0.898497	1.62921	0.0194		Fh1	140.329	249.556	-0.830554	3.93e-10
Gm11613	1.68532	0.544687	1.62952	0.000344		Ecd	16.3689	29.109	-0.83051	0.00265
H1f0	31.2475	10.096	1.62995	7.8e-06		Pde3b	3.16693	5.63129	-0.83038	5.29e-05
Dhx36	15.6965	5.07062	1.63021	0.000533		Tctex1d2	27.3586	48.6373	-0.830068	0.000101
Malt1	9.90874	3.19707	1.63195	0.00125		Nudt16l1	45.7022	81.1936	-0.829102	4.69e-06
Nol4l	9.9088	3.19504	1.63288	0.00203		Tuba1b	1352.3	2401.75	-0.828675	4.14e-12
Cgnl1	35.0574	11.3002	1.63337	1.41e-08		Dis3l2	6.88198	12.217	-0.827989	4.43e-05
Tnc	9.48831	3.04041	1.64188	0.0104		Cdc25c	14.7242	26.1335	-0.827716	0.000125
Tuft1	12.1223	3.88254	1.64259	0.00319		Cdc7	14.1373	25.0914	-0.82769	0.000257
Zfp959	7.14829	2.2881	1.64345	0.0115		Mrpl21	79.0398	140.223	-0.82707	1.17e-08
Ccdc6	88.4988	28.3033	1.64469	4.7e-12		Cbfb	16.2157	28.7554	-0.826436	0.0014
Plekha6	10.9624	3.50554	1.64485	2.13e-08		Uhrf1	26.0731	46.217	-0.825861	5.22e-06
Bcl2l11	11.69	3.73736	1.64518	1.31e-05		Pola2	18.382	32.5647	-0.825017	0.00418
Praf2	65.9139	21.0678	1.64554	9.68e-05		Mrpl34	115.697	204.938	-0.82484	1.64e-07
Nrn1	11.7935	3.75973	1.64929	0.00889		Dhx9	16.6908	29.5622	-0.824698	0.00349
Col4a1	55.017	17.5365	1.64952	3.24e-09		Snhg1	13.2238	23.4109	-0.82405	5.62e-06
RP23-243H19.1	3.79946	1.20926	1.65167	2.41e-12		Tenm2	0.356182	0.63055	-0.823998	0.00118
Mfsd10	58.4275	18.5844	1.65256	0.00756		Nsun4	15.0163	26.581	-0.82386	0.0219
Gm26043	12.1323	3.85714	1.65326	0.00156		Chchd7	89.8432	159.029	-0.823806	1.96e-05
Gm2694	12.141	3.85706	1.65432	1.7e-05		Fuca2	16.2562	28.7697	-0.823559	0.00616
Ppapdc1b	56.8919	18.0719	1.65447	0.00011		Nin	1.09936	1.94523	-0.823273	0.00418
Abhd16a	26.7794	8.50377	1.65495	6.73e-05		Slc25a51	20.2805	35.8383	-0.821405	0.0101
Ryr2	28.316	8.9625	1.65964	1.43e-15		Wdr92	9.13617	16.1443	-0.821367	6.3e-05
Fance	17.0159	5.37758	1.66186	0.0373		1810043H04Rik	48.8687	86.302	-0.820484	9.85e-05
H2-Q2	58.2372	18.4012	1.66215	0.00336		Gm6851	28.0541	49.5406	-0.8204	0.00241
Gm24560	12.9863	4.10195	1.66261	0.00541		Fam53a	18.7328	33.0521	-0.819175	0.00091
Cenpt	88.6578	27.9907	1.6633	3.27e-09		Heatr3	10.7575	18.969	-0.818297	0.000664
Dmwd	20.3433	6.42205	1.66345	0.00868		Imp3	49.0396	86.4629	-0.818135	2.89e-05
Eya1	0.218865	0.0690604	1.66411	0.03		Uqcrq	711.277	1253.97	-0.818024	1.13e-12
6030408B16Rik	6.08897	1.91926	1.66565	0.00138		Lmo7	55.9988	98.7249	-0.81802	0.00152
Kcnmb4	4.27577	1.34754	1.66586	0.0429		Rnd3	22.6221	39.8812	-0.817978	0.0311
Mov10	19.3722	6.10325	1.66634	2.69e-05		Rrp15	38.8274	68.4478	-0.817931	4.25e-07
Ppargc1b	13.5996	4.28397	1.66654	0.00584		1700108F19Rik	1.23597	2.1781	-0.817428	0.0481
Qpct	25.2588	7.95555	1.66675	0.00174		Gstm5	76.0602	134.033	-0.817372	7.62e-05
Zfpl1	96.1417	30.275	1.66704	1.57e-05		Kansl2-ps	1.12842	1.98794	-0.816963	0.0103
Pafah2	18.8216	5.92383	1.66779	2.07e-05		Tma7	393.797	693.739	-0.81694	2.83e-15
Hist1h2bq	2.14948	0.676484	1.66786	0.022		Cpt1b	52.2676	92.0089	-0.815855	9.9e-08
Parvb	26.8693	8.45542	1.66801	0.0102		Trub2	20.09	35.3594	-0.815617	0.000201
Unc5b	18.5549	5.82806	1.67071	6.68e-09		Zfp93	1.68272	2.95777	-0.813718	0.000844
Gm26755	0.103728	0.0325738	1.67102	0.0237		Snora68	73.6283	129.4	-0.813502	4.65e-05
Gm28587	1.33577	0.419116	1.67225	0.042		Ube2f	57.4648	100.971	-0.813185	4.3e-05
Traf5	19.6925	6.17742	1.67257	3.6e-09		Pole3	22.8122	40.0768	-0.812963	2.85e-06
Flot1	74.2779	23.2818	1.67373	0.000161		Ptk6	0.632489	1.11114	-0.812932	0.0231
Tyro3	2.77898	0.870636	1.67441	0.0362		Ppa1	85.5611	150.291	-0.812727	6.58e-06
Fnbp1l	16.8578	5.27022	1.67748	0.0175		Crat	9.02609	15.8512	-0.812418	0.000149
Mtcl1	9.15796	2.8622	1.6779	1.12e-05		Pitrm1	17.6745	31.0376	-0.812342	8.27e-08
Lcp1	3.84979	1.20308	1.67804	0.0101		Nudcd2	66.0853	116.033	-0.812137	2.29e-06
Gm15845	0.317585	0.099242	1.67812	0.0108		Rab28	7.98716	14.0186	-0.811584	0.00424
Ppp1r13l	16.9149	5.28533	1.67823	0.000145		Sepw1	583.322	1023.64	-0.811344	7.84e-10
Gen1	4.31741	1.34832	1.679	0.00238		Arpc5l	34.508	60.4972	-0.809938	0.000481
Pdik1l	4.42881	1.38147	1.68071	0.0163		Mcm2	29.8617	52.3476	-0.809825	0.000203
Mmp25	0.199654	0.0622662	1.68098	0.0295		Lmna	17.9821	31.522	-0.809795	0.00142
Grik5	1.57172	0.489829	1.68199	0.0202		Mrps17	89.4366	156.751	-0.809533	8.02e-07
Dlg5	12.9061	4.02063	1.68255	0.0494		Htra2	22.7794	39.9222	-0.809461	1.8e-07
Pgrmc2	10.0278	3.12385	1.68261	0.0334		Cox7a1	97.8236	171.38	-0.808948	9.91e-07
RP23-173H19.3	0.468996	0.146045	1.68316	0.0304		Emc1	11.3001	19.7664	-0.806718	9.31e-05
Tagln	2024.01	630.161	1.68342	1.36e-17		Cdc20	109.16	190.893	-0.806318	2.12e-05
Gm608	4.54786	1.41594	1.68343	2.34e-06		Rbm38	140.404	245.53	-0.806314	3.15e-08
Triobp	44.1054	13.7259	1.68406	2.48e-07		Vmn1r-ps62	0.444158	0.7767	-0.806284	0.0065
Smarcd2	5.41534	1.68504	1.68427	0.00858		Psmd13	49.932	87.312	-0.806213	5.9e-05
Soat1	48.5119	15.0877	1.68496	4.73e-08		Tusc2	11.297	19.7505	-0.805956	0.000223
Eda2r	4.22078	1.31203	1.68571	0.0249		Cmtm7	84.988	148.553	-0.805642	5.49e-05
Col3a1	4.06247	1.26234	1.68625	0.00339		Eif2d	18.0621	31.5479	-0.804577	0.00742
RP24-295G1.1	2.90697	0.902311	1.68782	0.00591		Guk1	79.1477	138.242	-0.804576	8.64e-08
Atf7	42.5578	13.204	1.68845	0.0144		Adat3	2.14615	3.74809	-0.804407	1.15e-06
Otub2	47.4575	14.7209	1.68877	4.66e-09		Cxx1a	35.0088	61.1393	-0.804382	3.41e-07
RP24-540L1.1	5.37468	1.667	1.68892	0.0224		Wdr83os	83.5308	145.853	-0.804138	3.59e-07
Rbm41	8.83604	2.74047	1.68898	0.000918		Abhd14a	25.1422	43.8541	-0.802599	0.0002
Celf2	63.5805	19.7111	1.68958	1.23e-09		Wdr11	7.61206	13.2678	-0.801573	0.0317
Zkscan17	11.7937	3.65535	1.68994	0.00145		Ak3	22.2161	38.7085	-0.801049	0.000168
Prrx2	34.0669	10.5519	1.69087	0.0251		Kin	11.5414	20.1089	-0.801021	0.00284
BC005537	33.9235	10.5063	1.69102	0.00018		Atp5o	1247.31	2173.22	-0.801017	8.05e-18
Sbf2	26.8989	8.32389	1.69221	4.15e-08		Chaf1a	3.46018	6.02823	-0.800886	0.00219
Smap1	19.8781	6.15108	1.69227	0.00294		Ift22	17.1687	29.8937	-0.800055	0.000346
Galk1	262.871	81.3008	1.69301	4.38e-16		Ntpcr	14.076	24.5043	-0.799793	0.00107
Ptprs	19.3442	5.98171	1.69327	1.14e-09		Uqcc2	217.421	378.444	-0.799587	1.32e-08
Sdc4	76.2834	23.5874	1.69335	1.61e-07		Rbm27	6.52629	11.3575	-0.79931	0.00548
Tnfsf15	0.507529	0.156838	1.69422	0.00315		Rab10os	10.912	18.9797	-0.798537	0.000856
4833412C05Rik	19.5677	6.04484	1.6947	1.48e-05		Tuba1c	79.1621	137.66	-0.798232	0.000293
Ptprc	0.700949	0.215934	1.69872	0.0484		Rplp1	1290.79	2244.34	-0.798033	9.24e-14
Ric1	9.74467	3.00063	1.69935	4.39e-08		Oaf	2.19218	3.81114	-0.797853	5.11e-05
Gm3411	7.19347	2.21482	1.6995	3.5e-06		Fktn	5.63577	9.79745	-0.797792	0.024
Ralgapa1	8.2545	2.53836	1.70128	0.000572		Trp53i13	13.8135	24.0094	-0.797516	0.00629
Foxo3	13.1926	4.05468	1.70207	5.66e-09		Cox5a	929.65	1615.62	-0.797329	1.58e-14
Arrdc3	36.2208	11.122	1.70341	1.24e-09		Mrps21	231.196	401.775	-0.797271	7.51e-11
Sox1	0.0896486	0.0275128	1.70418	0.0286		Zfp35	3.31602	5.76134	-0.796951	5.56e-05
Fbrs	7.2031	2.21024	1.70442	0.00242		Gm23158	19.0741	33.1252	-0.796316	0.0142
Usp25	15.2386	4.67496	1.7047	0.000123		Ndufa12	758.601	1317.4	-0.796286	1.33e-13
Hoxb3	2.71915	0.832945	1.70686	0.0144		Nutf2	25.5125	44.2919	-0.795838	1.78e-07
Hist1h1e	100.882	30.8809	1.70788	0.0059		Dhodh	13.4101	23.2745	-0.795433	0.0015
Gpr107	20.175	6.17397	1.7083	0.000367		Ldoc1l	2.5624	4.44614	-0.795058	0.00705
Jmy	10.2039	3.12235	1.70842	1.18e-07		Gm26809	3.32548	5.76998	-0.795002	0.0118
Usp34	40.569	12.397	1.71039	4.71e-07		Naa20	136.515	236.636	-0.793611	8.75e-07
Cacna1h	19.3895	5.91612	1.71255	3.72e-07		Gm14046	0.616313	1.06762	-0.792664	0.00731
Nr2f1	7.40648	2.25721	1.71424	0.0102		Supt4a	86.471	149.788	-0.792632	0.00994
Col4a2	26.8812	8.19087	1.71451	4.7e-07		Efnb2	4.87821	8.44873	-0.792382	1.99e-06
Sh3bp1	25.8909	7.88508	1.71525	0.00229		Gm26534	1.12445	1.94723	-0.792208	0.0102
Fcgr2b	3.01285	0.917491	1.71536	9.92e-12		Col6a6	0.0130323	0.0225679	-0.792176	0.00331
Ehd4	198.093	60.2691	1.71668	1.31e-14		Snhg7	11.386	19.7158	-0.792085	1.2e-05
4930556G01Rik	0.216118	0.0655279	1.72164	0.0419		Slc39a10	18.8729	32.6778	-0.791995	0.000375
Teddm2	1.19148	0.361069	1.7224	3.96e-05		Ube2a	33.7356	58.3812	-0.791233	9.79e-07
2018-09-05	1.29253	0.391515	1.72306	0.0296		Tnfrsf19	5.49379	9.5052	-0.790914	0.000261
Enpp4	4.12647	1.2495	1.72355	0.00621		Ninj1	13.1927	22.7998	-0.789285	1.61e-06
Gm28528	0.855067	0.258801	1.72419	0.00542		9630028B13Rik	0.159759	0.276037	-0.788966	0.0218
Orai1	4.01496	1.215	1.72443	0.0357		Mrps12	135.827	234.668	-0.788848	5.61e-06
Pmp22	114.436	34.6207	1.72484	0.00508		Cycs	181.249	313.042	-0.788381	3.05e-14
Ulk3	12.4949	3.77568	1.72654	0.00121		Tmem186	5.05062	8.71781	-0.787506	0.00946
Gm10974	10.8031	3.26033	1.72835	0.0168		Cobll1	9.69875	16.7385	-0.787304	5.51e-08
Gm12892	0.311454	0.0939584	1.72893	0.00028		2010320O07Rik	3.76149	6.49005	-0.786925	9.59e-05
Rcn3	316.114	95.2644	1.73043	1.33e-13		Amph	1.07988	1.8625	-0.786375	0.00283
Zfp101	11.9261	3.59236	1.73112	0.0399		Rpl17	372.691	642.575	-0.785885	1.54e-10
Csad	6.56359	1.97453	1.73298	0.0223		Mrpl16	42.5426	73.3249	-0.785395	9.75e-05
Nmt2	148.971	44.8098	1.73315	5.83e-14		Lsm7	230.057	396.435	-0.785095	2.92e-11
Gm16551	0.845435	0.254295	1.73319	0.0218		Fabp5	59.6651	102.798	-0.78486	2.28e-06
4933413J09Rik	2.07896	0.624505	1.73508	0.000497		Prpsap1	54.2083	93.3938	-0.784813	0.000297
Inpp5a	44.1058	13.2472	1.73528	9.1e-09		Cutc	3.33113	5.73788	-0.784507	0.049
Rimbp2	0.196484	0.0589124	1.73777	0.00023		Vamp8	62.2194	107.167	-0.784426	2.67e-05
Rad18	33.9924	10.1884	1.73829	0.000509		2410002F23Rik	39.2147	67.4746	-0.782951	2.06e-05
Yjefn3	16.0275	4.80215	1.7388	0.0275		Cacybp	95.1812	163.768	-0.782901	8.82e-11
Arhgap6	7.26572	2.17517	1.73998	4.61e-05		Itgb3bp	28.949	49.8066	-0.782823	1.4e-05
Agrn	48.7109	14.5661	1.74163	6.68e-06		Fbxo34	5.73669	9.86419	-0.781983	0.000929
Tmlhe	2.46392	0.73663	1.74194	3.12e-07		Snrpd1	231.021	397.231	-0.781958	5.44e-11
Dcaf6	9.31256	2.78302	1.74253	0.00286		Cyth3	4.24151	7.29163	-0.781662	0.0498
Stxbp2	81.2888	24.279	1.74334	2.58e-06		Hspa12b	2.18943	3.76263	-0.781187	0.0242
9430020K01Rik	7.13396	2.12966	1.74408	0.00191		Sumo3	108.502	186.411	-0.78076	4.13e-12
Gm16147	5.94482	1.77436	1.74433	0.0487		Gm11831	1.27913	2.19681	-0.780244	0.026
Pdgfra	3.02117	0.901071	1.74539	0.0107		Espl1	2.68852	4.61379	-0.779139	0.0117
Sh3bgrl3	217.354	64.7286	1.74757	8.21e-13		Lin28b	3.48357	5.9777	-0.779023	0.00519
Btrc	10.4313	3.10175	1.74976	8.08e-07		Ints10	17.118	29.3715	-0.778901	1.73e-07
Mllt6	3.44738	1.02441	1.7507	0.017		Fth1	691.809	1186.61	-0.778394	5.56e-15
Farp1	21.6706	6.43207	1.75238	0.000173		Acyp2	9.20556	15.777	-0.777246	5.45e-05
Rab3b	15.4991	4.59705	1.75341	0.000481		Gm9493	0.574881	0.985092	-0.776994	0.00426
Ikbip	49.0871	14.5546	1.75386	5.03e-08		Arfgap2	29.378	50.33	-0.776686	0.00316
Galc	7.91158	2.34345	1.75533	0.00124		Gm6712	7.23304	12.3903	-0.776536	6.74e-06
Fhod3	20.1285	5.95974	1.75592	2.12e-08		Itpa	52.0009	89.0585	-0.776218	2.54e-06
Leprel4	61.9046	18.3216	1.7565	7.38e-06		3110040N11Rik	51.3723	87.975	-0.776103	0.000335
Vapb	4.11162	1.21596	1.7576	0.00905		Gm17112	2.2647	3.87829	-0.776103	0.0471
Hexa	46.5935	13.775	1.75808	0.000279		Nudt2	40.2309	68.8886	-0.77596	0.000791
Dusp26	32.896	9.72445	1.75823	3.24e-06		Mrpl9	36.6538	62.7089	-0.774707	0.00134
Gm13464	1.37293	0.40576	1.75856	0.0033		Chordc1	24.9305	42.6494	-0.774614	0.000847
Zfp704	6.33104	1.87091	1.7587	0.0401		Hist1h3b	5.99939	10.2631	-0.774578	0.00281
Cyfip1	46.1857	13.6365	1.75997	8.87e-09		Ahcy	40.1027	68.5997	-0.774505	0.00124
Sox4	7.2885	2.1515	1.76028	0.00752		Ppa2	62.7637	107.347	-0.774285	0.000105
Ifi203	0.549595	0.162177	1.7608	0.00209		Znhit3	58.4372	99.9318	-0.774056	5.05e-05
Prkd3	10.0663	2.96957	1.76121	2.56e-06		Phf5a	142.941	244.411	-0.773894	2.19e-08
Lurap1	4.19515	1.23741	1.7614	0.00603		Ankrd16	8.97815	15.3466	-0.773429	0.0093
Hexdc	10.9828	3.23192	1.76479	0.0134		Usp2	38.1957	65.2524	-0.772622	8.94e-06
Asns	229.103	67.3067	1.76718	2.31e-06		Smpd2	17.4484	29.7878	-0.771629	0.000982
Mss51	2.63697	0.774004	1.76847	0.042		Zdhhc6	27.8686	47.5755	-0.771578	0.0012
Rusc2	13.0117	3.81876	1.76863	0.000273		Mrps28	98.5728	168.277	-0.771576	1.1e-06
Itgav	42.1809	12.3604	1.77086	3.55e-09		Zdhhc3	16.4861	28.1426	-0.771503	0.000195
Mecomos	0.7849	0.229735	1.77254	6.4e-05		1700123O20Rik	16.0415	27.3784	-0.771233	0.00038
App	63.0632	18.4559	1.77272	7.73e-10		Cdc6	14.8962	25.403	-0.770059	0.00432
Trappc6b	25.5119	7.46586	1.77279	0.000463		Stamos	1.09686	1.86915	-0.76901	0.000143
Gm28720	0.578494	0.169021	1.7751	0.0465		Ppp1r1a	20.3703	34.7089	-0.76884	0.00599
Tet2	7.58887	2.21575	1.77609	4.13e-07		Prpf38b	39.3723	67.0801	-0.768701	0.000545
Tmem184b	18.1948	5.30492	1.77813	0.015		Gm28635	0.630487	1.07406	-0.768536	0.00519
Map2k1	185.319	53.9708	1.77976	1.47e-12		Twf2	11.769	20.0382	-0.767763	0.00114
Rsph9	17.3075	5.03933	1.7801	0.0117		Irak4	0.743877	1.26608	-0.767232	0.0023
Pdgfc	5.0115	1.45862	1.78064	0.0177		H2afj	11.5218	19.6008	-0.76654	0.000894
Gm4604	4.82133	1.40258	1.78135	0.00656		Gm19427	20.3788	34.6552	-0.766003	0.0289
Tmem63a	9.41113	2.73676	1.7819	0.00147		Spc24	67.8886	115.412	-0.765549	4.08e-05
Tead1	79.0658	22.9589	1.784	6.93e-11		Dtd1	15.4391	26.2312	-0.764695	0.000472
Gm11953	0.169952	0.0493245	1.78475	0.0017		Gm14149	1.7315	2.94172	-0.764634	2.14e-05
Nadsyn1	8.23383	2.38825	1.78561	0.0357		Cstf1	24.1964	41.0885	-0.763943	0.0317
F730043M19Rik	2.19054	0.63528	1.78582	0.00155		Erh	399.331	678.075	-0.763858	4.03e-14
Vmn1r-ps97	2.68107	0.777252	1.78636	0.000844		Galk2	20.5508	34.8957	-0.763852	6.15e-05
Mxi1	10.8341	3.12099	1.7955	6.49e-06		Gm10053	609.008	1033.39	-0.762847	6.51e-16
Tagln2	142.077	40.9042	1.79635	8.92e-09		Efnb1	1.92523	3.26651	-0.762722	0.00114
Zfp217	2.81397	0.809708	1.79713	0.000224		Rab8b	3.75651	6.36657	-0.761124	0.0301
Piezo1	47.3677	13.628	1.79733	1.52e-07		Rpl26	1028.97	1743.8	-0.761042	5.44e-11
Zfp81	3.6674	1.05368	1.79932	0.0283		Mettl5	25.3938	43.025	-0.760701	0.00126
Mllt4	158.511	45.5412	1.79934	3.43e-13		Gm15718	8.94915	15.1554	-0.760012	0.0355
Gdi1	161.288	46.3331	1.79952	2.26e-12		Birc5	209.963	355.555	-0.759937	2.61e-06
Loxl2	62.5931	17.9622	1.80104	1.91e-13		Prss36	10.09	17.0847	-0.759771	0.0113
Spats2	49.3653	14.1516	1.80253	4.42e-14		Gns	6.03577	10.2187	-0.7596	0.0373
Tmem259	14.732	4.22308	1.80259	1.6e-06		Lgals4	13.9871	23.6733	-0.759167	0.00127
Kat2b	12.679	3.63111	1.80396	0.000138		Zeb2	12.885	21.8071	-0.759103	0.0312
Cpox	29.7099	8.50765	1.80411	2.92e-11		Cxcl12	29.8049	50.4331	-0.758822	7.13e-05
Fcho2	7.58043	2.16999	1.80459	8.91e-06		Cox7b	281.536	476.378	-0.758788	2.84e-11
Caps2	5.15105	1.47403	1.8051	0.00027		Ddx26b	7.59216	12.846	-0.758738	0.000118
Rai14	0.296675	0.0848376	1.80611	0.0221		Cks2	379.452	641.768	-0.758134	1.82e-06
Gm12743	0.845301	0.24163	1.80667	0.0335		Pygm	54.7374	92.5725	-0.758055	0.000123
4930533I22Rik	0.306558	0.0876159	1.8069	0.00353		Nedd8	430.445	727.91	-0.75793	2.12e-15
Rrbp1	94.1718	26.9055	1.80739	2.11e-10		Armc9	5.3862	9.10738	-0.757769	0.000109
Atg4c	5.76693	1.6463	1.80858	0.0117		Ube2c	452.699	765.323	-0.757516	7.39e-06
Vat1	11.9566	3.40561	1.81183	1.02e-07		Rnaseh2a	43.9968	74.3657	-0.757238	0.00155
Heatr5a	7.55818	2.15254	1.812	0.000783		Manbal	29.8459	50.4379	-0.756977	0.0193
4930415O20Rik	2.31435	0.658386	1.8136	0.0082		Catsper2	2.90272	4.90543	-0.756976	0.0065
Plekhh3	4.68774	1.33336	1.81382	0.0315		Prkrir	7.56721	12.7781	-0.755837	0.00616
5330426P16Rik	17.1655	4.88066	1.81436	0.000247		Znhit6	7.82564	13.2122	-0.755585	0.00383
Ptpn21	4.80729	1.366	1.81527	0.000449		Polr2h	51.0087	86.0215	-0.753955	1.25e-05
Hdgfrp3	5.01712	1.42508	1.81582	0.0238		Dmrta1	0.326652	0.550815	-0.753812	0.031
mt-Ti	19.451	5.52283	1.81637	0.00341		Gm23766	0.367457	0.619435	-0.753376	0.000273
Gm3534	0.511244	0.14498	1.81816	0.00183		Pdzd9	0.127679	0.215091	-0.75242	0.0355
A530016L24Rik	5.24987	1.4885	1.81842	0.00273		Arl4c	3.36987	5.6751	-0.751953	0.000467
mt-Tc	98.3	27.8664	1.81867	0.00834		Spin2c	8.9817	15.1255	-0.751919	0.0251
Klhl2	10.3669	2.93379	1.82115	0.00284		Mllt3	39.5546	66.5985	-0.751644	0.0121
Myh8	0.363781	0.102919	1.82156	0.0124		Ide	20.6127	34.7032	-0.751537	5.65e-06
Slc1a1	1.48912	0.421038	1.82244	0.000311		Gm22455	35.6639	60.0071	-0.75067	0.0102
Trim47	28.9941	8.19627	1.82272	0.000925		Inafm2	30.3724	51.1035	-0.75066	9.63e-06
Cd3d	13.5405	3.82633	1.82324	2.46e-05		Rps17	1264.05	2125.85	-0.749988	1.24e-11
Ccdc106	1.58433	0.447259	1.8247	0.0471		Gm15454	0.13591	0.228388	-0.748841	0.0471
Papd7	5.83136	1.64533	1.82545	0.00275		Klhl23	22.771	38.2338	-0.747649	0.001
Ccdc116	1.01492	0.286317	1.82568	0.018		Ccdc38	0.0648069	0.108785	-0.747263	0.0196
Mutyh	29.7267	8.38463	1.82594	0.0119		Eif1a	62.5247	104.947	-0.747165	5.01e-07
Rreb1	10.8207	3.04846	1.82765	0.000828		Idh3a	162.977	273.479	-0.746758	1.27e-06
Lta4h	450.678	126.933	1.82804	9.42e-18		Ado	32.9252	55.2202	-0.746004	4.13e-07
Hk2	394.432	111.088	1.82807	3.84e-18		Sars2	9.67188	16.208	-0.744836	0.0131
Syap1	16.588	4.67016	1.82859	4.7e-05		Ndufa10	239.428	401.206	-0.74475	9.59e-09
Sh2d1a	1.09289	0.307451	1.82972	0.000316		Crb2	2.19371	3.67574	-0.744659	0.0432
Myo9a	16.2297	4.56187	1.83094	0.000277		Ctrcos	1.35394	2.26811	-0.744326	0.03
Naga	16.8788	4.73964	1.83236	0.00052		2010107E04Rik	1033.41	1730.76	-0.744	1.08e-14
Fam160b2	6.9609	1.94897	1.83656	0.00283		Ppid	101.689	170.24	-0.743404	5.34e-06
Irak2	6.39735	1.79022	1.83733	0.013		2300009A05Rik	18.0124	30.1512	-0.743228	0.00152
Rimklb	17.4209	4.8737	1.83773	0.00266		Amd2	0.512941	0.858276	-0.742648	8.15e-07
Fam214b	6.84771	1.91561	1.83782	0.0172		2810428I15Rik	59.9574	100.315	-0.742532	1.88e-06
Acox3	10.3732	2.90058	1.83845	0.00275		Gm13442	0.303532	0.507833	-0.742504	0.0109
D030018L15Rik	1.26698	0.354262	1.8385	3.23e-05		Smarcad1	7.4534	12.4688	-0.74235	0.000332
Tanc2	24.124	6.73701	1.84029	9.8e-10		Zfp317	5.32139	8.90047	-0.742078	0.000219
Snx18	8.77025	2.44899	1.84043	2.49e-10		Aqp9	0.50479	0.843976	-0.74152	0.0113
Mboat7	37.9921	10.6013	1.84146	0.0299		Ubiad1	2.87197	4.80096	-0.741282	0.00494
Sntb2	3.18673	0.88788	1.84364	0.0271		Gm14325	33.9896	56.802	-0.740848	0.00106
Slc12a6	13.3749	3.71789	1.84698	9.11e-05		F730035M05Rik	0.315119	0.52657	-0.740731	0.00165
Ablim1	47.5501	13.1942	1.84954	7.19e-10		Txnrd2	18.2188	30.4406	-0.74057	2.22e-05
Gm17205	0.566285	0.156872	1.85194	0.0122		Gm16552	1.57186	2.62582	-0.740293	0.000521
Bbx	79.2795	21.945	1.85306	6.98e-13		Mbnl1	27.5497	46.0188	-0.740185	2.22e-05
Tnfrsf11a	1.05457	0.291738	1.8539	0.000159		Maz	10.1168	16.8929	-0.739662	0.000545
Foxk1	1.60879	0.444939	1.8543	0.00551		Smad5	7.66718	12.8024	-0.739647	0.00329
Cklf	19.3919	5.36216	1.85456	0.0175		Rps8	721.661	1204.88	-0.739501	3.59e-13
Cttnbp2nl	29.2435	8.07597	1.85641	2.62e-09		Aen	23.5412	39.2966	-0.739214	1.97e-06
Ube2j1	75.6601	20.8806	1.85737	6.44e-06		Gm5529	0.115198	0.192271	-0.739028	0.0213
RP24-297J20.6	10.3087	2.84414	1.85779	0.0134		Fbf1	3.70025	6.17364	-0.738499	0.0111
Map3k11	8.84408	2.43984	1.85792	0.00128		Fastkd1	6.94525	11.5816	-0.737738	0.00515
Braf	18.4312	5.08214	1.85864	2.15e-06		Txnl4b	16.0608	26.7821	-0.737727	0.00141
Stx6	19.2009	5.29	1.85983	0.000235		Slmo2	109.643	182.827	-0.737667	4.67e-06
Rdh1	1.72935	0.476217	1.86054	1.87e-09		Rfc2	56.6572	94.4563	-0.737388	3.15e-05
Prkce	27.4329	7.55299	1.86079	2.74e-09		Tpgs2	8.02099	13.3702	-0.737168	0.00024
Atrnl1	3.14933	0.864432	1.86522	0.018		Hddc2	72.3948	120.637	-0.736714	4.78e-07
Dgat1	27.72	7.60393	1.86611	0.00406		Tmem88	37.0418	61.7015	-0.736149	0.000116
P4ha1	130.226	35.7226	1.86612	2.74e-13		Acy1	15.5823	25.9481	-0.735721	2.13e-06
Zfp472	6.01105	1.64725	1.86755	0.0357		Rnf135	14.5249	24.1855	-0.735613	0.0128
Gm22802	29.2491	8.01423	1.86776	0.00828		Por	16.1674	26.9186	-0.735515	0.00748
Gm2707	0.849925	0.232684	1.86897	0.0153		Gm22174	15.9187	26.5033	-0.735444	6.21e-06
Sfta2	1.95481	0.53501	1.86939	0.0315		Naa10	70.7355	117.701	-0.734619	7.42e-06
Col1a1	5.09291	1.39321	1.87007	2.64e-09		Rbm3	193.754	322.369	-0.734488	1.52e-06
Pycr1	65.5657	17.8891	1.87386	0.00424		Cndp2	13.3353	22.1852	-0.734355	0.0067
Susd1	5.87093	1.59888	1.87652	0.0421		Ccdc142	0.764305	1.27091	-0.733647	1.01e-07
Cck	223.641	60.8726	1.87732	7.04e-06		Rpl7a	611.095	1016.03	-0.733476	1.31e-14
Wbscr17	1.43014	0.38904	1.87816	3.08e-05		Hist1h4i	8.53794	14.1921	-0.733126	1.9e-07
Mettl5os	0.368612	0.10016	1.8798	0.0278		Mak16	27.993	46.5069	-0.732378	0.0133
Rhoc	575.939	156.461	1.88011	6.08e-20		Slc48a1	7.17054	11.909	-0.731896	0.0124
Slc25a1	44.3443	12.0459	1.88021	1.94e-06		Rpl7l1	34.678	57.5881	-0.731752	2.82e-07
Yod1	401.907	109.1	1.88121	7.88e-17		Trps1	1.90088	3.15575	-0.731316	0.00419
Smad7	17.0402	4.62482	1.88147	8.62e-07		Pmf1	157.624	261.645	-0.73112	1.71e-06
Col12a1	26.2465	7.11731	1.88272	5.81e-06		Rps7	673.466	1117.51	-0.730614	1.31e-16
Btaf1	9.23716	2.50299	1.8838	6.84e-05		Abcg1	2.17905	3.61548	-0.730493	0.0323
Caap1	4.01944	1.08858	1.88455	0.023		Eif2b4	27.1336	45.0091	-0.730134	6.58e-06
Pura	1.6628	0.450276	1.88473	0.00206		Cmc2	49.5887	82.2507	-0.730016	1.82e-06
Mfhas1	26.5751	7.17186	1.88966	0.00216		Mettl16	13.0353	21.6122	-0.729419	0.000135
Dlgap1	0.75381	0.203196	1.89133	1.02e-05		Fam89b	21.1161	34.9997	-0.728997	3.41e-06
Zswim6	2.40105	0.647173	1.89144	0.00486		Dpy30	159.201	263.824	-0.728732	4.42e-07
Gm12022	1.22258	0.329474	1.89169	0.000257		Pde3a	2.26021	3.74472	-0.728401	0.00019
C2cd2l	1.81309	0.488448	1.89217	0.0195		Mios	5.88375	9.74756	-0.728306	0.00133
Bbc3	8.0639	2.16247	1.8988	0.0258		Ppp1r3d	3.23348	5.35658	-0.728225	0.00185
4732419C18Rik	1.35717	0.363667	1.89991	0.0385		Rsl1d1	109.036	180.533	-0.727456	9.93e-07
Lekr1	4.56976	1.22391	1.90062	0.0168		D930015E06Rik	7.06987	11.7054	-0.727424	0.00879
Vps54	15.6919	4.19618	1.90287	0.000433		Tmem109	25.8832	42.8381	-0.726879	0.000407
Aldh9a1	23.6997	6.33186	1.90417	0.00554		Lat2	8.71807	14.4275	-0.726745	0.0154
Etaa1	3.47459	0.92794	1.90474	0.000607		2210016F16Rik	16.9322	28.014	-0.726379	0.0111
Reck	10.9826	2.92909	1.90669	1.65e-07		Acaa2	91.4807	151.349	-0.726342	0.00022
Tef	6.82574	1.81716	1.9093	0.00169		Tsr2	11.7298	19.3995	-0.725845	0.0094
Stx4a	43.2163	11.4938	1.91072	0.000136		Stra13	70.5274	116.613	-0.725471	3.1e-05
Mtmr14	37.3747	9.93777	1.91107	4.17e-05		Pspc1	25.9376	42.8378	-0.723843	0.00201
Khnyn	8.65607	2.30125	1.9113	5.08e-06		Etfb	386.937	638.844	-0.723364	3.12e-10
Pcbd2	20.9385	5.56506	1.91169	0.0102		Mtfr1l	81.3997	134.392	-0.723351	6.88e-05
Zfp775	2.86711	0.761946	1.91184	0.00528		Gm8172	0.470692	0.777015	-0.72316	0.00011
Dapk3	11.7628	3.1253	1.91217	1.92e-06		Cisd1	122.993	202.802	-0.72149	2.32e-09
Rnf128	22.336	5.92195	1.91522	3.08e-05		Echs1	79.4611	131.018	-0.72144	1.36e-05
Capn1	1.41862	0.376105	1.91528	0.0419		Gm29066	0.580706	0.956521	-0.719988	0.00597
Ajuba	15.0239	3.98057	1.91622	2.16e-07		Mgme1	10.7353	17.6748	-0.719337	0.00752
[truncated: 1,022 more rows]

## Sheet: Table S3D
Table S3D. Gene Ontology classes overrepresented in E9.5 cKO single cell cardiomyotytes compared with control group (FC<1.5, p<0.05), related to Figure 3
Category	GO	Term	Gene Number	P-Value
GOTERM_CC_DIRECT	GO:0005737	cytoplasm	1040	9.3e-41
GOTERM_MF_DIRECT	GO:0005515	protein binding	716	9e-37
GOTERM_CC_DIRECT	GO:0005925	focal adhesion	123	1.2e-26
GOTERM_CC_DIRECT	GO:0016020	membrane	1017	4.6e-25
GOTERM_CC_DIRECT	GO:0070062	extracellular exosome	458	4.5e-22
GOTERM_CC_DIRECT	GO:0005794	Golgi apparatus	238	3.3e-19
GOTERM_CC_DIRECT	GO:0005856	cytoskeleton	226	4.5e-19
GOTERM_MF_DIRECT	GO:0003779	actin binding	97	2.5e-17
GOTERM_CC_DIRECT	GO:0005634	nucleus	854	3.4e-16
GOTERM_CC_DIRECT	GO:0015629	actin cytoskeleton	67	3.8e-16
GOTERM_CC_DIRECT	GO:0030054	cell junction	156	9.9e-16
GOTERM_CC_DIRECT	GO:0030027	lamellipodium	58	2.2e-15
GOTERM_BP_DIRECT	GO:0016310	phosphorylation	139	8.6e-15
GOTERM_CC_DIRECT	GO:0005913	cell-cell adherens junction	86	1.4e-14
GOTERM_CC_DIRECT	GO:0048471	perinuclear region of cytoplasm	147	4.9e-14
GOTERM_CC_DIRECT	GO:0001725	stress fiber	33	1.2e-13
GOTERM_MF_DIRECT	GO:0016301	kinase activity	144	5.3e-13
GOTERM_BP_DIRECT	GO:0006468	protein phosphorylation	128	5.9e-13
GOTERM_MF_DIRECT	GO:0098641	cadherin binding involved in cell-cell adhesion	77	7.7e-13
GOTERM_CC_DIRECT	GO:0005829	cytosol	299	9.4e-13
GOTERM_CC_DIRECT	GO:0005911	cell-cell junction	59	1e-11
GOTERM_MF_DIRECT	GO:0004672	protein kinase activity	117	1.3e-11
GOTERM_CC_DIRECT	GO:0042383	sarcolemma	42	1.8e-11
GOTERM_MF_DIRECT	GO:0004674	protein serine/threonine kinase activity	99	3.3e-11
GOTERM_MF_DIRECT	GO:0032403	protein complex binding	87	3.9e-11
GOTERM_CC_DIRECT	GO:0043234	protein complex	127	9.7e-11
GOTERM_CC_DIRECT	GO:0031012	extracellular matrix	73	1.7e-10
GOTERM_BP_DIRECT	GO:0015031	protein transport	123	1.8e-10
GOTERM_MF_DIRECT	GO:0005524	ATP binding	254	6.4e-10
GOTERM_MF_DIRECT	GO:0008270	zinc ion binding	193	6.8e-10
GOTERM_BP_DIRECT	GO:0016192	vesicle-mediated transport	58	1.1e-09
GOTERM_CC_DIRECT	GO:0030018	Z disc	40	1.6e-09
GOTERM_CC_DIRECT	GO:0014069	postsynaptic density	61	2e-09
GOTERM_MF_DIRECT	GO:0046872	metal ion binding	495	2.4e-09
GOTERM_CC_DIRECT	GO:0005783	endoplasmic reticulum	220	3.2e-09
GOTERM_MF_DIRECT	GO:0019901	protein kinase binding	94	3.9e-09
GOTERM_MF_DIRECT	GO:0051015	actin filament binding	41	7.8e-09
GOTERM_BP_DIRECT	GO:0006915	apoptotic process	114	8.8e-09
GOTERM_CC_DIRECT	GO:0031982	vesicle	46	1.1e-08
GOTERM_MF_DIRECT	GO:0005516	calmodulin binding	50	1.4e-08
GOTERM_MF_DIRECT	GO:0000166	nucleotide binding	304	2.2e-08
GOTERM_CC_DIRECT	GO:0005768	endosome	106	3.1e-08
GOTERM_BP_DIRECT	GO:0007155	cell adhesion	99	3.2e-08
GOTERM_CC_DIRECT	GO:0030426	growth cone	44	3.8e-08
GOTERM_MF_DIRECT	GO:0016740	transferase activity	240	4.1e-08
GOTERM_CC_DIRECT	GO:0005884	actin filament	26	4.3e-08
GOTERM_BP_DIRECT	GO:0034976	response to endoplasmic reticulum stress	28	5.1e-08
GOTERM_BP_DIRECT	GO:0016477	cell migration	50	6.6e-08
GOTERM_BP_DIRECT	GO:0030335	positive regulation of cell migration	52	7.5e-08
GOTERM_CC_DIRECT	GO:0042995	cell projection	129	7.6e-08
GOTERM_BP_DIRECT	GO:0000122	negative regulation of transcription from RNA polymerase II promoter	134	8.4e-08
GOTERM_CC_DIRECT	GO:0001726	ruffle	31	1.1e-07
GOTERM_CC_DIRECT	GO:0043005	neuron projection	85	1.5e-07
GOTERM_CC_DIRECT	GO:0000139	Golgi membrane	82	2e-07
GOTERM_CC_DIRECT	GO:0005802	trans-Golgi network	43	2.8e-07
GOTERM_BP_DIRECT	GO:0006351	transcription, DNA-templated	290	2.9e-07
GOTERM_BP_DIRECT	GO:0006888	ER to Golgi vesicle-mediated transport	27	3.9e-07
GOTERM_MF_DIRECT	GO:0017124	SH3 domain binding	35	3.9e-07
GOTERM_CC_DIRECT	GO:0045121	membrane raft	59	4.2e-07
GOTERM_MF_DIRECT	GO:0005178	integrin binding	31	7.2e-07
GOTERM_CC_DIRECT	GO:0005654	nucleoplasm	287	8.7e-07
GOTERM_CC_DIRECT	GO:0030136	clathrin-coated vesicle	22	9.5e-07
GOTERM_CC_DIRECT	GO:0031410	cytoplasmic vesicle	115	1e-06
GOTERM_BP_DIRECT	GO:0006886	intracellular protein transport	54	1.1e-06
GOTERM_BP_DIRECT	GO:0071456	cellular response to hypoxia	31	1.4e-06
GOTERM_CC_DIRECT	GO:0014704	intercalated disc	20	1.4e-06
GOTERM_BP_DIRECT	GO:0030198	extracellular matrix organization	33	1.5e-06
GOTERM_BP_DIRECT	GO:0007507	heart development	58	2e-06
GOTERM_CC_DIRECT	GO:0005604	basement membrane	29	2.1e-06
GOTERM_CC_DIRECT	GO:0005813	centrosome	83	2.6e-06
GOTERM_BP_DIRECT	GO:0008360	regulation of cell shape	37	2.8e-06
GOTERM_CC_DIRECT	GO:0016323	basolateral plasma membrane	47	3.3e-06
GOTERM_MF_DIRECT	GO:0008134	transcription factor binding	70	3.8e-06
GOTERM_BP_DIRECT	GO:0034446	substrate adhesion-dependent cell spreading	17	4.6e-06
GOTERM_MF_DIRECT	GO:0008017	microtubule binding	47	4.7e-06
GOTERM_CC_DIRECT	GO:0005622	intracellular	239	4.8e-06
GOTERM_CC_DIRECT	GO:0042470	melanosome	29	5.1e-06
GOTERM_MF_DIRECT	GO:0008092	cytoskeletal protein binding	23	5.4e-06
GOTERM_MF_DIRECT	GO:0046982	protein heterodimerization activity	95	6.5e-06
GOTERM_MF_DIRECT	GO:0042802	identical protein binding	111	6.9e-06
GOTERM_MF_DIRECT	GO:0045296	cadherin binding	14	8.3e-06
GOTERM_BP_DIRECT	GO:0045944	positive regulation of transcription from RNA polymerase II promoter	162	8.5e-06
GOTERM_CC_DIRECT	GO:0005938	cell cortex	36	9.5e-06
GOTERM_BP_DIRECT	GO:0006355	regulation of transcription, DNA-templated	330	1.1e-05
GOTERM_BP_DIRECT	GO:0098609	cell-cell adhesion	44	1.2e-05
GOTERM_CC_DIRECT	GO:0043034	costamere	11	1.2e-05
GOTERM_BP_DIRECT	GO:0030036	actin cytoskeleton organization	36	1.2e-05
GOTERM_BP_DIRECT	GO:0031532	actin cytoskeleton reorganization	19	1.3e-05
GOTERM_BP_DIRECT	GO:0001525	angiogenesis	52	1.3e-05
GOTERM_CC_DIRECT	GO:0019898	extrinsic component of membrane	25	1.7e-05
GOTERM_BP_DIRECT	GO:0001701	in utero embryonic development	61	1.8e-05
GOTERM_MF_DIRECT	GO:0005096	GTPase activator activity	51	1.9e-05
GOTERM_CC_DIRECT	GO:0005912	adherens junction	19	2.1e-05
GOTERM_CC_DIRECT	GO:0002102	podosome	14	2.2e-05
GOTERM_BP_DIRECT	GO:0006810	transport	269	2.3e-05
GOTERM_BP_DIRECT	GO:0006936	muscle contraction	18	2.9e-05
GOTERM_CC_DIRECT	GO:0030175	filopodium	23	3.1e-05
GOTERM_BP_DIRECT	GO:0007275	multicellular organism development	163	3.7e-05
GOTERM_BP_DIRECT	GO:0035556	intracellular signal transduction	75	3.9e-05
GOTERM_CC_DIRECT	GO:0030496	midbody	32	4.4e-05
GOTERM_BP_DIRECT	GO:0043065	positive regulation of apoptotic process	65	4.8e-05
GOTERM_BP_DIRECT	GO:0018105	peptidyl-serine phosphorylation	33	4.8e-05
GOTERM_CC_DIRECT	GO:0045202	synapse	88	4.8e-05
GOTERM_BP_DIRECT	GO:0045893	positive regulation of transcription, DNA-templated	100	4.9e-05
GOTERM_MF_DIRECT	GO:0051020	GTPase binding	13	4.9e-05
GOTERM_BP_DIRECT	GO:0070527	platelet aggregation	15	5.3e-05
GOTERM_BP_DIRECT	GO:0042060	wound healing	26	5.5e-05
GOTERM_BP_DIRECT	GO:0046777	protein autophosphorylation	41	6.2e-05
GOTERM_MF_DIRECT	GO:0002020	protease binding	30	6.2e-05
GOTERM_CC_DIRECT	GO:0005765	lysosomal membrane	48	7e-05
GOTERM_MF_DIRECT	GO:0097110	scaffold protein binding	18	7e-05
GOTERM_BP_DIRECT	GO:0035329	hippo signaling	11	7.9e-05
GOTERM_BP_DIRECT	GO:0001666	response to hypoxia	42	8.8e-05
GOTERM_BP_DIRECT	GO:0051017	actin filament bundle assembly	14	8.9e-05
GOTERM_MF_DIRECT	GO:0051213	dioxygenase activity	23	9.1e-05
GOTERM_MF_DIRECT	GO:0019899	enzyme binding	71	0.0001
GOTERM_MF_DIRECT	GO:0019900	kinase binding	25	0.00011
GOTERM_BP_DIRECT	GO:0035987	endodermal cell differentiation	12	0.00012
GOTERM_CC_DIRECT	GO:0005769	early endosome	46	0.00012
GOTERM_CC_DIRECT	GO:0043195	terminal bouton	28	0.00013
GOTERM_CC_DIRECT	GO:0031941	filamentous actin	14	0.00013
GOTERM_CC_DIRECT	GO:0043025	neuronal cell body	90	0.00013
GOTERM_MF_DIRECT	GO:0042277	peptide binding	25	0.00013
GOTERM_MF_DIRECT	GO:0051010	microtubule plus-end binding	8	0.00014
GOTERM_MF_DIRECT	GO:0005080	protein kinase C binding	18	0.00015
GOTERM_MF_DIRECT	GO:0008022	protein C-terminus binding	44	0.00015
GOTERM_BP_DIRECT	GO:0007015	actin filament organization	23	0.00016
GOTERM_BP_DIRECT	GO:0006914	autophagy	33	0.00018
GOTERM_CC_DIRECT	GO:0005790	smooth endoplasmic reticulum	12	0.0002
GOTERM_BP_DIRECT	GO:0007409	axonogenesis	27	0.0002
GOTERM_CC_DIRECT	GO:0030425	dendrite	83	0.00021
GOTERM_BP_DIRECT	GO:1900026	positive regulation of substrate adhesion-dependent cell spreading	13	0.00021
GOTERM_BP_DIRECT	GO:0006897	endocytosis	39	0.00023
GOTERM_CC_DIRECT	GO:1903561	extracellular vesicle	16	0.00024
GOTERM_MF_DIRECT	GO:0044212	transcription regulatory region DNA binding	47	0.00025
GOTERM_MF_DIRECT	GO:0001968	fibronectin binding	12	0.00026
GOTERM_CC_DIRECT	GO:0005905	clathrin-coated pit	18	0.00026
GOTERM_BP_DIRECT	GO:0003007	heart morphogenesis	19	0.00028
GOTERM_CC_DIRECT	GO:0005578	proteinaceous extracellular matrix	58	0.00028
GOTERM_BP_DIRECT	GO:0045807	positive regulation of endocytosis	11	0.00029
GOTERM_MF_DIRECT	GO:0004713	protein tyrosine kinase activity	29	0.00029
GOTERM_BP_DIRECT	GO:0008285	negative regulation of cell proliferation	69	0.0003
GOTERM_CC_DIRECT	GO:0009986	cell surface	101	0.00031
GOTERM_MF_DIRECT	GO:0004714	transmembrane receptor protein tyrosine kinase activity	17	0.00032
GOTERM_BP_DIRECT	GO:0048511	rhythmic process	30	0.00032
GOTERM_BP_DIRECT	GO:0030838	positive regulation of actin filament polymerization	16	0.00032
GOTERM_MF_DIRECT	GO:0019904	protein domain specific binding	55	0.00033
GOTERM_BP_DIRECT	GO:0042149	cellular response to glucose starvation	12	0.00035
GOTERM_CC_DIRECT	GO:0012505	endomembrane system	27	0.00038
GOTERM_CC_DIRECT	GO:0005865	striated muscle thin filament	8	0.0004
GOTERM_CC_DIRECT	GO:0030424	axon	65	0.0004
GOTERM_BP_DIRECT	GO:0030334	regulation of cell migration	21	0.00041
GOTERM_CC_DIRECT	GO:0005801	cis-Golgi network	14	0.00042
GOTERM_BP_DIRECT	GO:0072661	protein targeting to plasma membrane	11	0.00042
GOTERM_MF_DIRECT	GO:0043565	sequence-specific DNA binding	103	0.00046
GOTERM_MF_DIRECT	GO:0035091	phosphatidylinositol binding	23	0.00048
GOTERM_BP_DIRECT	GO:0030855	epithelial cell differentiation	19	0.00051
GOTERM_BP_DIRECT	GO:0006096	glycolytic process	13	0.00053
GOTERM_MF_DIRECT	GO:0017048	Rho GTPase binding	13	0.00054
GOTERM_CC_DIRECT	GO:0030017	sarcomere	13	0.00055
GOTERM_MF_DIRECT	GO:0001105	RNA polymerase II transcription coactivator activity	14	0.00056
GOTERM_BP_DIRECT	GO:0009791	post-embryonic development	27	0.00057
GOTERM_BP_DIRECT	GO:0007030	Golgi organization	21	0.00059
GOTERM_BP_DIRECT	GO:0060021	palate development	22	0.00062
GOTERM_MF_DIRECT	GO:0003700	transcription factor activity, sequence-specific DNA binding	136	0.00063
GOTERM_CC_DIRECT	GO:0005770	late endosome	29	0.0007
GOTERM_BP_DIRECT	GO:0050885	neuromuscular process controlling balance	17	0.00075
GOTERM_MF_DIRECT	GO:0042803	protein homodimerization activity	124	0.00078
GOTERM_BP_DIRECT	GO:0031589	cell-substrate adhesion	9	0.00079
GOTERM_BP_DIRECT	GO:0043627	response to estrogen	20	0.0008
GOTERM_BP_DIRECT	GO:0016569	covalent chromatin modification	50	0.00081
GOTERM_CC_DIRECT	GO:0032154	cleavage furrow	15	0.00082
GOTERM_BP_DIRECT	GO:0007399	nervous system development	66	0.00085
GOTERM_BP_DIRECT	GO:0030968	endoplasmic reticulum unfolded protein response	15	0.00086
GOTERM_BP_DIRECT	GO:0045892	negative regulation of transcription, DNA-templated	94	0.00087
GOTERM_BP_DIRECT	GO:0038063	collagen-activated tyrosine kinase receptor signaling pathway	6	0.0009
GOTERM_BP_DIRECT	GO:0022038	corpus callosum development	6	0.0009
GOTERM_BP_DIRECT	GO:0048813	dendrite morphogenesis	14	0.0009
GOTERM_BP_DIRECT	GO:0042127	regulation of cell proliferation	44	0.00092
GOTERM_CC_DIRECT	GO:0030139	endocytic vesicle	16	0.00093
GOTERM_BP_DIRECT	GO:0007411	axon guidance	32	0.00096
GOTERM_CC_DIRECT	GO:0030123	AP-3 adaptor complex	7	0.0011
GOTERM_CC_DIRECT	GO:0010008	endosome membrane	27	0.0011
GOTERM_BP_DIRECT	GO:0007264	small GTPase mediated signal transduction	45	0.0011
GOTERM_BP_DIRECT	GO:0001889	liver development	23	0.0012
GOTERM_BP_DIRECT	GO:0034613	cellular protein localization	16	0.0012
GOTERM_BP_DIRECT	GO:0051764	actin crosslink formation	7	0.0012
GOTERM_MF_DIRECT	GO:0048407	platelet-derived growth factor binding	7	0.0013
GOTERM_BP_DIRECT	GO:0071560	cellular response to transforming growth factor beta stimulus	17	0.0014
GOTERM_CC_DIRECT	GO:0005789	endoplasmic reticulum membrane	108	0.0014
GOTERM_BP_DIRECT	GO:0001503	ossification	23	0.0014
GOTERM_BP_DIRECT	GO:0000281	mitotic cytokinesis	11	0.0015
GOTERM_BP_DIRECT	GO:0001843	neural tube closure	23	0.0016
GOTERM_MF_DIRECT	GO:0003677	DNA binding	257	0.0016
GOTERM_BP_DIRECT	GO:0006986	response to unfolded protein	15	0.0017
GOTERM_CC_DIRECT	GO:0030140	trans-Golgi network transport vesicle	8	0.0017
GOTERM_CC_DIRECT	GO:0043209	myelin sheath	37	0.0017
GOTERM_CC_DIRECT	GO:0005902	microvillus	19	0.0018
GOTERM_BP_DIRECT	GO:0098911	regulation of ventricular cardiac muscle cell action potential	6	0.0018
GOTERM_MF_DIRECT	GO:0032947	protein complex scaffold	14	0.0018
GOTERM_BP_DIRECT	GO:0010765	positive regulation of sodium ion transport	10	0.0019
GOTERM_BP_DIRECT	GO:0009612	response to mechanical stimulus	17	0.002
GOTERM_MF_DIRECT	GO:0048365	Rac GTPase binding	13	0.002
GOTERM_BP_DIRECT	GO:0042692	muscle cell differentiation	8	0.002
GOTERM_MF_DIRECT	GO:0048306	calcium-dependent protein binding	18	0.0021
GOTERM_BP_DIRECT	GO:0043588	skin development	16	0.0022
GOTERM_BP_DIRECT	GO:0008584	male gonad development	25	0.0023
GOTERM_BP_DIRECT	GO:0018401	peptidyl-proline hydroxylation to 4-hydroxy-L-proline	5	0.0023
GOTERM_CC_DIRECT	GO:0016328	lateral plasma membrane	15	0.0023
GOTERM_MF_DIRECT	GO:0038132	neuregulin binding	5	0.0023
GOTERM_BP_DIRECT	GO:0010977	negative regulation of neuron projection development	17	0.0023
GOTERM_CC_DIRECT	GO:0055038	recycling endosome membrane	13	0.0024
GOTERM_BP_DIRECT	GO:0008219	cell death	12	0.0026
GOTERM_BP_DIRECT	GO:0007163	establishment or maintenance of cell polarity	10	0.0026
GOTERM_BP_DIRECT	GO:0030032	lamellipodium assembly	11	0.0026
GOTERM_CC_DIRECT	GO:0005788	endoplasmic reticulum lumen	23	0.0028
GOTERM_BP_DIRECT	GO:0016055	Wnt signaling pathway	40	0.0029
GOTERM_BP_DIRECT	GO:0046718	viral entry into host cell	8	0.0029
GOTERM_BP_DIRECT	GO:0019882	negative regulation of transforming growth factor beta receptor signaling pathway	15	0.003
GOTERM_BP_DIRECT	GO:0030512	antigen processing and presentation	15	0.003
GOTERM_BP_DIRECT	GO:0007566	embryo implantation	16	0.0031
GOTERM_BP_DIRECT	GO:0007528	neuromuscular junction development	12	0.0032
GOTERM_BP_DIRECT	GO:0072583	hepatocyte apoptotic process	7	0.0033
GOTERM_BP_DIRECT	GO:0021819	layer formation in cerebral cortex	7	0.0033
GOTERM_BP_DIRECT	GO:0060413	endothelial cell morphogenesis	7	0.0033
GOTERM_BP_DIRECT	GO:0001886	atrial septum morphogenesis	7	0.0033
GOTERM_BP_DIRECT	GO:0097284	clathrin-mediated endocytosis	7	0.0033
GOTERM_CC_DIRECT	GO:0031252	cell leading edge	15	0.0033
GOTERM_BP_DIRECT	GO:0007160	cell-matrix adhesion	19	0.0033
GOTERM_MF_DIRECT	GO:0045294	alpha-catenin binding	6	0.0033
GOTERM_BP_DIRECT	GO:0048041	focal adhesion assembly	9	0.0033
GOTERM_CC_DIRECT	GO:0005793	endoplasmic reticulum-Golgi intermediate compartment	17	0.0034
GOTERM_MF_DIRECT	GO:0050840	extracellular matrix binding	10	0.0035
GOTERM_CC_DIRECT	GO:0005605	basal lamina	8	0.0035
GOTERM_CC_DIRECT	GO:0045211	postsynaptic membrane	40	0.0038
GOTERM_BP_DIRECT	GO:0043123	positive regulation of I-kappaB kinase/NF-kappaB signaling	30	0.0039
GOTERM_BP_DIRECT	GO:0030199	collagen fibril organization	12	0.004
GOTERM_BP_DIRECT	GO:0001822	kidney development	27	0.0041
GOTERM_BP_DIRECT	GO:1900006	positive regulation of dendrite development	8	0.0041
GOTERM_MF_DIRECT	GO:0031434	mitogen-activated protein kinase kinase binding	8	0.0042
GOTERM_MF_DIRECT	GO:0005509	calcium ion binding	106	0.0042
GOTERM_BP_DIRECT	GO:0072659	protein localization to plasma membrane	16	0.0044
GOTERM_CC_DIRECT	GO:0005667	transcription factor complex	46	0.0045
GOTERM_BP_DIRECT	GO:0001570	positive regulation of protein binding	17	0.0045
GOTERM_BP_DIRECT	GO:0032092	vasculogenesis	17	0.0045
GOTERM_BP_DIRECT	GO:0046697	decidualization	9	0.0045
GOTERM_CC_DIRECT	GO:0016459	myosin complex	14	0.0046
GOTERM_CC_DIRECT	GO:0016529	sarcoplasmic reticulum	15	0.0047
GOTERM_MF_DIRECT	GO:0017137	Rab GTPase binding	27	0.0048
GOTERM_CC_DIRECT	GO:0030117	membrane coat	10	0.0048
GOTERM_BP_DIRECT	GO:0021915	T cell receptor signaling pathway	14	0.0048
GOTERM_BP_DIRECT	GO:0050852	neural tube development	14	0.0048
GOTERM_BP_DIRECT	GO:2001241	endothelial cell proliferation	7	0.005
GOTERM_BP_DIRECT	GO:0001935	positive regulation of extrinsic apoptotic signaling pathway in absence of ligand	7	0.005
GOTERM_BP_DIRECT	GO:0007050	cell cycle arrest	19	0.0051
GOTERM_BP_DIRECT	GO:0042475	odontogenesis of dentin-containing tooth	16	0.0052
GOTERM_CC_DIRECT	GO:0005903	brush border	18	0.0052
GOTERM_BP_DIRECT	GO:0043525	positive regulation of neuron apoptotic process	17	0.0052
GOTERM_CC_DIRECT	GO:0016324	apical plasma membrane	54	0.0053
GOTERM_BP_DIRECT	GO:0031175	neuron projection development	28	0.0053
GOTERM_BP_DIRECT	GO:0032869	cellular response to insulin stimulus	20	0.0057
GOTERM_MF_DIRECT	GO:0031625	ubiquitin protein ligase binding	49	0.0057
GOTERM_BP_DIRECT	GO:0060324	face development	8	0.0057
GOTERM_BP_DIRECT	GO:0090004	positive regulation of establishment of protein localization to plasma membrane	10	0.0058
GOTERM_MF_DIRECT	GO:0005543	phospholipid binding	20	0.0058
GOTERM_BP_DIRECT	GO:0006499	N-terminal protein myristoylation	4	0.0058
GOTERM_MF_DIRECT	GO:0031489	myosin V binding	8	0.0058
GOTERM_MF_DIRECT	GO:0031418	L-ascorbic acid binding	8	0.0058
GOTERM_MF_DIRECT	GO:0003756	protein disulfide isomerase activity	8	0.0058
GOTERM_MF_DIRECT	GO:0004691	receptor activator activity	4	0.0059
GOTERM_MF_DIRECT	GO:0030546	cAMP-dependent protein kinase activity	4	0.0059
GOTERM_MF_DIRECT	GO:0051219	phosphoprotein binding	14	0.0059
GOTERM_MF_DIRECT	GO:0044325	ion channel binding	25	0.0059
GOTERM_BP_DIRECT	GO:0043001	Golgi to plasma membrane protein transport	9	0.0059
GOTERM_BP_DIRECT	GO:0001558	regulation of cell growth	15	0.0059
GOTERM_BP_DIRECT	GO:0045860	positive regulation of protein kinase activity	16	0.006
GOTERM_MF_DIRECT	GO:0016706	oxidoreductase activity, acting on paired donors, with incorporation or reduction of molecular oxygen, 2-oxoglutarate as one donor, and incorporation of one atom each of oxygen into both donors	9	0.006
GOTERM_CC_DIRECT	GO:0030863	cortical cytoskeleton	10	0.0061
GOTERM_MF_DIRECT	GO:0005201	extracellular matrix structural constituent	12	0.0062
GOTERM_BP_DIRECT	GO:0016337	single organismal cell-cell adhesion	23	0.0064
GOTERM_BP_DIRECT	GO:0060070	canonical Wnt signaling pathway	20	0.0064
GOTERM_CC_DIRECT	GO:0005814	centriole	23	0.0064
GOTERM_BP_DIRECT	GO:0050821	protein stabilization	26	0.0067
GOTERM_CC_DIRECT	GO:0016327	apicolateral plasma membrane	8	0.0067
GOTERM_CC_DIRECT	GO:0032588	trans-Golgi network membrane	8	0.0067
GOTERM_BP_DIRECT	GO:0070059	tRNA aminoacylation for protein translation	11	0.0067
GOTERM_BP_DIRECT	GO:0006418	intrinsic apoptotic signaling pathway in response to endoplasmic reticulum stress	11	0.0067
GOTERM_BP_DIRECT	GO:0071277	cellular response to calcium ion	14	0.0068
GOTERM_MF_DIRECT	GO:0004879	RNA polymerase II transcription factor activity, ligand-activated sequence-specific DNA binding	11	0.0069
GOTERM_BP_DIRECT	GO:0043087	blood vessel development	17	0.0069
GOTERM_BP_DIRECT	GO:0001568	regulation of GTPase activity	17	0.0069
GOTERM_BP_DIRECT	GO:0048146	positive regulation of fibroblast proliferation	16	0.007
GOTERM_BP_DIRECT	GO:0009887	organ morphogenesis	23	0.0071
GOTERM_BP_DIRECT	GO:0007049	cell cycle	93	0.0073
GOTERM_BP_DIRECT	GO:0072332	sarcomere organization	10	0.0073
GOTERM_BP_DIRECT	GO:0045214	intrinsic apoptotic signaling pathway by p53 class mediator	10	0.0073
GOTERM_CC_DIRECT	GO:0005901	caveola	19	0.0073
GOTERM_MF_DIRECT	GO:0019838	growth factor binding	12	0.0076
GOTERM_BP_DIRECT	GO:0035904	axon extension	9	0.0077
GOTERM_BP_DIRECT	GO:0050919	aorta development	9	0.0077
GOTERM_BP_DIRECT	GO:0048675	negative chemotaxis	9	0.0077
GOTERM_MF_DIRECT	GO:0008013	beta-catenin binding	19	0.0077
GOTERM_BP_DIRECT	GO:0016579	cellular response to mechanical stimulus	18	0.0078
GOTERM_BP_DIRECT	GO:0071260	protein deubiquitination	18	0.0078
GOTERM_CC_DIRECT	GO:0005874	microtubule	53	0.0078
GOTERM_MF_DIRECT	GO:0050681	androgen receptor binding	9	0.0078
GOTERM_BP_DIRECT	GO:0010628	positive regulation of gene expression	64	0.0081
GOTERM_BP_DIRECT	GO:0055007	cardiac muscle cell differentiation	11	0.0083
GOTERM_MF_DIRECT	GO:0043621	protein self-association	15	0.0083
GOTERM_MF_DIRECT	GO:0004842	ubiquitin-protein transferase activity	54	0.0084
GOTERM_BP_DIRECT	GO:0051223	regulation of protein transport	6	0.0085
GOTERM_BP_DIRECT	GO:0002011	morphogenesis of an epithelial sheet	6	0.0085
GOTERM_CC_DIRECT	GO:0043197	dendritic spine	28	0.0087
GOTERM_CC_DIRECT	GO:0005815	microtubule organizing center	29	0.0088
GOTERM_BP_DIRECT	GO:0090091	cardiac muscle fiber development	5	0.0088
GOTERM_BP_DIRECT	GO:0048739	positive regulation of extracellular matrix disassembly	5	0.0088
GOTERM_CC_DIRECT	GO:0031528	microvillus membrane	8	0.0088
GOTERM_CC_DIRECT	GO:0031430	M band	8	0.0088
GOTERM_BP_DIRECT	GO:0001974	blood vessel remodeling	12	0.0089
GOTERM_BP_DIRECT	GO:0090002	establishment of protein localization to plasma membrane	12	0.0089
GOTERM_BP_DIRECT	GO:0048538	thymus development	14	0.0095
GOTERM_CC_DIRECT	GO:0097060	synaptic membrane	10	0.0095
GOTERM_MF_DIRECT	GO:0030674	protein binding, bridging	15	0.0097
GOTERM_CC_DIRECT	GO:0045177	apical part of cell	23	0.0098
GOTERM_BP_DIRECT	GO:0034198	cellular response to amino acid starvation	9	0.0099
GOTERM_BP_DIRECT	GO:0098779	mitophagy in response to mitochondrial depolarization	26	0.0099

## Sheet: Table S3E
Table S3E. Gene Ontology classes overrepresented in E9.5 control single cell cardiomyotytes compared with cKO group (FC<1.5, p<0.05), related to Figure 3
Category	GO	Term	Gene Number	P-Value
GOTERM_CC_DIRECT	GO:0005739	mitochondrion	376	5.5e-68
GOTERM_CC_DIRECT	GO:0005840	ribosome	68	1.2e-24
GOTERM_BP_DIRECT	GO:0006412	translation	104	3.8e-24
GOTERM_MF_DIRECT	GO:0003735	structural constituent of ribosome	80	2.2e-23
GOTERM_CC_DIRECT	GO:0005743	mitochondrial inner membrane	97	2.2e-21
GOTERM_CC_DIRECT	GO:0030529	intracellular ribonucleoprotein complex	84	5.8e-20
GOTERM_BP_DIRECT	GO:0006364	rRNA processing	44	1.8e-15
GOTERM_MF_DIRECT	GO:0044822	poly(A) RNA binding	176	5.8e-15
GOTERM_CC_DIRECT	GO:0005759	mitochondrial matrix	53	3.9e-14
GOTERM_CC_DIRECT	GO:0005634	nucleus	659	3.8e-12
GOTERM_CC_DIRECT	GO:0005730	nucleolus	134	1.5e-11
GOTERM_CC_DIRECT	GO:0005737	cytoplasm	710	2.8e-11
GOTERM_MF_DIRECT	GO:0003723	RNA binding	121	6e-10
GOTERM_BP_DIRECT	GO:0042254	ribosome biogenesis	29	1.2e-09
GOTERM_CC_DIRECT	GO:0005762	mitochondrial large ribosomal subunit	18	3.1e-09
GOTERM_MF_DIRECT	GO:0019843	rRNA binding	20	7.2e-09
GOTERM_BP_DIRECT	GO:0055114	oxidation-reduction process	104	2.2e-08
GOTERM_CC_DIRECT	GO:0005761	mitochondrial ribosome	14	3.5e-08
GOTERM_CC_DIRECT	GO:0022625	cytosolic large ribosomal subunit	27	4.4e-08
GOTERM_CC_DIRECT	GO:0022627	cytosolic small ribosomal subunit	18	1.6e-06
GOTERM_CC_DIRECT	GO:0070062	extracellular exosome	299	4.5e-06
GOTERM_BP_DIRECT	GO:0006631	fatty acid metabolic process	33	4.9e-06
GOTERM_BP_DIRECT	GO:0032543	mitochondrial translation	14	6.1e-06
GOTERM_MF_DIRECT	GO:0009055	electron carrier activity	17	7.4e-06
GOTERM_BP_DIRECT	GO:0008033	tRNA processing	22	1.1e-05
GOTERM_CC_DIRECT	GO:0070469	respiratory chain	17	2.7e-05
GOTERM_MF_DIRECT	GO:0016740	transferase activity	174	3e-05
GOTERM_CC_DIRECT	GO:0005758	mitochondrial intermembrane space	19	6.8e-05
GOTERM_CC_DIRECT	GO:0005654	nucleoplasm	218	7.7e-05
GOTERM_CC_DIRECT	GO:0005763	mitochondrial small ribosomal subunit	11	8.1e-05
GOTERM_MF_DIRECT	GO:0019899	enzyme binding	57	0.00011
GOTERM_BP_DIRECT	GO:0000470	maturation of LSU-rRNA	9	0.00011
GOTERM_MF_DIRECT	GO:0016491	oxidoreductase activity	81	0.00012
GOTERM_BP_DIRECT	GO:0009116	nucleoside metabolic process	9	0.00017
GOTERM_CC_DIRECT	GO:0005829	cytosol	200	0.00021
GOTERM_BP_DIRECT	GO:0001522	pseudouridine synthesis	8	0.00023
GOTERM_BP_DIRECT	GO:0008152	metabolic process	64	0.00034
GOTERM_CC_DIRECT	GO:0030687	preribosome, large subunit precursor	10	0.00046
GOTERM_BP_DIRECT	GO:0006122	mitochondrial electron transport, ubiquinol to cytochrome c	7	0.00046
GOTERM_MF_DIRECT	GO:0016787	hydrolase activity	172	0.00049
GOTERM_CC_DIRECT	GO:0005753	mitochondrial proton-transporting ATP synthase complex	8	0.00054
GOTERM_MF_DIRECT	GO:0003899	DNA-directed RNA polymerase activity	11	0.00063
GOTERM_CC_DIRECT	GO:0046540	U4/U6 x U5 tri-snRNP complex	9	0.00072
GOTERM_CC_DIRECT	GO:0005736	DNA-directed RNA polymerase I complex	7	0.00074
GOTERM_MF_DIRECT	GO:0003824	catalytic activity	64	0.00076
GOTERM_BP_DIRECT	GO:0006383	transcription from RNA polymerase III promoter	8	0.00079
GOTERM_CC_DIRECT	GO:0005750	mitochondrial respiratory chain complex III	6	0.00091
GOTERM_BP_DIRECT	GO:0009451	RNA modification	7	0.0012
GOTERM_MF_DIRECT	GO:0016746	transferase activity, transferring acyl groups	28	0.0014
GOTERM_MF_DIRECT	GO:0004812	aminoacyl-tRNA ligase activity	11	0.0016
GOTERM_MF_DIRECT	GO:0070034	telomerase RNA binding	7	0.0017
GOTERM_CC_DIRECT	GO:0005741	mitochondrial outer membrane	26	0.0019
GOTERM_MF_DIRECT	GO:0000166	nucleotide binding	206	0.0021
GOTERM_CC_DIRECT	GO:0005747	mitochondrial respiratory chain complex I	12	0.0021
GOTERM_BP_DIRECT	GO:0002181	cytoplasmic translation	10	0.0022
GOTERM_MF_DIRECT	GO:0004129	cytochrome-c oxidase activity	9	0.0022
GOTERM_MF_DIRECT	GO:0001054	RNA polymerase I activity	6	0.0024
GOTERM_CC_DIRECT	GO:0005682	U5 snRNP	7	0.0024
GOTERM_CC_DIRECT	GO:0000276	mitochondrial proton-transporting ATP synthase complex, coupling factor F(o)	6	0.0025
GOTERM_CC_DIRECT	GO:0034709	methylosome	6	0.0025
GOTERM_MF_DIRECT	GO:0034513	box H/ACA snoRNA binding	4	0.0025
GOTERM_CC_DIRECT	GO:0090661	box H/ACA telomerase RNP complex	4	0.0025
GOTERM_CC_DIRECT	GO:0031429	box H/ACA snoRNP complex	4	0.0025
GOTERM_MF_DIRECT	GO:0008137	NADH dehydrogenase (ubiquinone) activity	10	0.0026
GOTERM_MF_DIRECT	GO:0030515	snoRNA binding	8	0.0028
GOTERM_BP_DIRECT	GO:0006754	ATP biosynthetic process	8	0.0028
GOTERM_BP_DIRECT	GO:0006099	tricarboxylic acid cycle	9	0.0028
GOTERM_BP_DIRECT	GO:0034551	mitochondrial respiratory chain complex III assembly	5	0.0031
GOTERM_BP_DIRECT	GO:0070131	positive regulation of mitochondrial translation	5	0.0031
GOTERM_CC_DIRECT	GO:0032040	small-subunit processome	10	0.0033
GOTERM_CC_DIRECT	GO:0015934	large ribosomal subunit	7	0.0034
GOTERM_BP_DIRECT	GO:0032981	mitochondrial respiratory chain complex I assembly	7	0.0034
GOTERM_BP_DIRECT	GO:0032259	methylation	27	0.0036
GOTERM_MF_DIRECT	GO:0009982	pseudouridine synthase activity	6	0.0037
GOTERM_BP_DIRECT	GO:0042273	ribosomal large subunit biogenesis	8	0.0037
GOTERM_BP_DIRECT	GO:0008380	RNA splicing	35	0.0042
GOTERM_CC_DIRECT	GO:0005666	DNA-directed RNA polymerase III complex	7	0.0046
GOTERM_BP_DIRECT	GO:0006366	transcription from RNA polymerase II promoter	23	0.0046
GOTERM_BP_DIRECT	GO:1902600	hydrogen ion transmembrane transport	7	0.0046
GOTERM_BP_DIRECT	GO:0042274	ribosomal small subunit biogenesis	7	0.0046
GOTERM_BP_DIRECT	GO:0022904	respiratory electron transport chain	7	0.0046
GOTERM_BP_DIRECT	GO:0051289	protein homotetramerization	15	0.0048
GOTERM_MF_DIRECT	GO:0043023	ribosomal large subunit binding	5	0.0052
GOTERM_MF_DIRECT	GO:0051087	chaperone binding	15	0.0052
GOTERM_MF_DIRECT	GO:0046933	proton-transporting ATP synthase activity, rotational mechanism	6	0.0053
GOTERM_CC_DIRECT	GO:0000124	SAGA complex	6	0.0053
GOTERM_MF_DIRECT	GO:0000287	magnesium ion binding	30	0.0057
GOTERM_CC_DIRECT	GO:0042645	mitochondrial nucleoid	11	0.0059
GOTERM_MF_DIRECT	GO:0004602	glutathione peroxidase activity	7	0.006
GOTERM_MF_DIRECT	GO:0008168	methyltransferase activity	26	0.0062
GOTERM_BP_DIRECT	GO:0006915	apoptotic process	69	0.0063
GOTERM_BP_DIRECT	GO:0043524	negative regulation of neuron apoptotic process	25	0.0069
GOTERM_BP_DIRECT	GO:0046034	ATP metabolic process	10	0.007
GOTERM_MF_DIRECT	GO:0005524	ATP binding	160	0.007
GOTERM_BP_DIRECT	GO:1904874	positive regulation of telomerase RNA localization to Cajal body	6	0.0075
GOTERM_MF_DIRECT	GO:0005539	glycosaminoglycan binding	7	0.0077
GOTERM_BP_DIRECT	GO:0000028	ribosomal small subunit assembly	7	0.0079
GOTERM_BP_DIRECT	GO:0009165	nucleotide biosynthetic process	5	0.0082
GOTERM_BP_DIRECT	GO:0006105	succinate metabolic process	5	0.0082
GOTERM_MF_DIRECT	GO:0051536	iron-sulfur cluster binding	13	0.009
GOTERM_MF_DIRECT	GO:0016627	oxidoreductase activity, acting on the CH-CH group of donors	8	0.009
GOTERM_BP_DIRECT	GO:0006402	mRNA catabolic process	8	0.0092
GOTERM_MF_DIRECT	GO:0004402	histone acetyltransferase activity	10	0.0094
GOTERM_MF_DIRECT	GO:0004860	protein kinase inhibitor activity	12	0.0098
GOTERM_BP_DIRECT	GO:0007399	nervous system development	48	0.0099
GOTERM_MF_DIRECT	GO:0042802	identical protein binding	73	0.01
GOTERM_CC_DIRECT	GO:0034719	SMN-Sm protein complex	6	0.01
GOTERM_BP_DIRECT	GO:0001779	natural killer cell differentiation	6	0.01
GOTERM_CC_DIRECT	GO:0043209	myelin sheath	28	0.01
GOTERM_BP_DIRECT	GO:0006810	transport	189	0.01
GOTERM_BP_DIRECT	GO:0001890	placenta development	11	0.011
GOTERM_BP_DIRECT	GO:0044598	doxorubicin metabolic process	4	0.011
GOTERM_BP_DIRECT	GO:0044597	daunorubicin metabolic process	4	0.011
GOTERM_BP_DIRECT	GO:0006189	'de novo' IMP biosynthetic process	4	0.011
GOTERM_BP_DIRECT	GO:0042113	B cell activation	8	0.011
GOTERM_BP_DIRECT	GO:0042542	response to hydrogen peroxide	12	0.011
GOTERM_MF_DIRECT	GO:0004526	ribonuclease P activity	5	0.012
GOTERM_BP_DIRECT	GO:1902176	negative regulation of oxidative stress-induced intrinsic apoptotic signaling pathway	5	0.012
GOTERM_BP_DIRECT	GO:0015986	ATP synthesis coupled proton transport	7	0.013
GOTERM_BP_DIRECT	GO:0090201	negative regulation of release of cytochrome c from mitochondria	6	0.013
GOTERM_BP_DIRECT	GO:0001942	hair follicle development	11	0.014
GOTERM_MF_DIRECT	GO:0005507	copper ion binding	12	0.016
GOTERM_CC_DIRECT	GO:0045263	proton-transporting ATP synthase complex, coupling factor F(o)	5	0.017
GOTERM_BP_DIRECT	GO:0006120	mitochondrial electron transport, NADH to ubiquinone	5	0.017
GOTERM_BP_DIRECT	GO:1900025	negative regulation of substrate adhesion-dependent cell spreading	5	0.017
GOTERM_MF_DIRECT	GO:0001056	RNA polymerase III activity	6	0.017
GOTERM_BP_DIRECT	GO:0006397	mRNA processing	41	0.017
GOTERM_MF_DIRECT	GO:0008121	ubiquinol-cytochrome-c reductase activity	4	0.018
GOTERM_CC_DIRECT	GO:0005688	U6 snRNP	4	0.018
GOTERM_BP_DIRECT	GO:0060373	regulation of ventricular cardiac muscle cell membrane depolarization	4	0.018
GOTERM_BP_DIRECT	GO:0009156	ribonucleoside monophosphate biosynthetic process	4	0.018
GOTERM_BP_DIRECT	GO:0021957	corticospinal tract morphogenesis	4	0.018
GOTERM_BP_DIRECT	GO:0007006	mitochondrial membrane organization	4	0.018
GOTERM_BP_DIRECT	GO:0000055	ribosomal large subunit export from nucleus	4	0.018
GOTERM_MF_DIRECT	GO:0043027	cysteine-type endopeptidase inhibitor activity involved in apoptotic process	7	0.019
GOTERM_BP_DIRECT	GO:0010906	regulation of glucose metabolic process	7	0.019
GOTERM_BP_DIRECT	GO:0001649	osteoblast differentiation	18	0.02
GOTERM_CC_DIRECT	GO:0071944	cell periphery	13	0.02
GOTERM_BP_DIRECT	GO:0034599	cellular response to oxidative stress	12	0.021
GOTERM_BP_DIRECT	GO:0051443	positive regulation of ubiquitin-protein transferase activity	6	0.022
GOTERM_BP_DIRECT	GO:0045333	cellular respiration	6	0.022
GOTERM_BP_DIRECT	GO:0006783	heme biosynthetic process	6	0.022
GOTERM_MF_DIRECT	GO:0008177	succinate dehydrogenase (ubiquinone) activity	3	0.022
GOTERM_MF_DIRECT	GO:0015087	cobalt ion transmembrane transporter activity	3	0.022
GOTERM_CC_DIRECT	GO:0034455	t-UTP complex	3	0.022
GOTERM_BP_DIRECT	GO:0009113	purine nucleobase biosynthetic process	3	0.022
GOTERM_BP_DIRECT	GO:0000454	snoRNA guided rRNA pseudouridine synthesis	3	0.022
GOTERM_BP_DIRECT	GO:0031118	rRNA pseudouridine synthesis	3	0.022
GOTERM_BP_DIRECT	GO:0031120	snRNA pseudouridine synthesis	3	0.022
GOTERM_MF_DIRECT	GO:0050660	flavin adenine dinucleotide binding	13	0.022
GOTERM_MF_DIRECT	GO:0043024	ribosomal small subunit binding	5	0.022
GOTERM_MF_DIRECT	GO:0003906	DNA-(apurinic or apyrimidinic site) lyase activity	5	0.022
GOTERM_BP_DIRECT	GO:0006260	DNA replication	19	0.022
GOTERM_BP_DIRECT	GO:0001893	maternal placenta development	5	0.022
GOTERM_BP_DIRECT	GO:0022407	regulation of cell-cell adhesion	5	0.022
GOTERM_MF_DIRECT	GO:0030552	cAMP binding	7	0.023
GOTERM_MF_DIRECT	GO:0016853	isomerase activity	18	0.023
GOTERM_BP_DIRECT	GO:0000387	spliceosomal snRNP assembly	7	0.023
GOTERM_BP_DIRECT	GO:0031100	organ regeneration	11	0.023
GOTERM_BP_DIRECT	GO:0006396	RNA processing	13	0.025
GOTERM_BP_DIRECT	GO:0045454	cell redox homeostasis	12	0.026
GOTERM_MF_DIRECT	GO:0046872	metal ion binding	325	0.026
GOTERM_MF_DIRECT	GO:0015035	protein disulfide oxidoreductase activity	6	0.026
GOTERM_BP_DIRECT	GO:0010332	response to gamma radiation	8	0.026
GOTERM_MF_DIRECT	GO:0045499	chemorepellent activity	7	0.027
GOTERM_MF_DIRECT	GO:0003746	translation elongation factor activity	7	0.027
GOTERM_MF_DIRECT	GO:0001758	retinal dehydrogenase activity	4	0.027
GOTERM_MF_DIRECT	GO:1990446	U1 snRNP binding	4	0.027
GOTERM_MF_DIRECT	GO:0102391	decanoate--CoA ligase activity	4	0.027
GOTERM_MF_DIRECT	GO:0008046	axon guidance receptor activity	4	0.027
GOTERM_MF_DIRECT	GO:0008022	protein C-terminus binding	28	0.027
GOTERM_BP_DIRECT	GO:0019934	cGMP-mediated signaling	4	0.027
GOTERM_BP_DIRECT	GO:0006163	purine nucleotide metabolic process	4	0.027
GOTERM_BP_DIRECT	GO:2000480	negative regulation of cAMP-dependent protein kinase activity	4	0.027
GOTERM_CC_DIRECT	GO:0005689	U12-type spliceosomal complex	7	0.027
GOTERM_BP_DIRECT	GO:0045471	response to ethanol	18	0.027
GOTERM_BP_DIRECT	GO:0009611	response to wounding	11	0.029
GOTERM_MF_DIRECT	GO:0016208	AMP binding	5	0.029
GOTERM_MF_DIRECT	GO:0070180	large ribosomal subunit rRNA binding	5	0.029
GOTERM_CC_DIRECT	GO:0033276	transcription factor TFTC complex	5	0.029
GOTERM_BP_DIRECT	GO:0060307	regulation of ventricular cardiac muscle cell membrane repolarization	5	0.029
GOTERM_BP_DIRECT	GO:0033617	mitochondrial respiratory chain complex IV assembly	5	0.029
GOTERM_CC_DIRECT	GO:0005681	spliceosomal complex	20	0.03
GOTERM_CC_DIRECT	GO:0031966	mitochondrial membrane	16	0.031
GOTERM_BP_DIRECT	GO:0043154	negative regulation of cysteine-type endopeptidase activity involved in apoptotic process	12	0.031
GOTERM_MF_DIRECT	GO:0000049	tRNA binding	10	0.032
GOTERM_CC_DIRECT	GO:0071339	MLL1 complex	7	0.032
GOTERM_CC_DIRECT	GO:0071011	precatalytic spliceosome	7	0.032
GOTERM_CC_DIRECT	GO:0005697	telomerase holoenzyme complex	6	0.032
GOTERM_MF_DIRECT	GO:0043531	ADP binding	8	0.035
GOTERM_BP_DIRECT	GO:0006006	glucose metabolic process	12	0.035
GOTERM_BP_DIRECT	GO:0006418	tRNA aminoacylation for protein translation	8	0.035
GOTERM_MF_DIRECT	GO:0043295	glutathione binding	5	0.037
GOTERM_MF_DIRECT	GO:0046875	ephrin receptor binding	7	0.037
GOTERM_BP_DIRECT	GO:0006825	copper ion transport	5	0.037
GOTERM_BP_DIRECT	GO:0045116	protein neddylation	5	0.037
GOTERM_BP_DIRECT	GO:0009636	response to toxic substance	14	0.038
GOTERM_BP_DIRECT	GO:0008535	respiratory chain complex IV assembly	4	0.038
GOTERM_BP_DIRECT	GO:0006221	pyrimidine nucleotide biosynthetic process	4	0.038
GOTERM_BP_DIRECT	GO:0051123	RNA polymerase II transcriptional preinitiation complex assembly	4	0.038
GOTERM_BP_DIRECT	GO:0035456	response to interferon-beta	4	0.038
GOTERM_BP_DIRECT	GO:0006469	negative regulation of protein kinase activity	15	0.038
GOTERM_BP_DIRECT	GO:0043171	peptide catabolic process	6	0.039
GOTERM_BP_DIRECT	GO:0007049	cell cycle	68	0.04
GOTERM_BP_DIRECT	GO:0006367	transcription initiation from RNA polymerase II promoter	8	0.04
GOTERM_MF_DIRECT	GO:0004427	inorganic diphosphatase activity	3	0.041
GOTERM_MF_DIRECT	GO:0000104	succinate dehydrogenase activity	3	0.041
GOTERM_MF_DIRECT	GO:0016018	cyclosporin A binding	3	0.041
GOTERM_MF_DIRECT	GO:0004095	carnitine O-palmitoyltransferase activity	3	0.041
GOTERM_CC_DIRECT	GO:0005749	mitochondrial respiratory chain complex II, succinate dehydrogenase complex (ubiquinone)	3	0.041
GOTERM_CC_DIRECT	GO:0042719	mitochondrial intermembrane space protein transporter complex	3	0.041
GOTERM_CC_DIRECT	GO:0002189	ribose phosphate diphosphokinase complex	3	0.041
GOTERM_CC_DIRECT	GO:1990726	Lsm1-7-Pat1 complex	3	0.041
GOTERM_BP_DIRECT	GO:0071866	negative regulation of apoptotic process in bone marrow	3	0.041
GOTERM_BP_DIRECT	GO:1904751	positive regulation of protein localization to nucleolus	3	0.041
GOTERM_BP_DIRECT	GO:0019693	ribose phosphate metabolic process	3	0.041
GOTERM_BP_DIRECT	GO:0090231	regulation of spindle checkpoint	3	0.041
GOTERM_BP_DIRECT	GO:0045444	fat cell differentiation	13	0.043
GOTERM_BP_DIRECT	GO:0000082	G1/S transition of mitotic cell cycle	11	0.043
GOTERM_CC_DIRECT	GO:0005813	centrosome	50	0.045
GOTERM_BP_DIRECT	GO:0043087	regulation of GTPase activity	12	0.046
GOTERM_MF_DIRECT	GO:0004298	threonine-type endopeptidase activity	6	0.046
GOTERM_MF_DIRECT	GO:0008757	S-adenosylmethionine-dependent methyltransferase activity	6	0.046
GOTERM_BP_DIRECT	GO:0050995	negative regulation of lipid catabolic process	5	0.046
GOTERM_BP_DIRECT	GO:0021799	cerebral cortex radially oriented cell migration	5	0.046
GOTERM_BP_DIRECT	GO:0030490	maturation of SSU-rRNA	5	0.046
GOTERM_BP_DIRECT	GO:0007059	chromosome segregation	14	0.048

## Sheet: Table S3F
Table S3F. List of genes up or down regulated in cKO group both in single cell sequencing and bulk RNA sequencing (FC<1.5, p<0.05), related to Figure 3
cKO upregulated genes		cKO downregulated genes
A2m		Hmgn2
Slc7a3		Eif5a
Stmn4		Slc25a5
Adm2		Hspe1
Car9		Rpl5
E130102H24Rik		Rpl36al
Vldlr		Atp5g1
Guca1a		Rpl22l1
Bhlhe41		Cnbp
Gm2694		Tma7
1300017J02Rik		Hspd1
Gramd1b		Atp5f1
Gipr		Cox7b
Wbscr27		Hmga1
Nrn1		Txn1
Sema3b		Cks2
Arhgef4		Cycs
Eno2		Nutf2-ps1
Gpr146		Nme1
Cpox		Psma1
Stc1		Nop10
Rnf208		Bola3
Stk32a		Mrpl12
Atp7b		Lsm5
Adamtsl2		Snrpd1
Stc2		Rbm3
Vegfa		Rrm2
Fzd1		Igfbp4
Hspa1a		Tomm5
Ypel3		Sdha
Lims2		Mrpl42
Nol3		Psma4
Klc3		Ahsa1
Rgs6		Ppa1
Mxi1		Mrpl33
Aox4		Dctpp1
Nespas		Capn6
Rcan3		Ccnd2
Adcy5		Rbmxl1
Rusc2		Idh3a
Kcnk3		Cox20
Rdh12		Bzw2
Masp1		Mrpl36
Porcn		Exosc2
Piezo1		Ppic
Irf9		Strap
Amt		Cacybp
Dcaf15		Mrpl18
Trpm4		Hmgb3
Tmem163		Hn1l
Dgat1		Srsf6
Fstl3		Nutf2
Mib2		Taf9
Col5a1		1810009A15Rik
Esyt1		Siva1
Trim47		Cdv3
Acvr1b		Slmo2
Mink1		Ppm1g
Sik1		Ccdc124
Gigyf1		Prdx3
Dusp26		Dnajc15
Prtg		Polr2l
Kcnq1		Chchd7
Rsph9		Ube2d3
Phf10		Rsl1d1
Slc16a6		Phf5a
Myo18b		Rbm8a
Wwox		Dnaja1
Itgb3		Itpa
Cacna1h		Rangap1
Stxbp1		Dut
Myo1e		Ssna1
Mkrn1		Josd2
Pde4a		Mrps18c
Ndufa4l2		Snrnp40
Arrdc1		Mybbp1a
Itpk1		Nudcd2
Pnck		Gtf2a2
Cgref1		Farsb
Cyp2s1		Srp9
Gpr19		Ppil1
Polg		Kif20a
Phlda3		Tmem242
Kdm4b		Ppid
Dnajb5		Gtf2h5
Suox		Thoc7
Pacs1		Tmem126a
Egln3		Rpl7l1
Sipa1l2		Uhrf1
Cspg4		Pno1
Nexn		Sf3b3
Epha2		Ppp5c
Plcb3		Prps1
Pycr1		Pola2
Lzts2		Gm15645
Dnajc16		Tsfm
Tmem63a		Wdr77
Gtpbp6		Eif4e
Ppp1r13l		Ndufaf2
Lmod1		Mrps22
Lrrc61		Guk1
Pirt		Rsl24d1
Prrx2		Uchl3
Dcbld2		Tmem261
Sun2		Smim11
Espn		Mcm4
8430408G22Rik		Gart
Gtpbp2		Tmem98
Cpt1c		Arxes2
Fam214b		Mtap
Mfsd7c		Ube2f
Dmwd		Pin1
Hddc3		Amd1
Rhob		Gtf3c6
Proser2		Wars
Dll4		Nop16
Mutyh		Timm9
Usf2		Ola1
Fbxo10		Arpc5l
Efr3b		Usp10
Flnb		Gja1
Fermt3		Nudt19
Ap1g2		Gtf3a
Btg1		Gfm1
Fggy		Acp1
Cyp4f16		Ssbp1
Rcor2		Rangrf
Agrn		Bop1
Gramd1a		Rcc1
Col6a1		Scp2
Trib3		Cflar
Zfp395		Lbr
Prkar1b		Hsph1
Mafg		Rnaseh2b
Rab3b		Ncbp2
Pnpla6		Nolc1
Smox		Ube2e3
Bhlhe40		Nup43
H2-Ab1		Cdk2ap2
Alpk3		Fam89b
Fsd1		Aifm1
Alg9		Cirh1a
Prickle1		Ube2g2
Kcnmb1		1110004E09Rik
Dpysl5		Ppp2r1b
Slc1a4		Trip13
Mpnd		Chmp6
Slc9a8		Eny2
Irak2		Dctd
Mtmr14		Lyar
Ube2z		Pdrg1
Yipf2		Mrps11
Mmp15		Lsm6
Mapk8ip3		Mrpl11
Aplp1		Xaf1
Vat1		Ppp1r2
Tuft1		Arxes1
Hyi		Fopnl
1700021K19Rik		Oard1
Ero1l		Zcchc17
Naglu		Dcun1d5
Slc47a1		Etf1
Slc2a4		Ppat
Egln1		Tamm41
Ajuba		Mdp1
Aldoc		Asb4
Bend5		Nek6
Tube1		Knstrn
Lonp1		Rcbtb2
Fbxo25		Mrpl50
Cdc25b		Nol11
Ndrg1		Cetn2
Ccdc6		Fubp1
Smarcd3		Skp2
Ddit4		Mak16
Arhgdig		Las1l
Pde2a		Psmg3
H2-Q2		Gemin6
Galns		Taf12
Ptprs		Pigf
P2rx4		Nudt3
Atf3		Fam107b
Qsox1		Atic
Naga		Col1a2
Cd248		Ncs1
Adam19		Rab26os
Hspg2		Ado
Gga2		Dkc1
Slc38a7		Pspc1
Rras		Chmp2b
2010111I01Rik		Lzic
Abtb1		Ccdc86
Cercam		Dnph1
Rbm24		Cenpm
Selenbp1		Pitrm1
Khnyn		Cby1
Copz2		Stk16
Letmd1		Mab21l2
Soat2		Crcp
Cdkn1a		Acsl5
Vps11		Ndufaf1
Pck2		Surf2
Ankrd37		Commd7
Spryd3		Ap4s1
Mpp2		Snapc5
Aebp1		Ptn
Tbxa2r		Atf7ip
Pkp2		Cox15
Mboat7		Ifitm3
Rdm1		Snhg5
Mroh1		Antxr2
Rasd1		Mrpl19
Kcnj5		Gpatch4
Rnf126		Ankrd10
Tbl2		Wdr12
Tcta		Msh6
C430049B03Rik		A430046D13Rik
Bcat1		1010001N08Rik
Upp1		Gja5
H2-K1		2300009A05Rik
Rhebl1		Zcchc10
Triobp		Vnn1
Capg		Rpp14
Emc10		Tcf19
Axl		Olfml3
Emp2		Rrp15
Snx21		Myoz2
Olfml2b		Myoz1
Hexb		Klhl23
Rbfox2		Ino80c
Cox4i2		Siah1b
Pim3		Tada2a
Flnc		Polr3e
Uckl1		Cd302
Sil1		Atf1
Atcayos		Mlf1
3110002H16Rik		Gas5
Ak4		Ddx21
Plekha2		Rpap3
Fam57a		Flrt3
Hk2		Mterf3
Adm		Cdc7
Myo1c		Bpgm
Mthfd1l		Tstd3
Cars		Itgb1bp1
Blcap		Sp3os
Necap2		Gatad1
Cmtm8		Trim54
Emilin2		Stard8
Ddah1		Gpsm2
Plod1		Fam188a
Plekho1		Ackr3
Plod3		Tspan8
Gba		Rpp38
Mov10		Spin2c
Hpcal1		Gm826
Pygl		Pcca
Ctgf		Pias3
Pecam1		Surf6
Bcar1		Tpd52l1
Ube2l6		Inip
Tmem51		Rab28
Slc44a2		Btbd10
Slc50a1		Snx24
Itga5		Rtn4ip1
Rrad		Ngly1
Mgarp		Tnfrsf19
Tex264		Msrb2
Smtnl2		Pinx1
Mapk3		Tma16
Jup		Tgfbr3
Me2		Trp53i11
Gm2a		Dcun1d2
Chst12		Prmt3
Tmem38a		Hars2
Gmppa		Yars2
Syce2		Arl6
Txndc5		2810001G20Rik
Tmem161a		Tmtc4
P4ha2		Tpgs2
Grtp1		Mdm1
Acadvl		2700038G22Rik
Gaa		Zfp251
Ddr1		AI597479
Clybl		Cutc
Hilpda		Cyb5d1
Gnai2		Sulf1
Cenpt		Fbxo17
2610318N02Rik		Zbed4
Rasl11b		Dhx29
Flna		Rrs1
Ehd4		Dgcr8
Shisa5		Pter
Iah1		Ttc32
Tinagl1		Nphs1
Jmjd6		Osbpl1a
Yipf3		Depdc7
Prelid2		Sco1
3632451O06Rik		Tmem141
Rcan1		Snhg4
Creb3		Mgst1
Spg21		Klhl41
Ndrg2		Rgs2
Asns		Nqo2
Atp6v0d1		Nol10
Bre		Pcdh18
Csrp1		Parp11
Ccdc107		Wdyhv1
Loxl2		3110045C21Rik
Tpm2		Ttc30a1
Gys1		Tdo2
Ppme1		Tnni3k
Gdi1		Mettl20
Aif1l		St3gal4
Mybphl		Gm8923
Cck		Lypd6
Ecm1		Zfp46
Pfkp		Tpmt
Thbs4		Heatr1
Afap1l1		Popdc3
Sars		Amotl1
Trappc6a		S1pr3
Ctsa		Igdcc3
Nid2		Prkrir
Pttg1ip		Myo10
Trappc4		Vrk2
Cyr61		Nefl
Atp1a1		1110059G10Rik
Sri		Etv2
Hexa		Socs2
Shmt2		Map3k8
Slc3a2		0610009L18Rik
Krt19		2018-09-01
Tgfb1i1		Mn1
Atf4		Nek4
Wbp2		Aldh1a1
Col18a1		Thg1l
Higd1a		Acap1
Grhpr		Hsbp1l1
Pafah1b3		2310040G24Rik
Hcfc1r1		Corin
Anxa2		Ptcra
Asb2		Rad54l2
Atp6v0b		Cnrip1
Lta4h		Mfsd3
Krt18		Arrdc4
Bnip3		B230307C23Rik
Mfge8
Ilk
Cnn1
Rcn3
Ctsd
Atp6v0e
Nppb
Galk1
Eno3
Pgm2
Pfkl
Tagln2
Pdlim7
Rhoc
Eif4ebp1
Mt1
Tagln
Clic1
Slc16a3
Ckb
Cnn2
Gm12070
Cst3
Acta1
Slc2a1
Bsg
Myl6
Crip1
Gpx3
Acta2
Pkm
Aldoa
Actb
Gapdh

## Sheet: Table S3G
Table S3G. Gene Ontology classes overrepresented in E9.5 cKO group compared with control group both in single cell cardiomyotytes and bulk heart (FC<1.5, p<0.05), related to Figure 3
Category	GO	GO Term Name	Gene number	P-Value
GOTERM_CC_DIRECT	GO:0070062	extracellular exosome	114	3.5e-19
GOTERM_CC_DIRECT	GO:0031012	extracellular matrix	26	1.7e-10
GOTERM_CC_DIRECT	GO:0005925	focal adhesion	28	3.1e-09
GOTERM_BP_DIRECT	GO:0071456	cellular response to hypoxia	15	6.4e-09
GOTERM_MF_DIRECT	GO:0098641	cadherin binding involved in cell-cell adhesion	22	9e-08
GOTERM_BP_DIRECT	GO:0006096	glycolytic process	9	2.4e-07
GOTERM_CC_DIRECT	GO:0005913	cell-cell adherens junction	22	3.5e-07
GOTERM_MF_DIRECT	GO:0005515	protein binding	118	5.6e-07
GOTERM_CC_DIRECT	GO:0016020	membrane	172	7.8e-07
GOTERM_BP_DIRECT	GO:0070527	platelet aggregation	8	5.3e-06
GOTERM_CC_DIRECT	GO:0005737	cytoplasm	161	6.1e-06
GOTERM_CC_DIRECT	GO:0031982	vesicle	14	9.5e-06
GOTERM_CC_DIRECT	GO:0042383	sarcolemma	12	1e-05
GOTERM_BP_DIRECT	GO:0001666	response to hypoxia	15	1.4e-05
GOTERM_BP_DIRECT	GO:0007155	cell adhesion	24	3.7e-05
GOTERM_MF_DIRECT	GO:0000166	nucleotide binding	62	4.6e-05
GOTERM_BP_DIRECT	GO:0098609	cell-cell adhesion	14	5.2e-05
GOTERM_CC_DIRECT	GO:0005604	basement membrane	10	6.7e-05
GOTERM_CC_DIRECT	GO:0015629	actin cytoskeleton	14	8e-05
GOTERM_BP_DIRECT	GO:0005975	carbohydrate metabolic process	14	0.00012
GOTERM_MF_DIRECT	GO:0046982	protein heterodimerization activity	24	0.00013
GOTERM_BP_DIRECT	GO:0001525	angiogenesis	15	0.00015
GOTERM_BP_DIRECT	GO:0008152	metabolic process	22	0.00015
GOTERM_MF_DIRECT	GO:0001968	fibronectin binding	6	0.00019
GOTERM_BP_DIRECT	GO:0042149	cellular response to glucose starvation	6	0.0002
GOTERM_MF_DIRECT	GO:0002020	protease binding	10	0.00039
GOTERM_BP_DIRECT	GO:0045766	positive regulation of angiogenesis	10	0.00041
GOTERM_CC_DIRECT	GO:0005829	cytosol	53	0.00042
GOTERM_BP_DIRECT	GO:0030388	fructose 1,6-bisphosphate metabolic process	4	0.00048
GOTERM_MF_DIRECT	GO:0031418	L-ascorbic acid binding	5	0.00048
GOTERM_CC_DIRECT	GO:0043234	protein complex	25	0.00051
GOTERM_CC_DIRECT	GO:0005615	extracellular space	46	0.00061
GOTERM_MF_DIRECT	GO:0005178	integrin binding	9	0.00063
GOTERM_BP_DIRECT	GO:0055114	oxidation-reduction process	26	0.00082
GOTERM_BP_DIRECT	GO:0006915	apoptotic process	23	0.00095
GOTERM_MF_DIRECT	GO:0016491	oxidoreductase activity	24	0.0013
GOTERM_CC_DIRECT	GO:0001725	stress fiber	7	0.0013
GOTERM_MF_DIRECT	GO:0042803	protein homodimerization activity	29	0.0013
GOTERM_BP_DIRECT	GO:0030855	epithelial cell differentiation	7	0.0015
GOTERM_BP_DIRECT	GO:0044319	wound healing, spreading of cells	4	0.0016
GOTERM_CC_DIRECT	GO:0005794	Golgi apparatus	37	0.0018
GOTERM_MF_DIRECT	GO:0050840	extracellular matrix binding	5	0.0018
GOTERM_MF_DIRECT	GO:0042277	peptide binding	8	0.002
GOTERM_BP_DIRECT	GO:0001886	endothelial cell morphogenesis	4	0.002
GOTERM_MF_DIRECT	GO:0003824	catalytic activity	20	0.0021
GOTERM_MF_DIRECT	GO:0003779	actin binding	16	0.0021
GOTERM_CC_DIRECT	GO:0042470	melanosome	8	0.0024
GOTERM_BP_DIRECT	GO:0050731	positive regulation of peptidyl-tyrosine phosphorylation	8	0.0027
GOTERM_MF_DIRECT	GO:0005524	ATP binding	45	0.0027
GOTERM_CC_DIRECT	GO:0005903	brush border	7	0.0027
GOTERM_BP_DIRECT	GO:0034976	response to endoplasmic reticulum stress	7	0.0028
GOTERM_BP_DIRECT	GO:0030334	regulation of cell migration	7	0.003
GOTERM_CC_DIRECT	GO:0030054	cell junction	25	0.0031
GOTERM_CC_DIRECT	GO:0045121	membrane raft	13	0.0031
GOTERM_BP_DIRECT	GO:0061615	glycolytic process through fructose-6-phosphate	3	0.0033
GOTERM_MF_DIRECT	GO:0051015	actin filament binding	9	0.0037
GOTERM_CC_DIRECT	GO:0048471	perinuclear region of cytoplasm	24	0.004
GOTERM_MF_DIRECT	GO:0051213	dioxygenase activity	7	0.0041
GOTERM_BP_DIRECT	GO:0050885	neuromuscular process controlling balance	6	0.0043
GOTERM_BP_DIRECT	GO:0030335	positive regulation of cell migration	11	0.0046
GOTERM_CC_DIRECT	GO:0031258	lamellipodium membrane	4	0.0046
GOTERM_BP_DIRECT	GO:0018401	peptidyl-proline hydroxylation to 4-hydroxy-L-proline	3	0.0049
GOTERM_BP_DIRECT	GO:0007566	embryo implantation	6	0.005
GOTERM_MF_DIRECT	GO:0016301	kinase activity	24	0.005
GOTERM_BP_DIRECT	GO:0016310	phosphorylation	22	0.005
GOTERM_MF_DIRECT	GO:0004563	beta-N-acetylhexosaminidase activity	3	0.0051
GOTERM_CC_DIRECT	GO:0005578	proteinaceous extracellular matrix	14	0.0052
GOTERM_BP_DIRECT	GO:0030198	extracellular matrix organization	8	0.0053
GOTERM_CC_DIRECT	GO:0009986	cell surface	22	0.0055
GOTERM_BP_DIRECT	GO:0007040	lysosome organization	5	0.0057
GOTERM_MF_DIRECT	GO:0003756	protein disulfide isomerase activity	4	0.0061
GOTERM_BP_DIRECT	GO:0006689	positive regulation of integrin-mediated signaling pathway	3	0.0067
GOTERM_BP_DIRECT	GO:2001046	ganglioside catabolic process	3	0.0067
GOTERM_CC_DIRECT	GO:0030018	Z disc	8	0.0074
GOTERM_BP_DIRECT	GO:0007229	integrin-mediated signaling pathway	7	0.0075
GOTERM_CC_DIRECT	GO:0005764	lysosome	14	0.0076
GOTERM_BP_DIRECT	GO:0001974	blood vessel remodeling	5	0.008
GOTERM_MF_DIRECT	GO:0005516	calmodulin binding	10	0.0081
GOTERM_CC_DIRECT	GO:0043209	myelin sheath	10	0.0085
GOTERM_BP_DIRECT	GO:0048739	cardiac muscle fiber development	3	0.0088
GOTERM_BP_DIRECT	GO:0006813	potassium ion transport	8	0.0093
GOTERM_BP_DIRECT	GO:0007595	lactation	5	0.01
GOTERM_CC_DIRECT	GO:0005765	lysosomal membrane	11	0.011
GOTERM_CC_DIRECT	GO:0005911	cell-cell junction	10	0.011
GOTERM_MF_DIRECT	GO:0016705	oxidoreductase activity, acting on paired donors, with incorporation or reduction of molecular oxygen	7	0.011
GOTERM_BP_DIRECT	GO:0030968	endoplasmic reticulum unfolded protein response	5	0.012
GOTERM_BP_DIRECT	GO:0001954	positive regulation of cell-matrix adhesion	4	0.012
GOTERM_BP_DIRECT	GO:0006094	gluconeogenesis	4	0.012
GOTERM_BP_DIRECT	GO:0051289	protein homotetramerization	6	0.012
GOTERM_CC_DIRECT	GO:0005739	mitochondrion	45	0.012
GOTERM_BP_DIRECT	GO:0019915	lipid storage	4	0.013
GOTERM_CC_DIRECT	GO:0033179	proton-transporting V-type ATPase, V0 domain	3	0.013
GOTERM_BP_DIRECT	GO:0006936	muscle contraction	5	0.014
GOTERM_CC_DIRECT	GO:0032587	ruffle membrane	6	0.014
GOTERM_BP_DIRECT	GO:0045765	regulation of angiogenesis	4	0.015
GOTERM_MF_DIRECT	GO:0045294	alpha-catenin binding	3	0.015
GOTERM_BP_DIRECT	GO:0071260	cellular response to mechanical stimulus	6	0.015
GOTERM_MF_DIRECT	GO:0005525	GTP binding	15	0.015
GOTERM_CC_DIRECT	GO:0005783	endoplasmic reticulum	36	0.016
GOTERM_MF_DIRECT	GO:0042802	identical protein binding	21	0.016
GOTERM_MF_DIRECT	GO:0016798	hydrolase activity, acting on glycosyl bonds	6	0.016
GOTERM_BP_DIRECT	GO:0001952	regulation of cell-matrix adhesion	3	0.017
GOTERM_BP_DIRECT	GO:0043206	extracellular fibril organization	3	0.017
GOTERM_MF_DIRECT	GO:0008374	O-acyltransferase activity	3	0.018
GOTERM_MF_DIRECT	GO:0097110	scaffold protein binding	5	0.018
GOTERM_BP_DIRECT	GO:0006810	transport	47	0.018
GOTERM_BP_DIRECT	GO:0042771	intrinsic apoptotic signaling pathway in response to DNA damage by p53 class mediator	4	0.019
GOTERM_BP_DIRECT	GO:0001818	negative regulation of cytokine production	3	0.02
GOTERM_BP_DIRECT	GO:0035313	wound healing, spreading of epidermal cells	3	0.02
GOTERM_MF_DIRECT	GO:0005506	iron ion binding	10	0.02
GOTERM_CC_DIRECT	GO:0016529	sarcoplasmic reticulum	5	0.021
GOTERM_BP_DIRECT	GO:0001558	regulation of cell growth	5	0.022
GOTERM_BP_DIRECT	GO:0015991	ATP hydrolysis coupled proton transport	4	0.023
GOTERM_CC_DIRECT	GO:0005815	microtubule organizing center	8	0.023
GOTERM_CC_DIRECT	GO:0005622	intracellular	41	0.023
GOTERM_BP_DIRECT	GO:0050873	brown fat cell differentiation	4	0.024
GOTERM_BP_DIRECT	GO:0016477	cell migration	9	0.026
GOTERM_BP_DIRECT	GO:0002931	response to ischemia	4	0.028
GOTERM_BP_DIRECT	GO:0030308	negative regulation of cell growth	7	0.029
GOTERM_CC_DIRECT	GO:0031941	filamentous actin	4	0.029
GOTERM_MF_DIRECT	GO:0003714	transcription corepressor activity	8	0.03
GOTERM_BP_DIRECT	GO:0051493	regulation of cytoskeleton organization	3	0.03
GOTERM_BP_DIRECT	GO:0003007	heart morphogenesis	5	0.031
GOTERM_CC_DIRECT	GO:0005856	cytoskeleton	30	0.032
GOTERM_MF_DIRECT	GO:0016740	transferase activity	39	0.032
GOTERM_BP_DIRECT	GO:0072593	reactive oxygen species metabolic process	4	0.033
GOTERM_BP_DIRECT	GO:0086004	regulation of cardiac muscle cell contraction	3	0.034
GOTERM_CC_DIRECT	GO:0005884	actin filament	5	0.035
GOTERM_BP_DIRECT	GO:0030199	collagen fibril organization	4	0.035
GOTERM_MF_DIRECT	GO:0004553	hydrolase activity, hydrolyzing O-glycosyl compounds	4	0.035
GOTERM_BP_DIRECT	GO:0098779	mitophagy in response to mitochondrial depolarization	7	0.036
GOTERM_MF_DIRECT	GO:0008307	structural constituent of muscle	3	0.036
GOTERM_BP_DIRECT	GO:0045669	positive regulation of osteoblast differentiation	5	0.037
GOTERM_BP_DIRECT	GO:0034446	substrate adhesion-dependent cell spreading	4	0.037
GOTERM_MF_DIRECT	GO:0019901	protein kinase binding	15	0.038
GOTERM_BP_DIRECT	GO:0010595	positive regulation of endothelial cell migration	4	0.04
GOTERM_BP_DIRECT	GO:0055093	apoptotic cell clearance	3	0.043
GOTERM_BP_DIRECT	GO:0043277	response to hyperoxia	3	0.043
GOTERM_BP_DIRECT	GO:0006811	ion transport	18	0.044
GOTERM_MF_DIRECT	GO:0019838	growth factor binding	4	0.045
GOTERM_BP_DIRECT	GO:0043434	response to peptide hormone	5	0.046
GOTERM_BP_DIRECT	GO:1902600	hydrogen ion transmembrane transport	3	0.047

## Sheet: Table S3H
Table S3H. Gene Ontology classes overrepresented in E9.5 control group compared with cKO group both in single cell cardiomyotytes and bulk heart (FC<1.5, p<0.05), related to Figure 3
Category	GO	Term	Gene number	P-Value
GOTERM_CC_DIRECT	GO:0005730	nucleolus	49	9e-15
GOTERM_CC_DIRECT	GO:0005634	nucleus	158	1e-13
GOTERM_MF_DIRECT	GO:0044822	poly(A) RNA binding	55	1.6e-13
GOTERM_CC_DIRECT	GO:0005739	mitochondrion	66	2.3e-11
GOTERM_CC_DIRECT	GO:0030529	intracellular ribonucleoprotein complex	23	8.6e-09
GOTERM_BP_DIRECT	GO:0006412	translation	25	3.2e-08
GOTERM_CC_DIRECT	GO:0005840	ribosome	17	5.2e-08
GOTERM_BP_DIRECT	GO:0006364	rRNA processing	14	1.2e-07
GOTERM_CC_DIRECT	GO:0005737	cytoplasm	145	2e-06
GOTERM_CC_DIRECT	GO:0030687	preribosome, large subunit precursor	7	4.1e-06
GOTERM_BP_DIRECT	GO:0008380	RNA splicing	15	3.5e-05
GOTERM_MF_DIRECT	GO:0003723	RNA binding	29	5.7e-05
GOTERM_MF_DIRECT	GO:0003735	structural constituent of ribosome	15	9.5e-05
GOTERM_MF_DIRECT	GO:0000287	magnesium ion binding	13	0.0001
GOTERM_BP_DIRECT	GO:0000470	maturation of LSU-rRNA	5	0.0002
GOTERM_BP_DIRECT	GO:0006457	protein folding	10	0.00022
GOTERM_BP_DIRECT	GO:0009116	nucleoside metabolic process	5	0.00025
GOTERM_CC_DIRECT	GO:0005654	nucleoplasm	51	0.00033
GOTERM_BP_DIRECT	GO:0042273	ribosomal large subunit biogenesis	5	0.00053
GOTERM_BP_DIRECT	GO:0042254	ribosome biogenesis	8	0.00056
GOTERM_CC_DIRECT	GO:0022625	cytosolic large ribosomal subunit	8	0.00059
GOTERM_CC_DIRECT	GO:0034455	t-UTP complex	3	0.00074
GOTERM_BP_DIRECT	GO:0000460	maturation of 5.8S rRNA	4	0.0013
GOTERM_BP_DIRECT	GO:0006397	mRNA processing	14	0.0021
GOTERM_CC_DIRECT	GO:0005762	mitochondrial large ribosomal subunit	5	0.0027
GOTERM_CC_DIRECT	GO:0070062	extracellular exosome	61	0.0028
GOTERM_BP_DIRECT	GO:0051028	mRNA transport	7	0.0029
GOTERM_BP_DIRECT	GO:0000082	G1/S transition of mitotic cell cycle	6	0.0031
GOTERM_BP_DIRECT	GO:0051443	positive regulation of ubiquitin-protein transferase activity	4	0.0032
GOTERM_BP_DIRECT	GO:0006383	transcription from RNA polymerase III promoter	4	0.0032
GOTERM_CC_DIRECT	GO:0005643	nuclear pore	6	0.0034
GOTERM_CC_DIRECT	GO:0005743	mitochondrial inner membrane	15	0.0035
GOTERM_CC_DIRECT	GO:0043209	myelin sheath	10	0.0035
GOTERM_BP_DIRECT	GO:0006189	'de novo' IMP biosynthetic process	3	0.0037
GOTERM_MF_DIRECT	GO:0000166	nucleotide binding	47	0.0039
GOTERM_CC_DIRECT	GO:0071013	catalytic step 2 spliceosome	7	0.0041
GOTERM_CC_DIRECT	GO:0016607	nuclear speck	10	0.0054
GOTERM_MF_DIRECT	GO:0008565	protein transporter activity	6	0.0056
GOTERM_MF_DIRECT	GO:0051087	chaperone binding	6	0.007
GOTERM_BP_DIRECT	GO:0051123	RNA polymerase II transcriptional preinitiation complex assembly	3	0.0085
GOTERM_CC_DIRECT	GO:0005829	cytosol	42	0.0094
GOTERM_CC_DIRECT	GO:0005763	mitochondrial small ribosomal subunit	4	0.0095
GOTERM_BP_DIRECT	GO:0001649	osteoblast differentiation	7	0.0096
GOTERM_CC_DIRECT	GO:0000777	condensed chromosome kinetochore	6	0.011
GOTERM_BP_DIRECT	GO:0000463	maturation of LSU-rRNA from tricistronic rRNA transcript (SSU-rRNA, 5.8S rRNA, LSU-rRNA)	3	0.015
GOTERM_MF_DIRECT	GO:0005524	ATP binding	36	0.016
GOTERM_BP_DIRECT	GO:0007080	mitotic metaphase plate congression	4	0.017
GOTERM_BP_DIRECT	GO:0044342	type B pancreatic cell proliferation	3	0.018
GOTERM_BP_DIRECT	GO:0051085	chaperone mediated protein folding requiring cofactor	3	0.018
GOTERM_CC_DIRECT	GO:0000124	SAGA complex	3	0.02
GOTERM_BP_DIRECT	GO:0007049	cell cycle	18	0.02
GOTERM_CC_DIRECT	GO:0005681	spliceosomal complex	7	0.021
GOTERM_BP_DIRECT	GO:0045116	myofibril assembly	3	0.023
GOTERM_BP_DIRECT	GO:0007004	telomere maintenance via telomerase	3	0.023
GOTERM_BP_DIRECT	GO:0030239	protein neddylation	3	0.023
GOTERM_MF_DIRECT	GO:0042802	identical protein binding	18	0.023
GOTERM_MF_DIRECT	GO:0004812	aminoacyl-tRNA ligase activity	4	0.024
GOTERM_CC_DIRECT	GO:0034719	SMN-Sm protein complex	3	0.026
GOTERM_BP_DIRECT	GO:0030490	maturation of SSU-rRNA	3	0.026
GOTERM_BP_DIRECT	GO:0000920	cell separation after cytokinesis	3	0.026
GOTERM_MF_DIRECT	GO:0070034	telomerase RNA binding	3	0.026
GOTERM_MF_DIRECT	GO:0003755	peptidyl-prolyl cis-trans isomerase activity	4	0.029
GOTERM_BP_DIRECT	GO:0010652	dUMP biosynthetic process	2	0.032
GOTERM_BP_DIRECT	GO:1903748	atrial ventricular junction remodeling	2	0.032
GOTERM_BP_DIRECT	GO:0009259	ribonucleotide metabolic process	2	0.032
GOTERM_BP_DIRECT	GO:0006226	positive regulation of cell communication by chemical coupling	2	0.032
GOTERM_BP_DIRECT	GO:0003294	negative regulation of establishment of protein localization to mitochondrion	2	0.032
GOTERM_MF_DIRECT	GO:0032556	gap junction channel activity involved in cardiac conduction electrical coupling	2	0.032
GOTERM_MF_DIRECT	GO:0086075	pyrimidine deoxyribonucleotide binding	2	0.032
GOTERM_MF_DIRECT	GO:0016787	hydrolase activity	35	0.032
GOTERM_MF_DIRECT	GO:0001056	RNA polymerase III activity	3	0.033
GOTERM_BP_DIRECT	GO:0000398	mRNA splicing, via spliceosome	6	0.034
GOTERM_CC_DIRECT	GO:0005741	mitochondrial outer membrane	7	0.035
GOTERM_CC_DIRECT	GO:0005666	DNA-directed RNA polymerase III complex	3	0.036
GOTERM_BP_DIRECT	GO:0022904	respiratory electron transport chain	3	0.036
GOTERM_BP_DIRECT	GO:1902600	hydrogen ion transmembrane transport	3	0.036
GOTERM_MF_DIRECT	GO:0016853	isomerase activity	6	0.037
GOTERM_BP_DIRECT	GO:0006511	ubiquitin-dependent protein catabolic process	7	0.037
GOTERM_BP_DIRECT	GO:0006164	protein peptidyl-prolyl isomerization	3	0.04
GOTERM_BP_DIRECT	GO:0000413	purine nucleotide biosynthetic process	3	0.04
GOTERM_MF_DIRECT	GO:0019843	rRNA binding	4	0.041
GOTERM_CC_DIRECT	GO:0000776	kinetochore	6	0.042
GOTERM_CC_DIRECT	GO:0000125	PCAF complex	2	0.047
GOTERM_BP_DIRECT	GO:0010643	rRNA pseudouridine synthesis	2	0.047
GOTERM_BP_DIRECT	GO:0031118	snoRNA guided rRNA pseudouridine synthesis	2	0.047
GOTERM_BP_DIRECT	GO:0003347	epicardial cell to mesenchymal cell transition	2	0.047
GOTERM_BP_DIRECT	GO:0031120	cell communication by chemical coupling	2	0.047
GOTERM_BP_DIRECT	GO:0000454	snRNA pseudouridine synthesis	2	0.047
GOTERM_BP_DIRECT	GO:0009113	purine nucleobase biosynthetic process	2	0.047

## Sheet: Table S3I
Table S3I. Genes of Selected Gene Ontology classes overrepresented in E9.5 cKO group compared with control group both in single cell cardiomyotytes and bulk heart (FC<1.5, p<0.05), related to Figure 3
GO:0005925	Focal adhesion
gene	C5.1	C6.1	W2.2	C1.2	C2.2	W4.2	W2.1	W6.2	C5.2	C6.2	W1.3	C1.3	C2.3	W3.1	C4.3	C5.3	C1.1	C2.4	C3.4	C5.4	C6.4	W1.5	C2.1	C4.5	C3.1	C6.5	W1.6	W2.6	C1.6	C2.6	C3.6	W6.6	W4.1	C6.6	W1.7	W2.7	W3.7	C2.7	C3.7	W5.1	C4.7	C5.7	C6.7	W1.8	W2.8	W3.8	C1.8	C2.8	C3.8
Actb	12510.4	10215.7	969.898	11510.5	11154.2	969.798	775.918	244.156	12107.4	2162.32	1181.34	14855.1	13213.9	1866.75	2152.01	9989.88	6511.7	11266.1	4771.08	9775.09	8654.37	600.368	8997.82	9406.42	9970.64	11170.5	1609.71	794.998	7799.43	10180.7	1804.03	1333.05	2079.84	9196.55	1022.94	1559.88	841.323	10342.2	9120.57	790.953	6666.86	8121.22	9701.35	2013.68	391.837	1732.02	9414.17	7153.23	11513.7
Aif1l	187.217	4.74988	53.5193	80.8263	40.8846	0.937565	3.74909	13.5535	27.9921	3.63036	68.1407	0	1.57541	26.4369	43.1046	185.957	106.003	178.55	11.3	224.295	44.277	44.3527	28.6939	54.4621	88.7139	54.7361	22.9351	107.656	6.21995	127.278	96.9467	0	66.855	214.82	28.9565	58.0748	87.5949	228.793	50.6051	165.971	123.756	109.176	0.488868	41.9304	0.468772	88.2156	113.577	191.061	202.478
Ajuba	39.8495	0.638597	11.7077	12.8381	0	0	0	0	22.2555	37.6421	0	0.101352	0.268136	0	0	0.160015	0	28.3657	0	40.757	16.9009	0	32.175	16.5435	0.783384	0	0	0.224452	53.2644	0.157466	18.359	0	37.8906	0.761512	0	0	8.04635	0.451756	0	0	38.7349	17.7485	0.108951	0	0	0.107075	23.7127	0.240651	29.4656
Bcar1	37.8659	0.710729	5.10433	59.8417	8.43687	1.32939	0.14521	1.45284	54.9447	83.8634	0.330955	80.5251	0.29776	58.5456	91.5089	44.2657	100.88	74.9259	1.93476	25.6095	11.087	0	48.7331	64.6289	36.1573	30.5144	32.4887	0.123752	7.14529	0.525145	122.333	0	0.145143	19.6563	0.245038	0.936447	39.498	48.1138	92.3441	42.2107	112.07	0.638509	11.6351	0.113777	0	17.1647	86.6452	16.7079	2.44162
Bsg	2240.33	5536.16	1065.46	1779.64	2077.04	226.953	36.0793	352.345	2615.54	2320.75	1250.01	2673.19	3201.39	1613.38	5039.54	2985.49	2562.13	1229.35	51.0437	2341.77	5121.45	1289.43	994.556	1771.8	4219.58	4122.58	1120.33	868.741	4732.05	3527.22	4174.73	406.452	1421.26	2487.52	1174.6	994.656	1305.14	2230.97	3873.32	1182.34	5409.88	1843.96	5820.87	1528.37	689.558	1672.59	1963.87	5942.98	2895.88
Cnn1	562.797	10.7567	143.248	957.975	297.617	37.8415	392.055	266.614	245.459	269.006	170.829	376.172	367.307	313.624	551.08	12.481	111.9	564.747	2.66105	607.196	547.413	224.835	144.953	517.806	806.133	713.552	90.4624	20.2407	251.79	1161.18	829.263	100.683	291.958	164.294	1.68582	110.733	17.4432	470.241	931.778	143.622	630.042	874.458	1102.21	75.4546	0.949341	95.8411	568.838	469.29	1332.35
Cnn2	524.567	969.382	268.809	462.596	339.773	19.691	458.6	35.403	215.562	285.663	460.531	271.579	943.296	386.02	252.12	59.7682	214.702	217.634	76.7098	696.073	1147.32	116.206	126.829	567.794	1170.58	689.673	177.913	249.331	570.384	658.149	773.339	90.6322	385.527	164.55	372.536	226.184	150.259	651.283	882.804	273.039	1142.52	717.505	650.427	217.681	105.128	320.165	288.569	798.643	775.425
Cspg4	0.059279	0	9.31402	11.6343	20.2947	0.884492	0	0	0.063137	0.868927	0	15.0303	0.07469	16.3279	15.6515	0.058789	0.037233	13.4765	34.0128	0.14991	12.3691	0	47.581	19.6628	17.6893	0	0	0	0	1.47603	12.2659	0	0.647456	7.14501	0	3.60525	2.61664	17.5483	26.1603	0.18711	4.47224	0.047582	0.044822	1.11598	0.173112	0	16.2291	9.14686	0
Csrp1	131.207	1.31252	0.287729	51.5651	27.207	0.18879	194.795	0.155281	51.3666	0	67.5776	148.511	0.183108	1.608	86.1832	0.592802	0.729294	0	0	40.8518	171.923	18.9274	59.5116	36.2232	63.5966	125.193	0.219545	43.1006	0.718257	114.631	83.4195	0	46.8267	162.773	0.301756	64.8829	0	45.2807	18.6624	62.1318	82.1178	74.5023	24.3493	11.9234	0	44.1703	43.7032	72.5731	14.6102
Epha2	0	0	0	1.06013	0.456806	4.47782	0	0	6.66918	0.571695	0.700804	3.57911	3.14976	0	0	0.374319	0	3.75012	0	2.54393	34.8078	15.1716	4.58586	35.6019	38.7493	1.03675	0.09419	0.098864	0	6.87855	13.144	2.01123	0.185022	12.9277	1.62786	0.651212	7.20127	0.195215	30.508	2.11072	11.342	1.11776	0	0	0.091873	1.54582	0	3.72414	0.853803
Flna	46.6222	8.23274	66.4993	215.608	484.592	8.4172	1.01193	19.5786	103.146	238.027	92.5667	437.579	571.015	7.87078	52.1036	53.9035	1.36662	144.144	61.0699	28.3651	571.334	57.687	71.6351	353.861	345.556	173.627	123.154	1.41249	293.122	131.727	126.523	120.859	137.341	138.502	0.39958	0.156167	0.803958	235.055	79.516	2.35479	342.727	55.2393	141.25	72.7224	0.126865	20.4542	58.7127	290.68	430.254
Flnb	19.5851	0.235563	0	11.8911	15.7508	0	0	0	29.4015	0.415991	0.109266	15.1144	8.12105	0.191916	0.052234	0.051788	0.065656	11.9148	41.0236	11.4908	25.4303	0.12325	0.041373	10.9281	32.6282	6.80705	0.233869	0.057282	7.2473	33.247	0.305046	0.107666	1.62208	21.3358	0.081206	0.088261	0	25.1033	68.701	1.60791	20.9709	24.4898	16.095	0.113549	0.076311	0.07821	6.4479	20.2485	102.412
Flnc	9.02002	0.479891	8.8559	1.2512	13.6921	9.49022	0.049275	2.07961	14.9581	0.091756	10.1286	39.1229	3.59502	1.23823	27.376	23.1159	0.325858	0.035487	38.3933	0.221713	46.9634	41.6219	29.9501	37.286	15.8155	1.87927	15.8579	7.86542	5.82278	83.6791	6.18824	12.0761	44.444	13.3031	0.441158	22.9969	1.22241	12.73	60.3714	16.1201	17.0628	53.1787	7.37054	19.2737	0.07773	3.68739	34.3836	7.65254	41.2707
Fzd1	0	0	0	14.2749	0	0.076466	0	0	0	10.7234	0.08236	43.0952	0	0	0	0	0	0	0	0	0	0	0	29.351	40.5533	0.044087	0.176335	57.8688	0.097196	15.097	29.5899	0.243853	0	0	0	0.099843	0	18.7301	7.3054	0	0	0	10.467	0.085186	0	0	0	26.8841	12.4511
Hspa1a	0	0	0	0	0	0	0	0	0	0	0	0	0	0	13.6137	0	0	0	0	0	0	0	0	0	0	0	0	0	0	0	17.3853	0	0	0	0	0	0	17.77	0	27.076	21.7124	13.3274	0	0	0	0	0	0	0
Hspg2	91.7858	0	2.75113	13.8933	18.3338	6.23027	0	0.018291	18.8938	2.5447	0	0	16.7321	16.0046	15.5729	2.72734	0.041757	0	0.326426	6.09232	123.687	1.82565	53.6391	37.6001	32.6444	0.395314	0.024754	28.6867	11.3602	5.60445	14.1629	3.52228	7.79687	7.69024	0.172109	9.16761	0.676878	0.025652	32.063	11.4723	22.2369	2.26234	132.011	0	0.024263	1.91494	59.4027	52.5473	73.5502
Ilk	565.047	4.93978	156.192	280.485	329.072	37.6639	4.45981	92.1617	127.97	534.683	125.937	94.9908	413.572	109.888	311.515	159.583	0.742388	212.001	773.639	285.477	575.338	461.355	229.34	532.819	314.981	520.035	1.70552	2.17509	115.823	151.752	665.648	98.6191	303.793	2.11257	94.6361	1.77174	93.9532	284.746	220.524	246.667	226.314	296.994	347.487	306.468	250.511	174.269	111.018	49.912	102.06
Itga5	12.576	3.02227	29.9643	63.3031	62.025	0.652362	92.0064	0.060914	0.298613	2.12874	9.9908	68.5947	75.2962	5.33817	48.9919	90.4041	76.1714	17.8907	0.182879	0.09464	25.566	0.352026	1.32588	83.0786	45.6535	133.546	0.167104	15.5366	58.0499	85.4136	91.2372	0.115533	15.0417	39.0078	1.21559	0.094617	11.2349	25.2823	54.8815	9.36576	105.819	52.5445	34.5014	8.07665	0.081558	1.68206	26.2894	57.3156	52.5997
Itgb3	43.0251	0.752496	0	9.00844	15.5119	0	0.077152	0.04566	0	5.84797	0.078129	0	0.107792	0.153316	0.250291	0.296197	0	0	0.409876	28.6288	41.8499	0	15.5221	16.2499	56.9229	0.041813	0	0	8.74497	0.140301	2.17326	0.23129	0.310274	0	0.570303	0.094709	0.104509	50.3151	0.101919	0.169704	24.8357	1.30521	20.1117	0.181165	0.121862	0	0	50.8317	50.1568
Jup	107.709	2.1078	0	76.6831	53.1758	3.53249	0.592704	152.52	79.5568	45.9485	0.301675	26.4241	18.7119	16.56	24.9432	3.99275	0	67.6598	23.8936	0	40.9986	0.368852	57.5738	151.98	272.275	0.834881	0	0	84.9404	103.801	61.8753	1.15673	124.417	19.6307	0.08954	3.0271	24.9305	62.4188	68.4564	19.1343	61.7561	17.4595	208.998	45.5026	0	35.9931	47.3362	103.26	11.6568
Lims2	0	0	0	0	0	0	0	0	0	0	0	0	0	0	0	0	0	0	0	0	98.528	0	0	0	0	0	0	0	0	0	63.6497	0	0	0	0	0	0	0	0	0	0	0	0	0	0	0	0	0	0
Mapk3	100.991	0	0.308815	0	8.82039	9.10852	0	26.9032	0	77.2099	0	52.7373	0.281116	54.0351	0	0	1.11853	2.30039	132.951	0	0	0.247683	82.4519	0	8.96032	0.118436	31.1039	0.244394	0.256617	0	0	96.7185	0	0	0.161772	0	0	0	32.1949	0.497488	27.7882	0.256501	0	0	0	0.239662	11.7453	32.2854	0.854665
Nexn	474.394	9.86118	122.789	206.525	131.357	270.708	108.03	276.17	285.158	254.577	106.193	132.888	148.928	144.462	326.977	455.949	96.2514	90.8309	702.17	180.779	639.418	123.024	307.162	391.577	237.136	379.388	82.7125	101.231	436.41	123.7	349.19	205.481	253.48	270.602	43.2725	79.1166	89.4724	275.396	299.858	31.5529	226.167	132.419	326.578	50.4435	181.916	19.3227	262.488	202.64	52.1971
Pdlim7	847.427	27.1369	455.27	1036.93	660.511	27.2233	775.939	149.331	134.704	579.272	669.821	762.561	1253.57	731.836	232.485	420.372	898.672	524.528	145.014	615.934	927.763	594.373	258.333	989.185	960.805	1373.87	640.317	302.55	473.866	736.033	1325.17	162.503	817.35	688.954	144.281	459.942	208.414	469.315	1733.44	442.06	772.817	697.095	891.514	321.575	324.605	476.839	377.363	882.152	1235.24
Rhob	54.1521	3.14726	0	1.51368	20.8854	0	0.427113	2.49979	12.5412	90.9622	0.653163	24.4153	114.057	41.5292	19.4559	0	24.5002	48.3473	0.380607	0	152.989	36.6343	52.5594	29.0087	0	26.155	0.524977	39.4038	0.95764	22.6635	1.13022	40.2418	0	72.2631	23.5119	0	0.182152	20.4915	40.2057	10.9066	0	48.2084	23.8362	0.335008	37.5097	0.177246	63.239	72.9926	86.9904
Rras	0	0	0	0	0	0.402713	0.559905	0	66.0195	0	0	0	0	1.14813	0	0	0	0	0	207.877	59.7713	0	0.488184	3.73145	166.564	69.9699	0	0.483858	0.508327	50.0673	196.629	0	0.604343	1.87195	42.8377	0	0	0	136.558	0.500925	0.506798	9.45461	126.111	33.0893	0	0	0	29.4753	0
Tgfb1i1	221.619	6.67115	197.974	216.449	49.2103	0.85377	2.15463	0.230044	191.523	670.663	173.644	271.126	111.617	348.735	119.482	60.2215	1.18851	104.398	262.145	150.436	349.38	286.376	22.6923	398.085	513.421	251.238	79.199	6.11727	74.9643	229.432	308.241	168.904	292.253	47.577	175.197	49.8051	93.0456	340.63	267.769	85.3647	201.186	182.585	133.516	152.946	0.959511	121.391	31.3635	496.808	301.576
Triobp	34.5803	0.584299	3.38488	60.6842	5.77124	0.601954	0.733969	0	22.6143	74.5325	0.228432	84.831	13.4428	0.384927	27.9477	2.13639	0	0.399927	0	0.170415	1.71905	1.89278	14.7498	13.2365	11.4619	20.8053	46.3141	2.51285	0.437175	16.3404	107.811	15.16	28.6248	47.8046	0.103429	0.50914	0.09977	71.5458	46.5332	11.0866	42.4046	4.16275	66.1402	18.2196	0	33.144	84.4039	119.442	1.09166
GO:0006096	Glycolytic process
gene	C5.1	C6.1	W2.2	C1.2	C2.2	W4.2	W2.1	W6.2	C5.2	C6.2	W1.3	C1.3	C2.3	W3.1	C4.3	C5.3	C1.1	C2.4	C3.4	C5.4	C6.4	W1.5	C2.1	C4.5	C3.1	C6.5	W1.6	W2.6	C1.6	C2.6	C3.6	W6.6	W4.1	C6.6	W1.7	W2.7	W3.7	C2.7	C3.7	W5.1	C4.7	C5.7	C6.7	W1.8	W2.8	W3.8	C1.8	C2.8	C3.8
Aldoa	5729.28	6722.47	3636.69	5979.97	4127.73	1132.52	1660.75	2151.83	5712	3234.43	4866.21	6526.19	5763.22	3726.74	5015.65	4129.43	5126.62	4729.34	1966.23	4643.13	5016.3	3184.54	2921.14	3261.78	8381.38	3750.42	2884.67	2269.5	3877.47	5065.93	6067.4	3807.8	2431.63	3695.65	1646.31	3241.37	4131.05	3997.76	6243.07	3467.75	7092.03	4578.38	6984.23	3821.68	1154.86	4061.76	2822.4	7411.68	4005.2
Aldoc	0	0	57.7637	30.1769	2.14261	0	0.865376	0	0	111.136	0	69.0613	0	0	150.653	0	0	0.21102	0	0	0	0	1.41255	0.225228	0	0	0	2.12105	0.677586	78.3681	7.38976	0	0	1.19515	0.504817	83.0723	65.1109	162.696	57.2462	0	64.4636	0.841393	0.77923	63.4238	0.460118	32.7179	31.5552	113.427	1.14005
Eno2	26.0052	0	0	0.370046	0	0	0	0	3.97211	0	81.5296	0	0	17.4095	12.9471	0.217091	0	0.431003	0	10.4812	1.22652	0	0	0.151069	0.473123	0	0	0	0.177087	3.85414	59.4695	0	0	0.702954	0	0.182997	0.335773	0.669932	2.50384	0	1.38563	2.40956	14.1176	0.774626	0	0	0	0.36471	12.5492
Eno3	661.44	8.54559	227.389	690.115	386.809	59.5678	373.598	152.467	567.836	401.598	293.926	245.286	461.364	374.981	1129.06	295.21	387.468	190.826	2.54242	539.781	309.554	694.557	133.248	351.386	536.185	185.581	521.864	128.706	167.602	388.665	1134.08	583.686	193.499	24.7295	135.952	562.034	346.031	209.228	628.28	210.964	659.299	650.791	271.607	323.564	20.3962	539.113	368.074	655.26	1011.46
Gapdh	8792.81	11193.6	6221.44	9278.65	7740.15	3679.25	4047.35	6379.9	8995.62	8055.61	4961.75	9087.08	5067.89	5136.5	8670.81	11651.2	8143.18	6771.2	6406.18	10271.7	13271.9	7288.49	9333.93	7120.57	8304.4	6094.42	5123.28	5018.72	6897.67	8851.79	8259.46	5810.73	5626.32	7408.68	3154.6	4562.99	6335.08	6388.79	9859.25	5843.81	12932.5	7396.74	9316.44	6795.12	1834.16	5151.62	6213.56	8277.68	8066.76
Hk2	255.779	5.7335	116.194	261.416	107.656	80.8271	24.4044	159.489	232.606	813.734	99.5534	194.511	638.863	222.583	616.092	461.686	408.845	261.718	31.0786	513.185	698.799	66.7893	651.275	401.401	292.505	152.64	266.785	325.795	563.164	490.481	557.507	46.0931	103.495	509.99	55.9419	1.13292	107.81	211.466	268.833	66.4446	629.783	313.208	607.797	121.565	283.472	128.068	428.599	468.6	585.307
Pfkl	169.449	5.48017	141.895	298.674	241.402	8.16304	2.68747	159.185	260.65	64.92	89.4642	128.054	49.1602	165.062	152.567	88.6141	121.366	71.9863	434.941	224.358	263.654	73.8885	133.673	167.443	418.057	147.251	35.8913	0.31207	244.608	118.668	134.852	145.643	202.931	169.685	0.274503	130.073	135.575	216.641	301.272	145.784	356.034	191.824	156.976	64.0105	0.290026	92.0662	245.187	103.773	170.708
Pfkp	284.005	8.95181	65.7353	341.558	97.7628	253.812	1.24744	15.0022	199.406	419.293	65.6139	380.542	135.984	134.953	725.621	526.419	386.978	177.432	987.158	606.782	564.992	48.2471	312.584	460.196	430.895	565.719	20.3662	150.37	478.348	250.234	437.932	82.1377	104.305	330.333	86.6265	84.64	95.8274	680.711	467.896	95.1474	629.111	119.031	88.2022	60.3903	0.076334	57.5675	415.119	363.756	221.397
Pkm	2455.25	39.8764	1290.27	3348.94	1671.46	683.063	226.759	1128.34	2670.7	2524.09	604.37	2698.7	1302.38	1656.44	3324.29	2595.01	2022.59	1801.82	763.584	1430.71	2622.56	1007.83	1963.51	1221.17	3328.9	1281.46	1429.09	538.756	2374.86	2848.14	3133.06	1385.99	1292.22	1995.41	904.81	1059.41	1630.9	2271.82	3196.15	1969.48	3495.34	2081.04	2247.16	826.062	136.575	1698.41	2500.84	2872.77	2032.03
GO:0005604	Basement membrane
gene	C5.1	C6.1	W2.2	C1.2	C2.2	W4.2	W2.1	W6.2	C5.2	C6.2	W1.3	C1.3	C2.3	W3.1	C4.3	C5.3	C1.1	C2.4	C3.4	C5.4	C6.4	W1.5	C2.1	C4.5	C3.1	C6.5	W1.6	W2.6	C1.6	C2.6	C3.6	W6.6	W4.1	C6.6	W1.7	W2.7	W3.7	C2.7	C3.7	W5.1	C4.7	C5.7	C6.7	W1.8	W2.8	W3.8	C1.8	C2.8	C3.8
Agrn	29.2376	1.13579	0.248416	26.0463	85.1758	7.51517	0.279179	0.270002	0	0.220655	0	45.5806	0.158489	77.23	49.447	0.510653	59.0337	0.168339	0	37.3827	73.5583	48.6063	5.96718	4.98338	27.7468	0.666088	0	0	61.1508	0.140296	61.9102	0	36.7453	72.6435	0	0.429387	46.4919	154.51	0.460846	0.801117	174.816	49.1164	124.172	75.5709	0	14.396	65.986	263.957	68.7731
Anxa2	757.826	735.716	74.9547	837.607	586.109	23.2335	5.80574	42.4415	422.046	540.311	1.88326	803.854	833.247	125.761	1022.42	417.638	602.354	362.227	54.2077	558.529	1269.44	60.3495	612.367	1419.42	1455.59	1229.85	63.4597	136.542	1314.56	1071.41	1084.29	97.0165	516.194	572.723	48.7869	182.047	287.322	1281.99	1905.95	137.982	1272.15	538.902	1498.55	411.48	50.5657	213.973	248.599	1246.95	846.413
Col18a1	7.79618	0.458194	1.9326	17.3228	28.2795	0.065937	0.844949	0.052393	88.6997	12.1117	0.141947	5.04476	0	59.5617	25.9142	4.67001	0.180668	0	0.078501	22.5533	80.6323	0.151008	6.59414	29.2338	13.683	0.151879	25.2208	31.5051	75.3994	5.0691	0.392192	0.09908	41.3276	19.8713	0.049689	56.2466	18.2852	123.513	25.3372	0.151604	150.727	11.2795	27.9734	34.4077	0.140037	0.360425	0	0.081326	72.4756
Col5a1	1.02031	0	0	0.410379	5.86697	0	0.511974	0	0.060376	5.27875	0.402838	0.039709	71.6961	98.3885	75.3552	0.056213	0	0.037798	0.742528	0.047783	184.765	0.044563	5.54765	5.82613	10.7454	0.066211	0	0.441864	2.32058	0.074486	5.12853	0.058419	0	0.340521	0.029367	0.047887	2.37226	87.9625	0.103173	8.21032	31.2834	0.091447	14.8196	0.041057	0.041394	2.50144	24.9101	0	70.9795
Cst3	1226.26	2582.98	621.987	1399.07	1517.2	16.7119	772.588	771.527	681.75	1677.77	650.77	2445.94	1482.82	1328.42	1263.79	675.941	952.609	943.185	15.0277	938.761	1587.3	3101.24	510.84	1682.13	1257.28	2398.88	183.033	1067.9	1041.77	1001.23	1396.08	405.859	853.986	1135.24	488.371	789.23	985.925	348.353	965.268	489.99	1941.79	1003.57	2324.74	435.601	975.013	924.288	854.832	2534.15	499.642
Hspg2	91.7858	0	2.75113	13.8933	18.3338	6.23027	0	0.018291	18.8938	2.5447	0	0	16.7321	16.0046	15.5729	2.72734	0.041757	0	0.326426	6.09232	123.687	1.82565	53.6391	37.6001	32.6444	0.395314	0.024754	28.6867	11.3602	5.60445	14.1629	3.52228	7.79687	7.69024	0.172109	9.16761	0.676878	0.025652	32.063	11.4723	22.2369	2.26234	132.011	0	0.024263	1.91494	59.4027	52.5473	73.5502
Loxl2	23.0132	1.48671	20.9107	23.6396	97.5505	31.6053	1.06275	2.97387	0.739482	14.1737	0.067816	119.581	52.2394	15.8529	81.757	141.858	0.310295	1.22753	0.387183	6.71383	68.5116	75.6021	35.0725	56.528	108.615	42.9618	0	0.903948	50.1233	2.49833	36.2035	11.8044	31.3176	20.4043	0.452271	0.163342	2.61687	60.9945	90.9519	15.3082	106.403	34.0918	96.8405	3.41263	26.1372	17.8535	27.3786	56.0549	85.345
Nid2	42.918	0.449034	32.6303	79.0977	136.556	10.9976	0.276014	0.110627	31.9657	191.527	0.347845	173.767	3.55342	83.8406	216.758	36.9678	97.9463	84.4051	0.16304	132.954	411.998	20.956	73.4769	214.424	18.8432	41.2435	36.5048	41.4927	129.925	73.831	35.4432	20.2387	72.6466	89.4146	0.309609	132.008	81.0026	146.513	145.579	114.152	209.184	44.194	78.9275	50.5601	5.26363	17.7487	95.8698	76.984	165.414
Thbs4	9.61551	2.11278	48.5826	119.216	103.483	0	0	37.8602	47.6553	0.135769	0	46.4246	58.6173	13.2106	23.6501	71.5789	0	0.312821	0.127811	81.4334	409.687	1.72539	22.2309	85.006	0	0.703105	44.7161	33.1097	0.128735	116.498	99.5982	0.809864	14.3798	47.4957	0	0.132552	0	0.121305	2.08146	0	13.8488	48.9643	18.0648	0.225495	0.227992	0	80.1168	0.794683	368.881
Vegfa	124.2	0	0	27.6894	13.3645	0.355923	0	3.96212	24.9635	190.682	41.5103	0.909134	5.74141	18.3095	68.4225	22.9195	0.114713	30.8993	0	60.8092	95.5312	18.0545	28.6158	62.5696	66.0068	89.8435	8.37135	18.9741	96.8834	44.4456	69.6185	0.952202	9.31893	39.2083	0.094772	0.155395	3.71007	7.48305	57.1245	2.0305	80.6649	4.18372	129.427	0.188951	0	13.1713	21.155	106.216	32.6709
GO:0001525	Angiogenesis
gene	C5.1	C6.1	W2.2	C1.2	C2.2	W4.2	W2.1	W6.2	C5.2	C6.2	W1.3	C1.3	C2.3	W3.1	C4.3	C5.3	C1.1	C2.4	C3.4	C5.4	C6.4	W1.5	C2.1	C4.5	C3.1	C6.5	W1.6	W2.6	C1.6	C2.6	C3.6	W6.6	W4.1	C6.6	W1.7	W2.7	W3.7	C2.7	C3.7	W5.1	C4.7	C5.7	C6.7	W1.8	W2.8	W3.8	C1.8	C2.8	C3.8
Adm2	77.8894	0	0	72.0937	0	0	0	0	0.315102	0	0	0	0	0	85.3931	69.6556	0	0	0.466142	217.378	0	0	0	0	0	48.5953	0	0	0	0	42.9327	0	0	0	0	0	0	0	0	0	0	0.480804	0.446013	0	0	0	0	0	54.8807
Anxa2	757.826	735.716	74.9547	837.607	586.109	23.2335	5.80574	42.4415	422.046	540.311	1.88326	803.854	833.247	125.761	1022.42	417.638	602.354	362.227	54.2077	558.529	1269.44	60.3495	612.367	1419.42	1455.59	1229.85	63.4597	136.542	1314.56	1071.41	1084.29	97.0165	516.194	572.723	48.7869	182.047	287.322	1281.99	1905.95	137.982	1272.15	538.902	1498.55	411.48	50.5657	213.973	248.599	1246.95	846.413
Col18a1	7.79618	0.458194	1.9326	17.3228	28.2795	0.065937	0.844949	0.052393	88.6997	12.1117	0.141947	5.04476	0	59.5617	25.9142	4.67001	0.180668	0	0.078501	22.5533	80.6323	0.151008	6.59414	29.2338	13.683	0.151879	25.2208	31.5051	75.3994	5.0691	0.392192	0.09908	41.3276	19.8713	0.049689	56.2466	18.2852	123.513	25.3372	0.151604	150.727	11.2795	27.9734	34.4077	0.140037	0.360425	0	0.081326	72.4756
Cspg4	0.059279	0	9.31402	11.6343	20.2947	0.884492	0	0	0.063137	0.868927	0	15.0303	0.07469	16.3279	15.6515	0.058789	0.037233	13.4765	34.0128	0.14991	12.3691	0	47.581	19.6628	17.6893	0	0	0	0	1.47603	12.2659	0	0.647456	7.14501	0	3.60525	2.61664	17.5483	26.1603	0.18711	4.47224	0.047582	0.044822	1.11598	0.173112	0	16.2291	9.14686	0
Ctgf	10.1986	1426.54	0.420988	266.887	55.1059	0.138728	0.78594	0.115157	0.3454	0.560317	327.302	0.150539	244.447	74.3667	1.74043	27.8459	1.47497	375.605	1.0497	124.333	1833.45	242.625	0.84487	973.235	955.562	172.495	0.803578	0.477685	0.880549	1199.58	3.84506	44.0705	0.198219	106.356	0.77582	3.28259	0.531555	1.83201	994.505	548.164	265.14	3392.56	48.1797	1.07851	0.312071	27.1586	574.965	2.88655	1220.49
Dll4	0	0	0	0	0	0	0	0	0	0	0	0	0	0	0.132616	0.131808	0	0	0	0	0	0	0	0	0	0	0	0	0	0	0	0	0	0	0	0	0	0	0	0	0	0	0	0	0	0	0	0	0
Ecm1	3.67412	1.25652	0	10.7874	0	0	1.2337	427.858	0.150689	0	0	1.15444	1.95958	51.1262	0	0	1.95896	0.1863	1.30245	0.639018	64.461	40.065	12.9763	0.52096	172.56	118.518	0	0.533952	278.912	50.3118	0.271411	0	0	24.1112	0.83911	0.596784	25.7279	1.26113	104.981	0	330.982	142.006	31.3978	0.20032	0.597099	16.4236	11.5066	1.32401	71.2524
Epha2	0	0	0	1.06013	0.456806	4.47782	0	0	6.66918	0.571695	0.700804	3.57911	3.14976	0	0	0.374319	0	3.75012	0	2.54393	34.8078	15.1716	4.58586	35.6019	38.7493	1.03675	0.09419	0.098864	0	6.87855	13.144	2.01123	0.185022	12.9277	1.62786	0.651212	7.20127	0.195215	30.508	2.11072	11.342	1.11776	0	0	0.091873	1.54582	0	3.72414	0.853803
Flna	46.6222	8.23274	66.4993	215.608	484.592	8.4172	1.01193	19.5786	103.146	238.027	92.5667	437.579	571.015	7.87078	52.1036	53.9035	1.36662	144.144	61.0699	28.3651	571.334	57.687	71.6351	353.861	345.556	173.627	123.154	1.41249	293.122	131.727	126.523	120.859	137.341	138.502	0.39958	0.156167	0.803958	235.055	79.516	2.35479	342.727	55.2393	141.25	72.7224	0.126865	20.4542	58.7127	290.68	430.254
Hspg2	91.7858	0	2.75113	13.8933	18.3338	6.23027	0	0.018291	18.8938	2.5447	0	0	16.7321	16.0046	15.5729	2.72734	0.041757	0	0.326426	6.09232	123.687	1.82565	53.6391	37.6001	32.6444	0.395314	0.024754	28.6867	11.3602	5.60445	14.1629	3.52228	7.79687	7.69024	0.172109	9.16761	0.676878	0.025652	32.063	11.4723	22.2369	2.26234	132.011	0	0.024263	1.91494	59.4027	52.5473	73.5502
Mfge8	121.84	8.82712	97.4586	338.38	118.967	38.1023	731.829	111.902	147.96	91.8276	98.0689	108.274	59.0404	382.944	623.138	198.718	0.81437	0.817627	1.60112	163.358	278.955	104.588	54.8	272.009	735.713	284.803	74.7807	1.01859	413.516	231.013	644.713	5.69741	53.9147	110.976	0.269433	165.344	130.627	316.894	400.574	93.1283	345.546	359.649	273.357	94.9866	0.56879	229.001	258.048	379.448	1081.18
Pecam1	71.3689	30.913	1.72057	3.57655	3.50702	12.8561	3.95617	0	4.10876	9.92052	2.36732	6.38299	5.85837	3.60779	1.82134	8.78218	1.49121	3.55409	11.279	9.52006	6.7881	4.79746	6.60101	4.55778	5.15348	4.83903	5.4726	2.08311	9.69922	4.96671	3.95188	4.98895	5.91323	4.24951	4.03168	3.35666	2.57238	10.9488	3.13959	3.98976	2.28787	46.9719	6.33869	3.16722	3.52071	3.02799	19.2646	2.91025	4.26001
Pnpla6	0	0	0	0.964533	16.885	0	0	0	0	0	0	0	0.069401	0	0	0	0	25.6568	0	0	0	0	0	5.48117	5.19011	11.2041	0	0	15.8121	0.061081	0.106349	0	0	2.00415	0	0.093306	0	0.170766	0	6.88347	20.6147	16.3525	0	0.079657	0	0.08293	32.0489	0.09343	23.0771
Rhob	54.1521	3.14726	0	1.51368	20.8854	0	0.427113	2.49979	12.5412	90.9622	0.653163	24.4153	114.057	41.5292	19.4559	0	24.5002	48.3473	0.380607	0	152.989	36.6343	52.5594	29.0087	0	26.155	0.524977	39.4038	0.95764	22.6635	1.13022	40.2418	0	72.2631	23.5119	0	0.182152	20.4915	40.2057	10.9066	0	48.2084	23.8362	0.335008	37.5097	0.177246	63.239	72.9926	86.9904
Vegfa	124.2	0	0	27.6894	13.3645	0.355923	0	3.96212	24.9635	190.682	41.5103	0.909134	5.74141	18.3095	68.4225	22.9195	0.114713	30.8993	0	60.8092	95.5312	18.0545	28.6158	62.5696	66.0068	89.8435	8.37135	18.9741	96.8834	44.4456	69.6185	0.952202	9.31893	39.2083	0.094772	0.155395	3.71007	7.48305	57.1245	2.0305	80.6649	4.18372	129.427	0.188951	0	13.1713	21.155	106.216	32.6709
GO:0006915	Apoptotic process
gene	C5.1	C6.1	W2.2	C1.2	C2.2	W4.2	W2.1	W6.2	C5.2	C6.2	W1.3	C1.3	C2.3	W3.1	C4.3	C5.3	C1.1	C2.4	C3.4	C5.4	C6.4	W1.5	C2.1	C4.5	C3.1	C6.5	W1.6	W2.6	C1.6	C2.6	C3.6	W6.6	W4.1	C6.6	W1.7	W2.7	W3.7	C2.7	C3.7	W5.1	C4.7	C5.7	C6.7	W1.8	W2.8	W3.8	C1.8	C2.8	C3.8
Aldoc	0	0	57.7637	30.1769	2.14261	0	0.865376	0	0	111.136	0	69.0613	0	0	150.653	0	0	0.21102	0	0	0	0	1.41255	0.225228	0	0	0	2.12105	0.677586	78.3681	7.38976	0	0	1.19515	0.504817	83.0723	65.1109	162.696	57.2462	0	64.4636	0.841393	0.77923	63.4238	0.460118	32.7179	31.5552	113.427	1.14005
Aplp1	0	0	0	0	0.155295	0	0	0	0	0	0	46.5174	0	0.789506	0	0	70.2205	0	0	0	0	0	0	0.150707	59.0023	72.1029	0	0	0.176679	0	0	0	0	0.37973	0	0	0	0	0	0	0.166576	0	0.491573	0	0	0.163165	0.17516	97.8799	64.7522
Blcap	17.3281	0	0	0	0.367786	0	2.09578	0.136077	0.274184	4.89514	0	91.8142	436.074	77.5933	78.5895	86.5154	0	65.345	0.207698	28.5452	282.569	0.402197	0.601606	63.3636	110.671	61.7933	90.0556	0.796199	0.208988	0.282918	41.9924	160.831	4.25663	27.4722	0.131614	0	0	0.792547	88.5178	39.9845	20.6014	118.342	48.2172	0	0	74.6427	44.9736	264.426	69.031
Bnip3	652.101	3095.96	908.053	1012.69	678.919	77.0181	6.73339	70.8529	736.297	626.864	700.166	1556.12	1588.1	615.681	1907.85	1750.69	1233.77	1211.51	1.7395	1004.09	1706.94	354.676	256.379	843.246	2426.18	1747.3	239.457	390.821	1470.93	650.122	1052.86	776.146	42.0999	384.93	205.571	200.466	432.412	1431.04	1312.21	108.746	2421.05	410.296	2330.66	397.942	440.239	293.111	478.254	2666.6	1114.25
Bre	199.663	1146.63	0.27627	73.8117	43.4019	0.181409	0	2.50977	115.927	211.386	249.024	78.2277	76.3164	6.66106	75.2228	191.581	1.18559	118.004	0.862833	0.873695	7.60854	88.0498	62.0164	151.905	81.5341	124.646	65.4885	0	347.931	160.759	150.103	109.512	0.26125	4.23037	0.263544	0.8396	36.6945	0	84.1186	198.507	1.00291	84.8873	73.0541	16.8254	0.859518	0	45.023	71.0661	217.318
Cck	168.301	9.18802	0	195.875	0	0	0	0	1.72466	1.90302	0.734509	0.731259	204.187	1410.48	175.429	5.63108	0.630914	0	0	978.503	2.13647	110.404	0	212.115	0	710.183	2.36886	2.35691	465.91	1.72859	1809.82	0	0	4.38402	0	0	1.82962	233.88	1.88722	0	2.60521	1.76208	2167.08	142.158	0.735849	33.3609	0.824407	0	0
Cst3	1226.26	2582.98	621.987	1399.07	1517.2	16.7119	772.588	771.527	681.75	1677.77	650.77	2445.94	1482.82	1328.42	1263.79	675.941	952.609	943.185	15.0277	938.761	1587.3	3101.24	510.84	1682.13	1257.28	2398.88	183.033	1067.9	1041.77	1001.23	1396.08	405.859	853.986	1135.24	488.371	789.23	985.925	348.353	965.268	489.99	1941.79	1003.57	2324.74	435.601	975.013	924.288	854.832	2534.15	499.642
Ddit4	2.93951	0	0	6.51593	0	0	0	0	0	13.4775	0	5.85259	0	0	9.53774	6.83761	0	0.213205	0	30.5397	0	0	0	0	0.352069	0	0	0	0	9.43106	8.08959	0	0	0	0	0	0	0	0	0	7.01663	0	2.45049	0	0	0	0	0.540555	0
Egln3	0	0.859584	0	0.463892	4.69	0	0	0	31.8663	0	0.133586	43.1782	0	0	46.9772	0	0	0	0	0	0	0	14.6149	0	0.2095	0	0	0.149583	0	19.922	21.9915	0	0	0.224651	0.09879	0.162037	0.14823	6.08008	23.5051	0	53.5725	0	135.194	0.137448	0.139107	0.144631	0	0.484953	0.521301
Epha2	0	0	0	1.06013	0.456806	4.47782	0	0	6.66918	0.571695	0.700804	3.57911	3.14976	0	0	0.374319	0	3.75012	0	2.54393	34.8078	15.1716	4.58586	35.6019	38.7493	1.03675	0.09419	0.098864	0	6.87855	13.144	2.01123	0.185022	12.9277	1.62786	0.651212	7.20127	0.195215	30.508	2.11072	11.342	1.11776	0	0	0.091873	1.54582	0	3.72414	0.853803
Ero1l	1.00227	2.49808	0.216929	99.1858	45.2588	0.071895	0.204624	5.61956	62.6095	79.6529	90.112	116.632	238.571	32.9901	338.447	218.125	61.5694	100.999	0.181393	50.8735	290.227	77.25	13.2389	62.7124	254.81	155.113	0.248607	89.0674	91.3035	58.976	53.1608	26.1258	58.6566	89.537	73.0315	42.5113	14.5441	279.869	119.068	27.1668	267	32.2689	422.145	4.40618	0.080895	0.250235	33.8624	494.169	78.5095
Fbxo10	0.467617	0	0	0	0.670363	0	0	0	0	0	0	0	0	0	0	0	0.096928	0	0	0.131362	27.8875	0	0	15.9068	0	0.05794	0	0	16.2972	0	0	0	26.4836	6.45029	0	0	0	0	23.7795	0.122371	5.16099	0	0.117527	0	0	0	0	0	0
Gapdh	8792.81	11193.6	6221.44	9278.65	7740.15	3679.25	4047.35	6379.9	8995.62	8055.61	4961.75	9087.08	5067.89	5136.5	8670.81	11651.2	8143.18	6771.2	6406.18	10271.7	13271.9	7288.49	9333.93	7120.57	8304.4	6094.42	5123.28	5018.72	6897.67	8851.79	8259.46	5810.73	5626.32	7408.68	3154.6	4562.99	6335.08	6388.79	9859.25	5843.81	12932.5	7396.74	9316.44	6795.12	1834.16	5151.62	6213.56	8277.68	8066.76
Mapk3	100.991	0	0.308815	0	8.82039	9.10852	0	26.9032	0	77.2099	0	52.7373	0.281116	54.0351	0	0	1.11853	2.30039	132.951	0	0	0.247683	82.4519	0	8.96032	0.118436	31.1039	0.244394	0.256617	0	0	96.7185	0	0	0.161772	0	0	0	32.1949	0.497488	27.7882	0.256501	0	0	0	0.239662	11.7453	32.2854	0.854665
Phlda3	0.396919	0	0	0	51.6867	0	0	178.615	0.209723	0	0	0	101.153	0	0	0	0	0	0	0.334297	0	0	0	86.7566	0	66.5357	0.291654	0	0	0	1.39515	0	112.138	45.9078	0	0	0	57.6953	0.353433	41.284	0	28.3301	75.5259	0.275732	0	0	41.6152	0	266.259
Pim3	7.95012	0.95508	0.416901	12.3864	34.1864	0.274793	0	4.44913	34.3176	29.4068	0	0.447255	71.5915	0	62.8984	0.213738	0	0.141495	0	0	3.64603	0	51.0438	31.0811	0	0	0	23.2595	24.2451	0.353465	39.2625	0	0	106.823	38.1989	0.36042	0	0.329863	63.6817	41.8721	49.317	37.4236	17.9523	0.152605	0.154539	0.161033	129.346	0.538814	0.193116
Ppp1r13l	0	0	0	16.0477	0	0	0	9.87769	0	0.55598	0	0	0	5.29085	39.2311	0.481104	0	0	110.401	22.0328	4.86343	0	0	7.79223	0.175464	0.059983	0	0.125497	0	0	40.1796	0	0	13.918	0	0	0	0	8.31523	0.886627	0	0	39.4189	0	0	0	0	41.3439	20.975
Rhob	54.1521	3.14726	0	1.51368	20.8854	0	0.427113	2.49979	12.5412	90.9622	0.653163	24.4153	114.057	41.5292	19.4559	0	24.5002	48.3473	0.380607	0	152.989	36.6343	52.5594	29.0087	0	26.155	0.524977	39.4038	0.95764	22.6635	1.13022	40.2418	0	72.2631	23.5119	0	0.182152	20.4915	40.2057	10.9066	0	48.2084	23.8362	0.335008	37.5097	0.177246	63.239	72.9926	86.9904
Shisa5	1.08432	0	52.4849	89.7212	17.3365	0.228046	0.962881	0	0	0.310602	0.247933	106.394	0.22111	0	110.797	0.60504	0.440175	0.2353	0	0.304444	109.895	0.279483	0.277326	6.06031	180.299	74.9274	0.265999	0.275186	0.288963	95.9048	0	102.261	0	27.5803	0.546866	0	78.2493	0.275647	13.8704	45.7276	0.460099	29.138	33.6386	0	0	23.8173	0.968894	115.987	160.746
Trib3	284.1	0	0	259.107	1.22344	0	0	0.276561	16.4614	0	0.544172	0	0.324911	0	296.982	4.7145	0	0	0	287.454	123.202	0	13.6335	0.182625	0.284495	0.703328	0	0	0	0	5.02401	0	0	0.305329	0	0	0	0	0	1.37804	0.201504	0.422262	98.0728	0.185729	0.188331	0.197201	0	1.90117	0
Ube2z	28.599	1.10963	0	4.67147	40.5687	0.399179	0.113548	3.21597	0	116.915	0	0.086376	21.9331	20.5814	55.8979	0.122936	2.93524	0.246352	0	0	0	18.2312	106.689	22.4912	0.134871	48.9028	0	0.096663	46.1698	5.93754	0.118857	19.9927	25.279	47.2528	1.21142	0	0.283907	0	0	0	6.99312	12.0242	53.0714	0.088925	0	6.49162	42.9277	80.451	0.112076
Wwox	0.701855	0	0	11.4023	0	0	0	0	0	16.7699	0	0.162139	0	0	0	131.114	0	0	0.255356	0.333206	0	0	0	0	0	10.1938	0	0	0	0.174309	33.9958	0	0	64.7943	0	0	0	0	0.286175	0	0.200861	0.21355	0.239996	7.17593	0	0.198913	0.764286	0.111208	0.285081
Ypel3	0	0	0	0	0	0	0	0	0	0	0	0	0	0	37.9499	94.2425	0.543457	0	0	1.10908	23.7576	0	0	0	77.4608	0	0	0.647975	0.712495	0	2.51485	0	0	87.4148	0	0	0	96.6846	0	0	0	0.717693	104.213	0	0.605569	0	0	0.529164	0
GO:0030855	Epithelial cell differentiation
gene	C5.1	C6.1	W2.2	C1.2	C2.2	W4.2	W2.1	W6.2	C5.2	C6.2	W1.3	C1.3	C2.3	W3.1	C4.3	C5.3	C1.1	C2.4	C3.4	C5.4	C6.4	W1.5	C2.1	C4.5	C3.1	C6.5	W1.6	W2.6	C1.6	C2.6	C3.6	W6.6	W4.1	C6.6	W1.7	W2.7	W3.7	C2.7	C3.7	W5.1	C4.7	C5.7	C6.7	W1.8	W2.8	W3.8	C1.8	C2.8	C3.8
Acadvl	59.6078	0	0	65.0405	25.4645	0	0	9.12734	0.139901	1.44374	55.9924	72.9816	0.162999	0	0.996957	0	0	0	0	55.2916	77.281	38.6307	0	42.4884	51.8977	0	4.66389	0	0.213178	52.9083	42.191	0	4.76023	0.153183	1.15822	74.1914	0.203709	0.202173	154.2	34.1076	21.2389	18.1061	246.169	19.4353	0	18.3846	80.3742	0.219664	63.4462
Aldoc	0	0	57.7637	30.1769	2.14261	0	0.865376	0	0	111.136	0	69.0613	0	0	150.653	0	0	0.21102	0	0	0	0	1.41255	0.225228	0	0	0	2.12105	0.677586	78.3681	7.38976	0	0	1.19515	0.504817	83.0723	65.1109	162.696	57.2462	0	64.4636	0.841393	0.77923	63.4238	0.460118	32.7179	31.5552	113.427	1.14005
Fzd1	0	0	0	14.2749	0	0.076466	0	0	0	10.7234	0.08236	43.0952	0	0	0	0	0	0	0	0	0	0	0	29.351	40.5533	0.044087	0.176335	57.8688	0.097196	15.097	29.5899	0.243853	0	0	0	0.099843	0	18.7301	7.3054	0	0	0	10.467	0.085186	0	0	0	26.8841	12.4511
Tagln	5196.74	1852.58	732.235	3483.81	1764.71	1131.07	218.636	1043.14	455.369	1429.4	142.715	741.365	1045.75	714.662	761.551	273.958	1010.14	1207.4	254.742	2473.76	1751.59	756.287	374.734	3010.97	4006.45	4682.9	295.34	571.834	667.641	3398.09	2409.94	4.66534	1244.94	1321.18	679.439	555.972	5.99956	1154.26	1085.32	1040.41	1316.24	1495.5	5293.27	1012.58	502.254	872.545	1251.11	1186.21	2385.94
Tagln2	230.586	13.6087	2.90486	0.809358	76.5713	5.1999	1.24935	158.399	185.003	153.341	1.21495	149.436	250.656	26.273	225.141	7.33462	140.21	0.771182	95.2612	71.0118	767.081	0.862141	2.98367	171.115	3.41373	1.8351	40.7877	3.83787	47.8961	545.215	77.971	0.363143	3.34923	45.7377	2.57637	0.639277	4.24733	75.658	70.6885	3.10426	27.2351	192.138	1.89128	221.865	0.263142	35.7607	2.42644	1.50821	306.838
Tgfb1i1	221.619	6.67115	197.974	216.449	49.2103	0.85377	2.15463	0.230044	191.523	670.663	173.644	271.126	111.617	348.735	119.482	60.2215	1.18851	104.398	262.145	150.436	349.38	286.376	22.6923	398.085	513.421	251.238	79.199	6.11727	74.9643	229.432	308.241	168.904	292.253	47.577	175.197	49.8051	93.0456	340.63	267.769	85.3647	201.186	182.585	133.516	152.946	0.959511	121.391	31.3635	496.808	301.576
Vegfa	124.2	0	0	27.6894	13.3645	0.355923	0	3.96212	24.9635	190.682	41.5103	0.909134	5.74141	18.3095	68.4225	22.9195	0.114713	30.8993	0	60.8092	95.5312	18.0545	28.6158	62.5696	66.0068	89.8435	8.37135	18.9741	96.8834	44.4456	69.6185	0.952202	9.31893	39.2083	0.094772	0.155395	3.71007	7.48305	57.1245	2.0305	80.6649	4.18372	129.427	0.188951	0	13.1713	21.155	106.216	32.6709
[truncated: 47 more columns]

## Sheet: Table S3J
Table S3J. Genes of Selected Gene Ontology classes overrepresented in E9.5 control group compared with cKO group both in single cell cardiomyotytes and bulk heart (FC<1.5, p<0.05), related to Figure 3
GO:0044822	poly(A) RNA binding
gene	C5.1	C6.1	W2.2	C1.2	C2.2	W4.2	W2.1	W6.2	C5.2	C6.2	W1.3	C1.3	C2.3	W3.1	C4.3	C5.3	C1.1	C2.4	C3.4	C5.4	C6.4	W1.5	C2.1	C4.5	C3.1	C6.5	W1.6	W2.6	C1.6	C2.6	C3.6	W6.6	W4.1	C6.6	W1.7	W2.7	W3.7	C2.7	C3.7	W5.1	C4.7	C5.7	C6.7	W1.8	W2.8	W3.8	C1.8	C2.8	C3.8
Bop1	0	0	0.203099	0	15.0894	0.535637	1.32807	0	0.111076	0	0	0	45.478	0.759542	0	0	0.129442	0.137894	0	0	0	0.163185	56.9285	0	0.227	0.077725	9.9249	0.97161	0	0.229618	0	0	0.191165	0.243465	0.106979	0	29.2888	0	0.188619	20.1544	0.160113	0	0	28.1151	0	32.6269	0.168539	0	0
Ccdc124	197.979	0	107.851	1.13985	62.9907	45.9408	1.22494	0	122.27	0	146.832	0	42.2661	61.7446	52.4796	0.725954	125.225	323.6	647.995	3.04078	0	0	0	136.929	6.10144	0.265842	77.4299	1.06018	2.22814	1.15378	40.6951	188.999	223.644	133.48	84.7868	143.332	173.302	93.8098	80.6524	144.249	49.8312	405.29	0.536136	442.166	40.0932	126.969	197.272	0.577086	0.624482
Ccdc86	51.0796	0	26.9183	0.282117	29.3875	50.6439	0.307883	8.13413	39.1433	0.502036	41.3918	1.64078	131.005	28.5909	0.507022	54.3849	0.209768	0.264735	8.65233	0.142331	0.5799	35.235	0	11.7737	0.183556	0.344248	0.162228	0.207265	63.4629	34.7089	0.268109	0	44.9591	0.449982	92.2627	40.7132	1.51681	0.129906	0.413423	40.7836	0.639222	24.7273	17.8889	21.7142	0	38.3427	21.7962	0.992352	0.225175
Cirh1a	0.233478	0	0.452688	28.0245	24.6179	0.596165	1.05469	4.4454	89.655	0.40185	0	0.647262	12.725	70.1873	0.234235	79.6903	0.720161	0.30705	77.6222	0.590175	0	32.3587	0.181503	41.7406	0	71.4961	118.713	137.471	20.2404	0.511553	52.0074	101.972	130.789	0.542636	92.6431	70.4347	154.096	0	0.210075	63.7085	36.0999	54.5317	2.98597	0	0	46.1995	7.8774	90.5969	0
Cnbp	525.991	11.3205	661.908	634.71	432.418	14.6525	739.552	327.025	1004.29	384.754	1186.54	716.073	506.9	686.993	757.746	730.15	1584.81	1134.41	141.367	645.283	710.744	646.69	108.941	496.459	463.94	363.968	1311.25	1569.27	494.992	361.661	470.301	1164.79	1215.43	586.772	1169.65	1831.73	992.912	646.961	410.539	1219.56	666.591	480.421	369.095	1116.45	333.205	1311.26	656.286	278.009	200.822
Ddx21	2.37276	0	20.705	7.54138	0	22.262	0.379546	8.18679	1.64647	0.177819	0	0	22.0666	7.73968	35.1111	38.5018	0.25801	3.42691	0.16817	0.173907	5.04637	25.5636	47.7165	3.33217	1.57509	0.038385	13.2856	0	35.6753	0.455498	1.38766	10.0867	41.6386	26.9945	20.705	66.2688	57.564	0.079582	5.24184	21.0354	0.236113	14.7395	0.311617	16.6409	0.074998	20.3211	7.47093	0	0.093543
Dhx29	7.58735	0	4.34694	0	18.5396	4.75419	0	0.181619	6.11281	0	0	23.7607	0.069932	7.54924	0	8.75078	0	0	0.726962	0	0	0	0.087842	4.14295	0	0	0.083029	9.33377	0	0	0.321509	0	38.9431	0.065149	0.057525	34.6951	0.085219	0.086041	0	3.42434	0	0	0	21.3506	0	1.2536	0	0	0.101106
Dkc1	0.182176	0.813643	103.877	18.6299	26.2216	1.86969	6.79558	48.3545	129.962	82.7205	29.0784	41.3088	1.82381	31.8304	82.281	28.9776	2.36214	5.61996	309.634	0.15357	1.85828	64.6193	51.9895	15.6113	0.593953	0.135804	284.657	1.69622	577.535	50.8163	1.39083	48.1551	157.178	117.939	75.9005	46.1242	291.923	0	1.96783	57.9732	0.836795	0.877844	2.60714	270.421	2.10329	62.7825	131.664	0.305923	1.15988
Dut	83.3776	5.30018	642.367	86.4914	182.827	457.741	1.06056	267.191	353.897	3.17536	161.429	224.24	0.368772	299.287	42.7866	27.2451	374.279	198.681	8.1548	0	0	125.676	33.7159	17.1093	30.1699	111.987	311.476	216.153	152.005	1.98568	1.74572	314.31	223.995	147.734	182.26	764.252	366.366	1.39727	184.944	251.282	31.3948	129.373	1.83806	425.314	382.839	214.461	269.214	1.49431	44.1177
Eif4e	24.035	3.15292	196.595	213.619	150.371	217.967	129.049	0.18916	153.457	119.465	169.192	272.603	151.884	82.3015	40.8644	151.601	260.115	137.741	0.286068	94.7197	2.33074	86.1302	146.485	178.271	96.7644	144.205	178.068	17.9738	148.217	0.291366	4.06371	57.711	130.483	147.071	175.468	88.4944	208.647	128.819	98.7886	113.783	128.325	197.738	49.8061	185.875	0.765435	234.902	94.508	34.9835	29.6327
Eif5a	679.7	2751.43	936.649	1172.39	1305.26	450.199	1563.99	719.672	1297.38	1043.58	651.184	632.849	556.176	1033.2	1006.69	993.879	902.173	1922.99	44.9444	935.586	427.37	1297.33	773.395	602.669	94.2816	177.59	1687.63	1052.71	993.042	440.145	726.812	1152.22	2657.8	1538.95	1061.14	2363.11	2452.73	441.795	710.284	2898.51	520.525	532.855	385.035	2137.13	397.643	2408.17	1240.24	316.544	419.554
Etf1	10.7347	1.8023	42.8295	32.7384	48.6547	90.9406	1.59758	37.0506	38.8769	2.77449	72.4833	0.093559	117.983	6.12318	34.7294	27.0537	0	20.0978	0.218088	51.0039	0.505206	11.5549	29.1932	32.1541	29.8041	53.8405	34.8127	0.2093	36.0334	18.7768	24.8526	63.6067	114.268	101.759	22.7833	31.0631	13.2408	20.2603	43.2565	35.12	16.5971	27.2492	0.202476	67.1866	46.1006	61.4164	49.4178	0.451948	14.9287
Fubp1	27.1073	0	75.8351	36.1412	20.5952	115.254	0.797257	38.9131	24.6856	19.2495	31.5123	0.713825	23.7928	36.0991	50.766	39.0719	23.9185	22.466	1.32498	35.3714	13.4652	58.0563	62.6778	25.5318	55.798	14.4822	47.3688	52.3785	18.9378	23.4051	31.8721	0.111578	100.975	128.345	77.4447	102.167	53.2378	9.53317	7.96624	31.234	27.3845	10.2699	0.081868	65.7015	0.157573	46.2101	67.2826	0	72.7231
Gfm1	0.543159	3.60326	41.1783	12.8869	64.7237	12.7393	302.712	0	194.54	112.203	83.9568	0.476878	0.531102	87.7046	145.532	74.6884	143.666	0	0.435663	0.596069	0	296.885	7.8444	42.5027	1.04173	0	16.9332	110.304	34.2721	38.4018	21.776	1.43108	95.8005	1.3437	0.138048	64.8614	105.686	0.415879	121.406	87.4195	63.6535	25.5411	0.204084	40.2125	49.0745	123.892	21.753	12.5364	0
Gpatch4	3.36076	4.06049	0	1.0844	55.0069	0.412657	256.893	0	0	0	0	66.6833	0.399063	2.84287	30.1756	0.338891	1.19044	57.5157	0	0	0	48.1471	51.5129	0	1.46438	0.356983	0	8.81748	17.1558	4.07042	0	0	0.652708	0	132.869	69.4783	24.0714	0	4.28269	16.0991	0	37.8947	0	3.80356	0	23.7613	0.517888	0	0
Hars2	0	0	55.1971	2.05469	1.83754	0.774623	2.30134	0.162005	0	0	0.104758	109.302	102.677	0	9.12653	0.149638	0.188281	0	0.698316	0	19.5021	28.5431	0.206629	2.66866	55.0674	0	0	0	0	4.63958	0	2.79135	71.1171	1.05019	0.446141	78.3521	0.115272	2.11539	0.797344	7.28569	8.58149	0.214062	0.684395	0.188224	0	13.9215	0	0	18.9413
Heatr1	5.44627	0	0.071786	3.13624	18.0534	0	0	5.95804	0	0	0	0	14.5847	11.6094	0	0	0	26.27	0.060158	0	0	0	1.8615	0	0	0	2.52352	0	0.060645	0.08138	0.849518	0	0.06701	2.32406	56.0808	0.062128	12.7271	5.34387	0	4.29445	8.75266	15.9505	0.055626	0	0	1.81875	7.74799	0	0.066892
Hspd1	322.726	6.67336	517.898	707.892	491.058	448.107	19.6209	438.428	283.254	424.961	466.867	489.406	316.451	428.047	259.705	802.315	427.983	815.463	171.919	279.388	25.0702	298.419	538.374	294.788	153.921	188.813	398.05	555.89	548.306	24.6971	313.89	184.781	930.547	946.476	385.379	1265.83	580.188	301.174	285.041	674.655	343.425	501.565	107.469	417.173	244.654	745.266	1019.77	104.613	114.081
Hspe1	327.079	3.84445	625.648	1089.86	1305.3	2211.1	506.409	809.055	783.817	876.724	943.511	641.671	368.644	498.61	209.137	915.109	1314.24	1100.35	1512.59	390.212	31.5927	590.727	1192.38	573.383	134.085	264.76	832.354	2039.76	482.073	131.707	283.283	447.882	1196.64	1210.21	1681.57	1356.7	891.302	495.984	372.895	1086.78	255.77	217.658	98.2706	546.114	3046.09	825.023	977.816	234.174	390.212
Las1l	0.635624	0	2.77586	5.05939	13.3439	24.9965	1.11187	0	66.9216	0.527613	137.757	31.8517	20.8099	11.8665	11.8029	0.688861	62.608	0.079394	0.338716	0	0.199488	32.8126	6.8589	31.5278	34.1177	20.9128	35.8983	8.86244	0.763633	0.05876	24.1496	7.58537	149.322	1.30727	61.6224	22.7482	21.8371	0	0.193592	48.0783	1.61269	1.82476	0.739599	0	62.1341	38.3376	65.1761	1.0112	29.2337
Lbr	142.293	18.9378	132.083	20.0661	125.186	71.8614	146.065	0.622637	19.7245	66.426	1.04573	6.29836	55.8342	43.9233	16.8293	146.698	0.443476	38.5	0	26.8901	0.711641	28.6635	57.5538	37.5689	1.52912	36.1736	13.4422	95.9646	85.449	9.4903	0.409934	0.585698	114.798	38.7753	152.808	37.2755	140.558	0.438738	26.1687	58.1368	16.7462	8.28614	1.56454	0.61242	135.056	30.4105	14.0158	0.158202	52.9047
Lsm6	239.32	0	324.441	34.7124	162.02	479.199	6.39958	70.0321	116.08	105.761	271.208	1.36232	105.956	335.456	121.674	63.0653	199.878	225.078	165.84	190.203	26.2324	134.11	124.461	217.962	86.4219	46.6021	291.575	452.214	124.05	77.9085	160.902	264.31	200.536	46.4456	354.254	172.472	126.44	133.288	122.957	285.538	103.057	87.1379	1.54502	186.591	289.658	306.875	241.344	0	69.593
Lyar	0.768119	4.06839	41.4442	32.4241	68.1095	116.467	3.49406	35.2991	160.041	189.317	110.287	11.3134	0	53.6786	13.5863	113.709	135.855	49.5593	318.023	1.29285	0	7.49064	86.6472	29.6252	16.0278	0	78.0284	52.5671	0	0.583308	2.87916	33.0115	127.602	93.6797	0	188.164	85.3471	52.6178	0.966653	16.1807	19.0754	1.22187	1.15018	37.7074	132.314	137.169	70.7106	0	0
Mak16	2.32906	1.28533	1.12648	3.02339	49.9684	33.0911	0.26098	0	55.2056	0.75114	0.200451	0.402151	0.358616	71.3765	0	49.5952	107.484	0	9.55645	0	95.0993	5.64936	40.9465	2.0248	24.209	0	151.073	42.3361	59.9626	31.7878	19.4081	68.5345	140.392	42.3558	13.887	266.685	79.4599	0.445437	13.0493	34.4938	35.699	0.467325	119.604	0	19.7483	2.4535	31.6284	0	0
Mrpl11	55.6693	1.63593	43.9549	0.424971	28.7083	0.113406	1.12637	97.3226	23.3688	61.4824	58.2747	0.614523	0.770426	12.1042	5.3194	69.3889	0	30.5832	2.25886	9.30457	18.6459	13.2508	0.418485	22.3884	16.3194	1.05067	19.6692	28.6758	0	21.958	23.0277	55.4542	26.9353	63.0892	44.7503	58.2044	19.7297	1.76651	0.484085	31.665	11.3968	8.52686	3.8841	34.1753	139.692	34.8264	22.2708	0.148235	32.6951
Mrpl42	357.241	43.1388	1312.07	361.439	582.17	130.325	1325.39	1209.23	609.714	781	977.378	414.512	175.787	671.704	618.555	473.244	650.457	241.64	490.585	373.034	129.913	870.085	329.972	333.402	254.558	865.563	1138.49	2323.79	376.112	141.815	294.813	820.908	688.977	601.027	841.531	1132.21	1303.04	98.594	165.33	1151.86	349.38	263.14	2.56212	952.227	1686.99	761.068	624.774	103.692	89.5639
Mrps11	171.455	3.54508	258.032	0	58.4727	2.03934	0	0	149.813	48.9894	87.0587	199.667	0	2.90993	31.9734	33.0676	0.489065	59.5483	445.829	68.575	46.5857	40.5806	115.293	0	37.1105	0	79.5798	0	0.641533	0	0	0	166.894	57.8434	0	195.406	71.6226	2.36882	45.0942	116.54	40.4868	1.3463	0	47.6064	131.777	63.28	45.2773	0.952732	5.76865
Mybbp1a	51.9865	0	0.748856	20.756	40.1131	924.438	0.678241	1.50106	136.445	10.4066	0	1.05906	0.927965	45.5535	25.0796	295.516	0.922631	45.1938	8.17951	7.38833	7.00848	95.4111	75.5971	1.92431	0.979531	0	78.6149	155.118	236.791	0.418829	47.4813	0	132.347	161.627	99.7818	17.1182	13.9253	0.698986	34.2084	57.2089	37.4362	59.4918	0.585356	3.0964	0	19.105	265.334	0.285656	0.111571
Ncbp2	188.177	3.40921	3.72829	39.4821	43.1087	1.3077	204.535	30.6614	36.206	20.5323	0.177008	75.7518	3.95749	91.3806	24.9951	82.3741	0.15793	0	0.206118	0	166.632	0	16.5181	62.5434	30.8158	0.190416	32.7214	158.032	0.207403	44.077	94.4619	191.259	116.759	121.383	0.695711	62.0806	64.3531	49.5458	21.6716	97.7746	33.1113	0.20596	0.385841	71.5182	139.652	61.9254	45.2489	48.0252	0.229879
Nme1	59.9001	18.4643	384.336	263.137	359.313	32.2049	96.7207	413.326	434.082	147.217	188.921	316.278	338.557	242.549	145.549	201.274	409.179	441.976	378.762	9.93304	66.862	246.003	277.6	3.45631	15.0028	91.4042	385.123	144.53	106.627	85.353	59.8851	135.784	340.388	225.498	177.997	333.359	341.982	276.192	146.799	551.487	43.444	172.695	29.8302	461.284	284.511	430.599	377.054	109.605	91.5085
Nol10	88.2809	0	0.327369	1.22063	17.9484	41.5531	0.307796	7.11552	0.613278	0.436065	2.1669	4.80036	8.42802	38.2319	0.183309	48.0869	0	20.5881	0	0	0	3.14747	11.1502	1.43036	0	5.495	0.251662	1.30682	0	0.358221	0.650045	39.1628	19.495	1.93389	44.9129	0.425316	13.4815	12.7137	0.608201	0.266754	1.79848	0.979861	0.38063	5.23345	0	14.6738	5.72788	2.17041	2.8141
Nol11	113.47	0	31.2293	8.50695	28.6414	15.7332	4.81307	115.659	34.3036	8.57458	52.9678	52.4242	44.7794	32.0872	0.190967	85.2161	67.9287	178.952	0.396797	2.10039	28.8974	26.6531	45.7475	33.5956	0	0.966479	92.6759	0	128.016	30.2428	0	2.45472	136.822	65.9678	133.035	87.9731	62.076	7.37393	2.0263	88.244	2.00449	5.59464	8.2642	0.81077	69.2478	25.1448	84.6073	0.137067	38.0546
Nolc1	9.46536	0.614009	9.34338	23.3382	30.9205	14.4011	1.25581	44.4164	6.85455	0.23636	51.5196	0.095629	2.83014	32.2931	14.3954	27.9316	0	24.6316	5.46084	0.115614	8.52243	2.79166	31.7742	13.1323	6.72012	7.54939	33.3417	44.5988	10.3292	1.28454	5.13353	0.141042	14.2593	16.0828	132.305	10.507	54.786	0.105662	18.1325	57.5664	16.2356	12.0018	7.96862	3.54124	0	30.5206	25.9204	0.230954	2.60507
Nop16	126.872	1.3705	123.839	60.0711	75.3707	1.18263	0	12.898	282.514	27.749	240.191	0.214935	129.715	86.9532	0.750363	34.1001	0.641935	86.4948	0	12.9874	0	38.8315	56.4686	89.7742	0.335478	126.854	115.042	172.748	0.840303	4.23936	77.9004	162.545	84.6813	324.139	180.052	214.276	61.6606	28.7598	72.9833	87.7228	32.6717	116.598	1.16709	49.5975	99.6505	41.4324	26.0325	36.6523	40.0933
Phf5a	339.197	17.1099	147.104	57.7078	294.748	176.503	384.596	356.824	139.451	67.409	199.83	80.503	2.30952	473.858	441.257	294.881	0.91114	64.7963	304.039	0	98.0649	338.302	65.5323	7.27428	4.92148	0.573171	426.198	135.928	268.38	281.171	224.954	222.432	138.476	371.794	140.01	136.424	194.037	314.574	38.6085	212.027	193.577	139.207	65.852	82.8864	0.531212	262.308	257.442	0.619459	76.4841
Pno1	1.08859	3.1838	91.0134	68.5535	36.0853	0	2.89946	20.9338	31.2764	0.311819	66.4536	225.336	71.69	260.182	42.0808	113.666	254.281	139.122	140.529	147.625	0.686088	60.3207	137.519	26.3671	18.7398	92.3076	185.586	0	1.33583	16.9664	34.8647	107.848	56.5394	131.095	260.202	96.4307	69.0776	65.3047	53.752	160.334	0	95.8123	0	96.182	0.514689	103.427	31.9517	29.0325	33.8489
Pspc1	68.4015	0.971063	100.635	22.5686	97.5591	21.8531	0	6.14476	15.653	59.2506	42.1428	49.2687	30.633	78.0562	0.219114	0	24.1687	22.8751	0	11.7851	112.08	7.32264	21.4387	7.86692	50.4475	0.081138	21.1834	0.168909	1.00384	0.239614	33.6266	65.4521	31.3428	0.127053	0	57.7253	43.5454	64.5718	25.3896	22.2765	18.3932	64.7615	0	44.6802	0	11.1373	23.207	0.182609	0
Rbm3	90.7368	4.53996	345.662	116.365	271.438	3.22913	17.7533	8.94542	609.119	130.64	448.007	455.5	117.087	92.3678	87.0683	273.369	222.714	251.98	9.14331	232.508	405.884	106.602	539.894	319.908	33.6739	312.989	431.952	340.767	188.343	117.558	232.715	157.338	287.937	330.954	903.084	796.61	254.165	115.238	99.8458	357.009	312.202	193.941	136.73	319.377	116.568	545.63	411.776	69.8104	1.81851
Rbm8a	81.4974	3.5224	52.8722	71.8811	62.4922	73.099	190.9	124.051	56.3864	72.4494	152.438	22.5682	60.4276	106.689	32.9823	76.5784	146.929	50.349	0.479328	144.852	0	33.3327	70.4755	58.3131	48.6958	18.3273	37.5382	0.306455	57.4352	9.27686	42.2817	0.406036	172.309	104.97	84.0635	235.124	74.07	86.9144	52.09	71.3297	55.3326	82.4014	13.556	85.5432	47.3607	38.541	82.9199	65.744	42.7478
Rpl5	19.1651	6.45052	213.298	33.2246	42.9643	208.764	31.9798	4.40512	30.2758	198.678	15.6846	67.2059	102.134	13.1276	158.565	57.1449	53.3045	132.863	0	112.424	85.5508	93.1225	81.9913	4.48125	8.01842	78.3585	314.728	47.2324	458.929	102.433	129.023	83.0135	204.005	205.735	46.9303	358.162	126.038	215.661	99.5288	133.968	17.2232	102.757	10.0508	139.824	51.7964	125.113	185.97	40.9793	87.0673
Rpl7l1	0.204605	0	78.949	30.6808	13.5354	88.7915	0.900116	145.577	129.422	3.07455	55.2255	0	85.5212	48.4998	22.9777	99.3696	0.85777	37.0737	10.1718	67.8657	80.8127	39.4222	27.1746	83.1307	48.1531	40.6994	30.0312	67.4319	0	9.19977	79.5856	74.779	84.9764	27.8122	0.631935	105.121	36.7256	31.1313	22.857	91.3413	32.9715	55.2674	47.9162	101.062	38.8849	29.4651	0.162649	37.8792	47.8871
Rrs1	0	1.15017	17.6123	0	0	6.78306	0.467754	0	0.137707	23.9152	0.179173	0	0	0	3.65273	0	0	0.170477	0.208611	0	0.490241	7.47371	9.66794	0	0.281016	0	0.192053	0	0	0	0.496234	0	62.2386	25.4837	0	32.3991	0	0.39804	0	13.1846	18.307	0.208514	0	0.733998	0	0.973763	0.416324	0	0
Rsl1d1	146.176	3.91632	94.2258	189.342	123.475	228.995	132.611	4.04887	272.694	62.868	221.221	61.0125	0.680474	59.7356	46.2865	172.773	147.293	409.05	0.663395	2.78836	44.7769	151.478	150.928	114.404	33.9817	24.4478	295.225	558.95	84.9829	50.125	83.6919	319.411	143.86	221.255	284.071	259.51	333.842	35.2595	34.6483	153.723	73.5456	77.4766	8.29311	31.0793	78.8875	185.954	145.626	70.1585	99.1731
Slc25a5	582.907	2405.38	1465.27	733.302	462.874	91.1385	2281.74	120.571	1420.13	151.473	1219.23	1448.9	729.329	1071.22	867.864	1007.27	1782.06	3000.12	78.0664	1329.13	481.776	2537.71	522.734	848.755	615.321	867.533	2924.13	2394.52	697.56	393.44	681.352	1915.08	1603.08	889.345	2159.5	1812.22	2774.88	523.007	936.478	2010.47	400.828	1122.78	242.668	2068.7	2833.23	1599.69	1387.82	388.32	643.092
Snrnp40	143.881	6.66319	1.77516	21.0388	0.660745	0.589926	2.18954	15.0735	59.112	3.67546	0	91.6703	131.895	0	6.9478	2.24572	110.276	0	0.926593	1.82388	0.184856	5.86207	2.24322	0.858061	7.19552	44.8862	47.174	90.5261	110.569	65.8357	10.8419	79.3156	125.62	135.649	55.8712	276.402	189.837	329.745	89.531	89.2918	34.5705	83.8697	2.7826	96.2325	1.67989	116.887	51.9619	26.9496	122.691
Snrpd1	199.311	10.3375	317.645	189.493	344.676	243.319	468.145	165.211	353.661	303.353	663.416	128.937	198.97	251.729	169.374	241.709	590.164	457.735	14.9715	65.9866	228.97	229.17	338.114	390.657	156.881	119.71	780.567	572.211	155.974	58.7626	100.851	238.472	340.202	374.113	500.119	684.687	483.671	285.647	209.482	397.48	450.262	68.607	132.386	353.297	724.75	444.623	575.102	0	73.5889
Srsf6	114.326	0.633946	116.756	90.979	20.845	65.312	3.57897	7.86809	81.7362	122.15	122.655	38.8077	50.7353	73.9235	131.458	100.914	172.389	86.5271	0.460245	59.3682	10.4041	80.2955	26.1319	93.639	59.2287	130.59	171.59	183.328	57.0285	39.1519	39.5348	413.651	205.83	89.5083	328.763	94.9924	149.668	48.7708	51.151	113.024	49.7438	57.0919	46.5315	56.6854	29.146	97.2909	139.506	2.73856	64.5549
Ssbp1	25.1483	5.95088	109.827	96.438	6.03619	2.13959	156.59	13.8265	229.568	22.1344	100.206	152.604	298.149	177.547	77.9065	101.721	62.7424	152.027	0	122.74	37.925	154.149	4.66602	1.24168	88.6636	137.755	265.253	273.759	185.326	101.51	44.5348	164.586	206.063	49.3006	400.27	51.8109	71.127	49.831	188.698	74.4592	100.845	111.327	0	119.8	267.831	141.596	69.2854	137.25	52.9839
Strap	1.35787	4.31924	29.3807	94.9538	5.68372	42.5036	223.6	12.8265	198.441	89.183	152.647	101.881	37.1457	182.539	220.58	32.79	51.5457	0.127951	0.940442	116.386	0	123.663	57.0833	99.7551	62.2848	0.216164	184.664	153.48	48.4494	105.645	28.0451	36.8354	120.786	78.5703	178.009	127.836	227.803	56.1869	66.1426	175.54	104.277	62.1229	19.5773	95.9973	0.419388	96.5203	126.555	0.649811	0
Surf6	0	0.76262	5.52396	0.137007	1.19758	0	0.311449	0	2.72028	0.635519	0.118423	0.118891	0.31947	0	0.424183	5.96819	0.318319	0	0	0	0	0	38.5099	0	0	0	0	83.6605	0.728564	1.9729	0	0	45.8451	49.9303	0.464128	0.607888	0	0	0	2.25979	0	0	13.2108	3.95738	0	17.5423	17.8188	0	0
Tsfm	1.2002	5.08318	104.326	34.9404	175.074	1.41131	4.80904	0	1.68649	61.1248	177.083	1.59138	19.501	122.808	3.87961	6.73233	203.782	301.482	0.918933	0	0	178.686	248.426	51.9718	44.2303	99.0222	28.6095	53.6957	0.965709	3.45636	65.519	0	146.384	240.805	115.113	161.604	77.7307	79.0945	56.7691	76.0072	53.3347	61.5143	2.72477	33.9475	4.06325	249.396	76.9183	1.95294	118.63
Txn1	204.579	5.09963	690.165	239.917	331.597	16.123	539.871	185.36	562.983	354.259	245.52	714.813	963.864	231.794	260.722	194.907	253.677	304.878	111.247	238.606	189.195	226.435	270.273	206.479	184.108	261.493	496.799	507.797	393.081	283.192	298.064	237.023	331.121	343.401	196.707	631.164	287.942	397.973	427.658	719.797	280.801	158.461	155.408	408.484	970.206	393.265	301.877	409.777	559.977
Usp10	0	2.20213	76.0907	16.547	5.0209	269.475	0.672033	319.532	0.602118	54.7418	0.171454	1.73947	123.9	284.174	101.811	2.32929	0.459106	31.0236	27.5224	70.8258	2.71434	92.1718	143.774	169.611	2.15113	0	53.0133	205.591	4.5944	51.2845	36.6958	86.6179	93.1802	7.3461	133.182	129.296	62.8058	1.64764	50.807	66.5797	70.0529	1.74407	22.3256	27.9262	0	53.3124	59.1517	89.6382	2.16341
Yars2	56.1361	0	0	2.63614	23.0168	0	0	0.189117	5.34801	0	58.4685	0	0.246692	0	70.7625	0	0	0	0	0.341044	0	9.65835	4.79053	0	0	0.272131	0	0	0	0	0	0	24.0389	5.30971	0	0	0.571274	0	5.24546	37.8431	22.8629	0	0	2.04957	0.521027	21.7666	50.6591	0	0
Zcchc17	6.3393	4.37364	42.7417	46.7222	59.9218	110.101	222.505	326.262	31.6913	3.67997	37.0157	0	1.52591	48.4339	45.8833	1.74686	4.20895	31.7708	27.3397	1.0966	76.8777	1.1609	29.2057	3.15436	17.7402	8.69766	58.5876	255.463	43.0666	0.493333	18.1969	0.508953	28.4166	69.5566	77.3412	54.542	1.13763	7.0423	0.807806	29.9908	3.8039	0.199304	0.775821	43.4174	200.002	52.9732	21.9982	25.6014	27.1853
GO:0005739	mitochondrion
gene	C5.1	C6.1	W2.2	C1.2	C2.2	W4.2	W2.1	W6.2	C5.2	C6.2	W1.3	C1.3	C2.3	W3.1	C4.3	C5.3	C1.1	C2.4	C3.4	C5.4	C6.4	W1.5	C2.1	C4.5	C3.1	C6.5	W1.6	W2.6	C1.6	C2.6	C3.6	W6.6	W4.1	C6.6	W1.7	W2.7	W3.7	C2.7	C3.7	W5.1	C4.7	C5.7	C6.7	W1.8	W2.8	W3.8	C1.8	C2.8	C3.8
Acsl5	14.4236	0	2.49279	32.1304	0.114834	0.205993	0	0	35.5907	0.13803	0.111117	0	0	0	0	0	0.199225	59.9912	0.129911	0	0	27.8124	0.125532	27.9655	0	0.059567	31.8913	0	0.261694	8.55125	0	41.4951	53.5114	49.9642	0.082267	0	32.4211	0.246629	0	26.0381	0	0.128634	0	23.3767	0	5.2831	26.5823	0.134625	0.14466
Ado	0.828861	1.60849	76.4398	24.6793	0.715625	0.570932	108.977	0.239947	48.4463	12.7641	39.8819	5.4798	83.9045	70.6914	61.4676	5.12458	144.954	125.061	3.42112	52.8246	0	57.3578	31.5372	12.6158	50.9672	50.8684	85.7108	58.1643	43.0029	0.263849	54.0413	59.4849	56.6079	0.193626	149.49	8.75608	43.3055	105.272	44.7094	78.1145	48.5822	84.1982	34.7999	89.2271	36.9381	64.3287	31.2767	43.3728	0.216585
Aifm1	20.2574	2.63339	45.2925	48.4704	87.0135	195.265	248.596	3.30899	45.6999	1.61638	7.78277	137.001	0.146562	21.257	63.7422	52.8932	7.96508	61.6251	0.953363	0	0	59.068	27.9974	29.1894	13.6844	119.165	92.4557	57.6077	32.9837	33.5401	5.20311	0	140.264	62.502	272.795	238.641	105.425	1.38822	58.7388	76.7677	94.3611	95.7712	54.3247	84.0037	0	35.02	80.7806	0.1959	39.8198
Atic	1.99561	0.79939	0	33.3388	108.459	45.3007	1.51227	151.675	182.553	115.071	13.9947	0.233873	0.416377	9.75804	8.19412	8.55897	4.33717	153.03	0.145057	5.72585	17.564	64.9486	33.9152	0	0	2.87788	7.84698	0.518307	23.81	1.10931	1.61678	0	28.797	55.0171	88.7217	35.0897	28.1897	0.777735	38.9071	48.8035	0.274482	10.2286	0.135078	18.0315	0.129377	50.1756	44.5516	0	77.077
Atp5f1	572.695	34.8402	991.697	779.787	708.21	243.223	1461.96	213.031	673.222	180.709	1419.19	491.194	502.703	519.422	958.878	516.626	1095.03	820.571	4.90971	1167.17	734.405	1651.22	327.303	722.723	565.726	937.737	1002.78	1185.83	556.134	296.803	1196.89	901.104	1077.18	301.909	809.958	1032.49	890.05	659.66	647.513	962.128	963.344	462.301	745.654	942.571	1526.38	797.396	485.39	320.814	418.669
Atp5g1	1398.72	45.62	3314.72	2022.05	2094.41	363.402	3259.73	2699.37	1258.95	963.618	3829.25	1813.81	1265.44	2591.73	2715.53	2242.7	3080.47	1312.67	394.133	1145.83	685.489	2745.19	1340.82	2166.05	673.63	1647.73	4007.52	3319.57	662.582	632.791	1683.38	2935.97	2861.09	1908.09	3969.64	4933.63	3603.32	112.376	1889.68	3301.3	1874.78	789.75	620.013	2799.02	3276.57	2935.65	2491.69	1380.07	774.389
Chchd7	3.4025	0	458.803	84.6404	173.264	1.25045	9.96108	13.5397	85.6882	2.25708	353.512	52.7425	0.96122	277.76	141.147	131.219	336.594	68.7523	0.967824	0	106.122	77.6507	4.38731	13.5287	0	1.00831	163.069	478.662	208.971	70.655	54.3946	256.066	0	5.51045	0	179.627	123.425	228.737	148.19	113.877	58.9017	117.72	280.293	65.9007	138.045	121.056	34.2189	189.339	141.727
Chmp2b	0	0	0	0.941474	43.8755	52.0002	0.264024	0	0	1.26705	54.9718	0.203474	48.4401	0	105.795	0.293573	0	0	0	0	0	0	0	0	2.86346	0	0	0	86.3473	0	52.2753	0	45.3024	0.170795	21.2264	0	21.1936	0.450776	36.4454	44.7811	0	0	0.221287	0	0	43.0833	15.2948	0.244543	0.526367
Cox15	64.4942	0	27.2002	39.206	1.32017	0.264108	0.843558	0.055395	24.9342	16.7718	0.088828	121.761	41.3465	2.05101	0.203371	5.97712	0.063713	43.646	0.083145	22.3281	0	4.23479	0	0.9269	14.9106	0	127.124	0.239212	36.0269	2.30284	0.195794	57.3614	13.4302	16.9761	0.598545	20.191	41.6818	38.9039	21.7265	17.2297	15.1629	37.5377	1.84995	11.0073	11.1447	17.9346	26.3878	30.804	0.177963
Cox20	174.791	0	136.483	1.66934	110.195	147.112	3.20207	97.1542	128.975	117.72	346.069	151.052	0.506483	218.578	134.958	171.753	1.15724	6.0202	0	30.1177	239.201	16.6119	41.1497	149.179	38.1032	73.3966	170.319	60.4548	91.4695	79.2006	92.9495	216.396	98.7181	79.6628	0	103.257	90.0994	1.56658	115.021	145.55	38.0942	29.0475	7.7861	95.7181	75.2702	143.95	94.6647	0	29.2008
Cox7b	235.119	2.71554	892.871	247.609	471.021	71.665	212.855	116.879	288.369	288.968	857.084	595.915	269.349	490.858	382.718	204.911	436.193	318.03	200.258	338.73	128.884	461.759	397.731	257.762	217.863	164.145	447.441	525.441	419.079	148.487	384.967	718.105	478.611	601.861	772.862	325.231	292.058	101.59	516.668	539.814	337.291	287.312	179.443	518.023	821.44	372.31	318.317	585.992	350.005
Cycs	153.226	4.08968	366.048	210.324	175.756	201.044	161.113	17.7141	225.171	139.752	320.586	217.506	207.706	308.286	288.807	230.008	386.233	354.394	43.0339	256.74	217.166	277.65	208.537	381.823	80.1084	303.996	306.652	202.366	87.6733	109.846	128.601	204.781	528.325	342.237	341.75	382.646	373.222	93.2284	244.826	353.041	222.066	153.142	41.709	197.097	577.602	386.605	317.631	92.9713	127.156
Dhx29	7.58735	0	4.34694	0	18.5396	4.75419	0	0.181619	6.11281	0	0	23.7607	0.069932	7.54924	0	8.75078	0	0	0.726962	0	0	0	0.087842	4.14295	0	0	0.083029	9.33377	0	0	0.321509	0	38.9431	0.065149	0.057525	34.6951	0.085219	0.086041	0	3.42434	0	0	0	21.3506	0	1.2536	0	0	0.101106
Dnaja1	186.907	6.1151	124.306	90.2803	214.174	331.951	276.707	79.6761	302.681	57.3404	214.821	150.985	124.306	281.443	93.7176	77.7861	190.907	299.83	3.85862	19.7855	379.349	160.987	353.308	132.525	177.081	86.7923	51.8414	268.527	43.9299	131.838	64.8943	142.989	424.582	392.991	457.821	106.398	265.075	182.194	360.054	233.577	119.117	329.187	13.8433	309.906	223.5	119.041	415.386	50.4159	94.6177
Dnajc15	86.7837	14.9955	365.616	59.6213	87.2966	9.34809	366.895	262.227	187.529	292.896	337.172	363.956	1.37647	231.317	81.215	154.505	308.33	232.449	0	104.476	147.889	241.153	153.726	244.981	29.9041	228.709	456.766	556.492	51.9776	2.50465	119.142	283.407	119.315	311.261	480.62	224.903	289.5	129.803	127.202	238.554	101.94	93.1247	0.892387	100.818	446.06	235.542	126.234	3.72363	131.902
Dut	83.3776	5.30018	642.367	86.4914	182.827	457.741	1.06056	267.191	353.897	3.17536	161.429	224.24	0.368772	299.287	42.7866	27.2451	374.279	198.681	8.1548	0	0	125.676	33.7159	17.1093	30.1699	111.987	311.476	216.153	152.005	1.98568	1.74572	314.31	223.995	147.734	182.26	764.252	366.366	1.39727	184.944	251.282	31.3948	129.373	1.83806	425.314	382.839	214.461	269.214	1.49431	44.1177
Gfm1	0.543159	3.60326	41.1783	12.8869	64.7237	12.7393	302.712	0	194.54	112.203	83.9568	0.476878	0.531102	87.7046	145.532	74.6884	143.666	0	0.435663	0.596069	0	296.885	7.8444	42.5027	1.04173	0	16.9332	110.304	34.2721	38.4018	21.776	1.43108	95.8005	1.3437	0.138048	64.8614	105.686	0.415879	121.406	87.4195	63.6535	25.5411	0.204084	40.2125	49.0745	123.892	21.753	12.5364	0
Gja1	0	1.45411	33.3929	0.130554	0.466542	75.4229	0.297039	5.9422	12.0226	0.14022	141.197	0.11332	0.203061	0.889494	17.1024	79.7618	63.2306	0.107654	8.44441	47.3359	0.306657	8.52605	160.259	0.336932	0.354	0.060511	0.604374	56.3309	0	0.537271	0.468206	97.0151	58.8212	39.1795	365.389	216.534	152.107	1.00208	1.17725	229.474	0.497586	0.392035	0.613662	0.349128	233.246	6.09903	100.485	0.820399	14.546
Hars2	0	0	55.1971	2.05469	1.83754	0.774623	2.30134	0.162005	0	0	0.104758	109.302	102.677	0	9.12653	0.149638	0.188281	0	0.698316	0	19.5021	28.5431	0.206629	2.66866	55.0674	0	0	0	0	4.63958	0	2.79135	71.1171	1.05019	0.446141	78.3521	0.115272	2.11539	0.797344	7.28569	8.58149	0.214062	0.684395	0.188224	0	13.9215	0	0	18.9413
Heatr1	5.44627	0	0.071786	3.13624	18.0534	0	0	5.95804	0	0	0	0	14.5847	11.6094	0	0	0	26.27	0.060158	0	0	0	1.8615	0	0	0	2.52352	0	0.060645	0.08138	0.849518	0	0.06701	2.32406	56.0808	0.062128	12.7271	5.34387	0	4.29445	8.75266	15.9505	0.055626	0	0	1.81875	7.74799	0	0.066892
Hspd1	322.726	6.67336	517.898	707.892	491.058	448.107	19.6209	438.428	283.254	424.961	466.867	489.406	316.451	428.047	259.705	802.315	427.983	815.463	171.919	279.388	25.0702	298.419	538.374	294.788	153.921	188.813	398.05	555.89	548.306	24.6971	313.89	184.781	930.547	946.476	385.379	1265.83	580.188	301.174	285.041	674.655	343.425	501.565	107.469	417.173	244.654	745.266	1019.77	104.613	114.081
Hspe1	327.079	3.84445	625.648	1089.86	1305.3	2211.1	506.409	809.055	783.817	876.724	943.511	641.671	368.644	498.61	209.137	915.109	1314.24	1100.35	1512.59	390.212	31.5927	590.727	1192.38	573.383	134.085	264.76	832.354	2039.76	482.073	131.707	283.283	447.882	1196.64	1210.21	1681.57	1356.7	891.302	495.984	372.895	1086.78	255.77	217.658	98.2706	546.114	3046.09	825.023	977.816	234.174	390.212
Idh3a	133.137	0.962118	309.546	263.79	261.767	4.70589	5.09697	0.574494	151.276	85.9004	460.314	241.957	237.976	418.083	251.33	392.368	384.62	469.955	0.349095	298.428	208.984	291.537	72.1549	134.412	136.357	357.768	392.998	129.703	135.996	152.999	213.721	200.963	211.396	155.449	179.465	759.064	334.884	131.93	177.251	183.302	308.241	136.398	15.1534	227.508	53.8641	251.965	447.505	134.791	58.9463
Mgst1	0	0	0	0	0	0	0	0	0	0.838233	112.263	0	0	88.3966	0	0	0	0	0	0	0	0.731966	0	0	0	0	11.4147	0	0	0	20.9219	0	0	0	0	0.794197	0	0	0	0	0	0	105.835	46.1417	0	0	0	0	0
Mrpl11	55.6693	1.63593	43.9549	0.424971	28.7083	0.113406	1.12637	97.3226	23.3688	61.4824	58.2747	0.614523	0.770426	12.1042	5.3194	69.3889	0	30.5832	2.25886	9.30457	18.6459	13.2508	0.418485	22.3884	16.3194	1.05067	19.6692	28.6758	0	21.958	23.0277	55.4542	26.9353	63.0892	44.7503	58.2044	19.7297	1.76651	0.484085	31.665	11.3968	8.52686	3.8841	34.1753	139.692	34.8264	22.2708	0.148235	32.6951
Mrpl12	42.012	27.211	208.416	58.3724	162.433	385.562	1054.02	360.522	155.188	223.256	157.977	156.489	114.63	136.294	287.603	146.241	409.199	256.593	353.269	58.4695	171.673	194.069	363.814	193.48	86.7119	67.3661	309.383	579.259	215.978	97.892	203.84	293.746	375.954	437.538	493.446	347.402	461.261	2.01639	257.968	271.877	237.529	117.118	186.84	380.099	121.098	367.371	580.36	1.08661	49.5896
Mrpl18	81.9179	31.3695	341.253	152.096	172.01	69.3495	212.906	36.7507	55.0195	170.72	367.145	84.3806	0.58946	179.602	125.521	198.303	300.932	163.147	45.227	282.89	158.289	72.6517	85.3452	105.314	93.8279	202.477	324.448	417.853	265.904	90.5477	126.048	391.006	162.7	176.798	485.685	172.119	388.883	0.739621	387.437	100.443	224.017	1.77811	69.9157	121.298	363.144	581.819	197.983	123.308	183.194
Mrpl19	35.6057	0	64.6982	36.3535	0.169025	162.175	0.477139	0.458532	25.455	11.7189	32.8176	0.46149	0.851028	39.788	0	58.2453	0.189861	112.049	166.551	2.24421	29.0452	39.5784	1.06563	14.402	7.9293	41.7537	0.822092	271.037	22.5349	2.04575	11.7826	1.00182	23.2569	36.0841	160.087	111.174	57.4314	38.0762	45.5553	19.4475	9.92764	0.085119	0.169723	74.0997	190.541	36.0583	35.7101	6.08913	25.7233
Mrpl33	270.17	16.6549	382.023	95.8802	335.376	601.431	282.95	142.814	163.095	273.92	347.937	736.08	129.522	463.016	229.184	407.03	398.931	60.1238	8.01089	199.821	204.282	474.894	214.92	185.265	176.569	270.351	480.913	357.409	110.185	73.2646	336.211	96.2593	309.907	90.2538	258.871	353.544	743.962	79.5731	292.881	438.286	60.9219	171.952	165.855	234.076	831.223	246.207	277.619	68.3647	170.96
Mrpl36	0	0	247.656	118.434	565.03	66.0997	87.8555	1.05909	46.6576	119.794	610.979	130.677	1.30351	102.623	180.883	0.740015	263.967	366.157	329.509	214.43	1.40199	152.331	1.08908	145.987	104.847	149.239	451.828	679.712	154.762	46.2072	67.0117	238.605	432.816	311.363	102.129	130.293	241.979	1.10451	66.0773	182.769	75.3415	276.67	82.4719	644.315	485.625	296.388	373.936	1.17469	1.27145
Mrpl42	357.241	43.1388	1312.07	361.439	582.17	130.325	1325.39	1209.23	609.714	781	977.378	414.512	175.787	671.704	618.555	473.244	650.457	241.64	490.585	373.034	129.913	870.085	329.972	333.402	254.558	865.563	1138.49	2323.79	376.112	141.815	294.813	820.908	688.977	601.027	841.531	1132.21	1303.04	98.594	165.33	1151.86	349.38	263.14	2.56212	952.227	1686.99	761.068	624.774	103.692	89.5639
Mrpl50	152.791	2.21968	101.435	7.41231	54.1762	5.90682	1.8062	0.26402	74.8974	117.886	108.366	0	29.891	0	57.8357	125.165	102.885	27.9622	0	0	58.1268	5.84541	0.194378	0	70.478	34.8534	57.2397	88.3678	0	37.0076	0.239304	85.4719	16.0289	7.41732	122.583	179.323	35.5351	16.1248	18.4603	114.071	43.1567	7.43836	0.376683	5.66786	0	29.6658	72.1158	23.5828	30.0818
Mrps11	171.455	3.54508	258.032	0	58.4727	2.03934	0	0	149.813	48.9894	87.0587	199.667	0	2.90993	31.9734	33.0676	0.489065	59.5483	445.829	68.575	46.5857	40.5806	115.293	0	37.1105	0	79.5798	0	0.641533	0	0	0	166.894	57.8434	0	195.406	71.6226	2.36882	45.0942	116.54	40.4868	1.3463	0	47.6064	131.777	63.28	45.2773	0.952732	5.76865
Mrps18c	312.474	16.8525	193.558	168.86	1.43177	309.216	202.607	0.89269	166.518	190.427	40.2232	73.2819	18.7946	35.6359	104.311	123.247	102.56	166.901	0	0	103.713	84.9682	261.054	307.759	211.617	65.4481	172.066	185.371	196.839	84.3103	91.7208	154.417	287.055	110.541	154.677	215.501	174.044	71.5197	41.6785	67.5872	5.72965	148.648	1.76228	154.827	119.494	232.341	145.613	27.7154	200.832
Mrps22	1.49767	2.16416	48.8706	58.6612	112.887	47.9074	3.04705	3.53437	319.471	0.428346	50.6549	37.1188	201.047	28.3335	88.5824	10.9858	169.692	0.422483	0	77.3445	0	3.06542	71.7738	3.68006	0	152.49	215.46	0	33.4486	0.353249	118.59	0	73.1105	98.1606	141.315	0.128284	180.132	275.496	89.658	199.004	45.3972	90.5437	0.745392	50.0178	233.509	204.24	90.293	1.73327	0
Msrb2	0	0	0.479633	11.1099	0	0	12.2841	0	0	0	0	0	0	0.886345	0	0	0	0	0	0	0	40.6596	0.378146	22.5459	0	0	0	107.646	0	0.269597	0	0	63.8726	0	0	0	72.1338	0	0	3.57023	0	52.5402	0	21.0585	0	84.7861	0	0	0
Mterf3	9.69297	73.6127	47.0851	20.6075	3.14526	5.23525	0	0.961312	0.352836	51.9349	1.83337	31.7855	19.4578	2.41104	19.3727	0	0	3.30987	0	0	42.2447	1.72721	0	27.8544	3.14875	6.73884	37.1232	102.844	6.07695	36.2571	8.89234	26.3734	1.16339	24.8513	8.15906	31.5762	169.203	11.5459	33.0037	27.5003	55.7095	5.47646	19.531	48.0911	18.2891	4.18136	17.7704	9.39676	46.771
Ndufaf1	0	0	55.8412	24.9472	0	0.558089	0.391334	0	98.0814	63.513	68.3763	93.7449	0.270445	0.793707	38.737	0.445304	0	0	0	0	0	62.1814	17.6301	0	3.81955	0	93.8652	0	30.3763	0.241149	35.0778	0	0	9.50023	49.3104	0.977235	62.6884	0	140.266	19.6408	0	0	0.333215	78.7964	0	20.5607	0.350724	0	0.786771
Ndufaf2	136.822	0	76.4998	0	7.52845	24.1085	0.912416	31.4048	15.1525	0.965211	0	0	1.28468	0	48.0267	198.83	142.53	0	31.1492	223.932	2.16805	3.33958	14.5036	0	8.12585	0	224.085	0	0	0.583815	1.04374	3.37398	58.8336	241.935	123.571	119.948	76.2041	4.15941	32.5055	51.286	0.881096	6.25091	48.8673	59.418	20.1274	142.118	87.6907	0.868911	0.945721
Nme1	59.9001	18.4643	384.336	263.137	359.313	32.2049	96.7207	413.326	434.082	147.217	188.921	316.278	338.557	242.549	145.549	201.274	409.179	441.976	378.762	9.93304	66.862	246.003	277.6	3.45631	15.0028	91.4042	385.123	144.53	106.627	85.353	59.8851	135.784	340.388	225.498	177.997	333.359	341.982	276.192	146.799	551.487	43.444	172.695	29.8302	461.284	284.511	430.599	377.054	109.605	91.5085
Nudt19	0	0	59.8695	114.021	153.944	55.606	1.23534	347.862	0.513164	121.311	140.13	44.279	97.207	114.276	42.322	1.00906	0.421673	98.1031	1.50423	0	109.014	49.9261	138.477	28.3059	1.03637	58.5786	48.498	153.31	266.149	0.249542	0.928118	164.958	96.6533	63.7578	88.4082	317.184	69.1273	1.48075	0.204962	44.969	1.55657	33.3879	45.6092	117.327	250.126	102.663	260.856	60.8052	0.204452
Pcca	122.352	26.491	48.1862	40.1544	1.75595	102.317	226.335	0	5.13616	53.4955	0	0	0.280846	85.6505	4.35692	0.197727	1.57588	47.4587	0.825749	0	4.1127	38.6219	3.2533	3.43498	7.28994	0.171337	0.147386	1.1655	1.00956	0.109131	32.349	57.7318	1.60923	0	0	0.166885	68.9183	55.9001	0	2.88944	0	0.159591	0	0.857053	0.143227	0.149003	49.8222	1.03544	0
Pin1	45.7649	0	54.3296	50.222	50.4908	0.179212	2.03167	0.072137	73.7377	0.112829	81.6079	18.9237	16.0183	47.3895	46.6528	0.388581	68.2256	23.8799	31.7023	16.2688	15.7126	35.8797	31.8708	34.3885	20.0268	45.4335	46.1855	0.814079	74.102	11.6023	41.1846	60.6539	42.6502	31.3896	25.3076	48.8661	50.2432	25.1225	44.4177	96.38	13.9685	23.1359	18.9937	88.268	11.2537	149.07	42.9711	0.88333	0.236878
Pinx1	19.2539	0	0	0.340419	0.300258	158.319	2.63621	0	0	4.40893	0	0	0	0	0	0	0	0	0.338192	0	0	0	0	2.7018	0	25.7934	0	0	0	0	0	0	0	0	0.214549	0.355395	11.6885	0	0	18.8744	0	0	0	35.2393	0	25.3633	0	0	0
Pitrm1	25.007	0	77.0086	30.4102	9.05737	25.8576	0.908238	0.076458	37.1625	15.7604	76.5237	188.426	0.620367	47.7886	19.7054	41.3608	25.9379	100.555	0.345498	0.119672	0.267019	30.0462	5.34756	0.097814	4.52533	29.5638	34.5933	0.55258	2.78951	51.2323	50.1553	37.0238	12.2577	43.2041	54.6856	22.0533	45.7059	0.327645	0.642532	13.6253	41.461	1.82134	0.106976	30.9622	16.2296	45.797	6.81212	0.477339	0.128202
Ppid	139.067	5.49642	181.132	152.044	120.551	72.9228	197.347	3.89476	271.475	7.23872	27.6644	79.7981	77.4309	46.0174	112.026	268.094	411.878	247.794	138.965	0.788021	1.76695	57.9903	162.212	126.414	52.1243	73.8252	183.292	192.581	63.6448	81.7019	33.5655	312.319	128.151	419.52	262.653	614.855	455.486	16.2052	52.4811	139.909	138.385	135.413	29.3915	128.245	69.5713	152.172	106.262	61.4974	0
Prdx3	225.438	5.02862	168.613	46.0441	202.689	0.482046	5.08374	34.7566	47.9455	23.3472	237.863	273.945	0.934673	93.1644	113.566	164.633	228.607	278.859	10.6332	122.502	0	116.474	187.253	118.352	138.225	0.283348	95.1188	629.787	116.023	17.2521	113.881	0.781383	267.791	168.456	378.033	154.187	205.488	66.7818	41.2756	171.616	41.76	51.2989	163.706	112.929	223.525	199.265	173.645	70.9079	0
Rpp14	0	0	26.0789	0	0	0	0	0	0	0.415814	36.7155	0.15033	94.2898	0	16.8272	95.529	0	0	0	0	0.903441	0.190441	31.2031	19.0805	23.8491	6.89457	21.6663	5.3604	0	32.5528	0.207288	38.6272	49.858	38.4013	0.110678	58.8772	17.3047	0.332627	0.195176	15.2597	54.6764	22.2735	0	17.6953	0	10.3046	46.2646	0	0
Rrp15	32.1288	1.9178	78.7417	54.6067	67.8846	1.93003	1.9338	193.539	102.684	0.755766	0.300652	32.8957	115.176	58.2342	0.890403	254.163	0	50.9752	0	0	0.8334	36.2606	52.5979	26.6079	0	45.0782	49.3862	0.332354	139.96	34.5963	32.1448	127.823	105.878	122.758	41.226	162.225	124.998	72.5848	1.84407	97.0132	69.0872	1.05964	0.329132	13.3832	84.7924	42.275	41.0563	0	0.777338
Rtn4ip1	0	0	0.661845	0.206457	0	0	1.2413	0	36.266	0	0.589949	42.526	0.106103	0	0.34078	0	0	0.787631	0	0	0	1.8624	0	0	0.279307	0	0.190883	70.3484	0	0	0.246603	0	134.329	0	0.17465	94.2499	53.3998	0.395618	12.6134	52.4178	0.130118	85.961	0.1941	0	14.881	11.6131	11.1732	0	0
Sco1	0.667192	0	1.3118	0.218427	0.172935	0	0	0	0.151281	0.946484	0	1.30203	3.88344	1.17283	57.8912	71.1065	0	6.33718	0.553279	0	0	0.571047	10.2515	0.572471	6.79459	3.16584	31.6593	3.84576	0.196726	51.4983	1.1529	0.25879	92.7591	3.25885	18.1069	60.5205	28.3225	0	15.7001	27.2265	4.50265	0.352367	0.440696	10.9259	0	11.9374	0.210548	1.15222	12.7997
Scp2	76.5081	0	149.416	163.966	180.439	0.569654	1.56475	342.789	26.9995	10.6077	145.784	189.75	1.16139	13.4539	84.1811	132.393	0	72.2098	0	0.797752	257.547	155.146	46.2279	117.512	164.904	82.6934	121.936	154.653	89.0681	157.802	85.0584	402.726	148.131	53.091	311.633	89.4747	148.977	82.6145	76.6727	180.453	67.6279	230.977	173.246	218.832	217.501	99.8377	115.588	0.74198	73.3619
Sdha	191.417	3.3306	230.592	542.957	176.787	2.47811	373.598	220.011	144.02	53.9349	175.732	389.407	117.518	464.607	457.193	351.711	157.596	312.576	1.76686	232.006	195.097	689.225	136.806	315.069	236.241	185.356	199.912	107.354	223.283	239.426	337.116	139.338	589.381	208.8	596.766	564.022	470.191	96.1635	231.791	314.168	385.469	255.732	284.712	186.486	1.81379	280.22	102.687	128.831	173.113
Slc25a5	582.907	2405.38	1465.27	733.302	462.874	91.1385	2281.74	120.571	1420.13	151.473	1219.23	1448.9	729.329	1071.22	867.864	1007.27	1782.06	3000.12	78.0664	1329.13	481.776	2537.71	522.734	848.755	615.321	867.533	2924.13	2394.52	697.56	393.44	681.352	1915.08	1603.08	889.345	2159.5	1812.22	2774.88	523.007	936.478	2010.47	400.828	1122.78	242.668	2068.7	2833.23	1599.69	1387.82	388.32	643.092
Slmo2	137.999	10.6553	321.898	121.791	113.107	40.6968	418.925	0.570788	43.89	106.514	99.1162	57.4951	93.6265	208.661	54.133	219.971	611.429	170.778	0.573197	221.55	166.22	118.695	170.2	126.104	141.904	123.139	264.385	303.162	1.44047	1.95924	160.773	0.736062	323.621	77.695	1.17871	302.601	170.469	168.452	209.671	321.174	106.801	148.577	2.97075	159.895	153.102	336.472	88.0567	68.6684	246.528
Ssbp1	25.1483	5.95088	109.827	96.438	6.03619	2.13959	156.59	13.8265	229.568	22.1344	100.206	152.604	298.149	177.547	77.9065	101.721	62.7424	152.027	0	122.74	37.925	154.149	4.66602	1.24168	88.6636	137.755	265.253	273.759	185.326	101.51	44.5348	164.586	206.063	49.3006	400.27	51.8109	71.127	49.831	188.698	74.4592	100.845	111.327	0	119.8	267.831	141.596	69.2854	137.25	52.9839
Tamm41	0	0	194.051	75.6632	75.4466	0.869433	2.15945	2.55	57.3048	124.688	0	0	0	2.83151	13.3306	1.03167	0	0.627941	0.765727	231.477	0	71.8497	0	42.5502	2.53346	0	59.5281	0	0	0	0.922426	0	70.261	0	0	105.327	85.4014	0	19.3951	127.661	0	1.58016	0	62.4841	0.116588	140.218	62.0514	0	0
Thg1l	0.995553	0	0.926776	1.10944	0.170231	0.633664	0	0	0.357341	0.41141	48.791	0.33124	0.629798	3.74481	0.239875	0.237901	0	0.314237	0	0.40283	0	9.27347	7.98622	0.165703	0	0.099225	15.5653	0	0.222335	4.1621	20.5879	0.836441	1.31086	0.555456	59.9548	0.200268	9.02942	100.357	0.511342	0.619078	33.7592	19.9833	0.359612	19.8051	0.398685	0.179178	0.191927	0.199379	0.470507
Timm9	0	3.69515	279.21	63.4217	0	150.929	2.19605	0	0.458749	3.76523	113.229	0	0.369705	37.9171	27.173	73.6226	1.47002	0	3.34416	0.740646	27.0637	158.45	0	48.6622	48.77	173.968	161.069	393.119	1.33641	0.463622	1.16687	142.082	227.477	275.528	223.004	140.417	398.976	0	0.759249	74.3905	179.179	1.40615	1.30062	149.002	321.865	144.701	59.2639	1.38591	0
Tmem126a	99.8641	3.97575	84.1296	220.483	179.173	3.96363	81.2373	13.6207	178.19	339.406	373.847	28.2534	73.7458	342.465	155.492	96.1679	170.249	1.65388	0	204.575	0	137.396	226.981	157.6	147.288	225.238	194.196	399.025	137.641	130.183	20.6105	224.565	212.078	0	300.555	231.376	194.536	65.1674	154.675	306.514	46.0186	112.206	24.8032	147.042	290.052	263.922	72.125	0.744745	29.6776
Tomm5	282.858	10.2157	129.269	30.976	129.67	423.042	7.9663	1.64992	90.4257	3.20101	295.601	107.444	0.702792	399.423	134.933	164.563	468.155	353.368	0	85.9664	165.966	244.592	0.881971	177.736	58.5632	267.778	425.327	634.658	123.087	3.56423	128.752	939.603	543.39	88.1688	493.835	467.455	258.537	99.7793	129.938	593.619	105.374	13.7369	3.50901	601	310.826	426.087	259.664	121.675	2.07302
Tsfm	1.2002	5.08318	104.326	34.9404	175.074	1.41131	4.80904	0	1.68649	61.1248	177.083	1.59138	19.501	122.808	3.87961	6.73233	203.782	301.482	0.918933	0	0	178.686	248.426	51.9718	44.2303	99.0222	28.6095	53.6957	0.965709	3.45636	65.519	0	146.384	240.805	115.113	161.604	77.7307	79.0945	56.7691	76.0072	53.3347	61.5143	2.72477	33.9475	4.06325	249.396	76.9183	1.95294	118.63
Txn1	204.579	5.09963	690.165	239.917	331.597	16.123	539.871	185.36	562.983	354.259	245.52	714.813	963.864	231.794	260.722	194.907	253.677	304.878	111.247	238.606	189.195	226.435	270.273	206.479	184.108	261.493	496.799	507.797	393.081	283.192	298.064	237.023	331.121	343.401	196.707	631.164	287.942	397.973	427.658	719.797	280.801	158.461	155.408	408.484	970.206	393.265	301.877	409.777	559.977
Vrk2	0	0	0.457517	0	15.3953	0	0	20.9324	0	0.289571	29.6171	0	0	0	0	0.335899	0	0	0.268548	0	0	0	0	0	0	0	0	0	0	0	0	0	0	0	0	0	18.9964	0	15.7716	0.126793	0	0	0	0	0	0	0	0	0
Xaf1	0	0	0.387687	0.159958	0.153348	0.727817	0	0	1.35089	0.521502	0.802003	0.800282	1.75924	0	1.89687	0	1.06491	1.02104	1.79901	0.431438	0	2.53828	4.94622	0	0.82236	0.07603	16.5697	0	5.06651	0.12583	0	0	1.21485	0.697448	2.31426	0.167601	2.9756	0	4.2389	12.9729	0	0.321884	0.374367	4.63121	0	0	0	0.543745	0.745755
Yars2	56.1361	0	0	2.63614	23.0168	0	0	0.189117	5.34801	0	58.4685	0	0.246692	0	70.7625	0	0	0	0	0.341044	0	9.65835	4.79053	0	0	0.272131	0	0	0	0	0	0	24.0389	5.30971	0	0	0.571274	0	5.24546	37.8431	22.8629	0	0	2.04957	0.521027	21.7666	50.6591	0	0
GO:0005840	Ribosome
gene	C5.1	C6.1	W2.2	C1.2	C2.2	W4.2	W2.1	W6.2	C5.2	C6.2	W1.3	C1.3	C2.3	W3.1	C4.3	C5.3	C1.1	C2.4	C3.4	C5.4	C6.4	W1.5	C2.1	C4.5	C3.1	C6.5	W1.6	W2.6	C1.6	C2.6	C3.6	W6.6	W4.1	C6.6	W1.7	W2.7	W3.7	C2.7	C3.7	W5.1	C4.7	C5.7	C6.7	W1.8	W2.8	W3.8	C1.8	C2.8	C3.8
Mrpl11	55.6693	1.63593	43.9549	0.424971	28.7083	0.113406	1.12637	97.3226	23.3688	61.4824	58.2747	0.614523	0.770426	12.1042	5.3194	69.3889	0	30.5832	2.25886	9.30457	18.6459	13.2508	0.418485	22.3884	16.3194	1.05067	19.6692	28.6758	0	21.958	23.0277	55.4542	26.9353	63.0892	44.7503	58.2044	19.7297	1.76651	0.484085	31.665	11.3968	8.52686	3.8841	34.1753	139.692	34.8264	22.2708	0.148235	32.6951
Mrpl12	42.012	27.211	208.416	58.3724	162.433	385.562	1054.02	360.522	155.188	223.256	157.977	156.489	114.63	136.294	287.603	146.241	409.199	256.593	353.269	58.4695	171.673	194.069	363.814	193.48	86.7119	67.3661	309.383	579.259	215.978	97.892	203.84	293.746	375.954	437.538	493.446	347.402	461.261	2.01639	257.968	271.877	237.529	117.118	186.84	380.099	121.098	367.371	580.36	1.08661	49.5896
Mrpl18	81.9179	31.3695	341.253	152.096	172.01	69.3495	212.906	36.7507	55.0195	170.72	367.145	84.3806	0.58946	179.602	125.521	198.303	300.932	163.147	45.227	282.89	158.289	72.6517	85.3452	105.314	93.8279	202.477	324.448	417.853	265.904	90.5477	126.048	391.006	162.7	176.798	485.685	172.119	388.883	0.739621	387.437	100.443	224.017	1.77811	69.9157	121.298	363.144	581.819	197.983	123.308	183.194
Mrpl19	35.6057	0	64.6982	36.3535	0.169025	162.175	0.477139	0.458532	25.455	11.7189	32.8176	0.46149	0.851028	39.788	0	58.2453	0.189861	112.049	166.551	2.24421	29.0452	39.5784	1.06563	14.402	7.9293	41.7537	0.822092	271.037	22.5349	2.04575	11.7826	1.00182	23.2569	36.0841	160.087	111.174	57.4314	38.0762	45.5553	19.4475	9.92764	0.085119	0.169723	74.0997	190.541	36.0583	35.7101	6.08913	25.7233
Mrpl33	270.17	16.6549	382.023	95.8802	335.376	601.431	282.95	142.814	163.095	273.92	347.937	736.08	129.522	463.016	229.184	407.03	398.931	60.1238	8.01089	199.821	204.282	474.894	214.92	185.265	176.569	270.351	480.913	357.409	110.185	73.2646	336.211	96.2593	309.907	90.2538	258.871	353.544	743.962	79.5731	292.881	438.286	60.9219	171.952	165.855	234.076	831.223	246.207	277.619	68.3647	170.96
Mrpl36	0	0	247.656	118.434	565.03	66.0997	87.8555	1.05909	46.6576	119.794	610.979	130.677	1.30351	102.623	180.883	0.740015	263.967	366.157	329.509	214.43	1.40199	152.331	1.08908	145.987	104.847	149.239	451.828	679.712	154.762	46.2072	67.0117	238.605	432.816	311.363	102.129	130.293	241.979	1.10451	66.0773	182.769	75.3415	276.67	82.4719	644.315	485.625	296.388	373.936	1.17469	1.27145
Mrpl42	357.241	43.1388	1312.07	361.439	582.17	130.325	1325.39	1209.23	609.714	781	977.378	414.512	175.787	671.704	618.555	473.244	650.457	241.64	490.585	373.034	129.913	870.085	329.972	333.402	254.558	865.563	1138.49	2323.79	376.112	141.815	294.813	820.908	688.977	601.027	841.531	1132.21	1303.04	98.594	165.33	1151.86	349.38	263.14	2.56212	952.227	1686.99	761.068	624.774	103.692	89.5639
Mrpl50	152.791	2.21968	101.435	7.41231	54.1762	5.90682	1.8062	0.26402	74.8974	117.886	108.366	0	29.891	0	57.8357	125.165	102.885	27.9622	0	0	58.1268	5.84541	0.194378	0	70.478	34.8534	57.2397	88.3678	0	37.0076	0.239304	85.4719	16.0289	7.41732	122.583	179.323	35.5351	16.1248	18.4603	114.071	43.1567	7.43836	0.376683	5.66786	0	29.6658	72.1158	23.5828	30.0818
Mrps11	171.455	3.54508	258.032	0	58.4727	2.03934	0	0	149.813	48.9894	87.0587	199.667	0	2.90993	31.9734	33.0676	0.489065	59.5483	445.829	68.575	46.5857	40.5806	115.293	0	37.1105	0	79.5798	0	0.641533	0	0	0	166.894	57.8434	0	195.406	71.6226	2.36882	45.0942	116.54	40.4868	1.3463	0	47.6064	131.777	63.28	45.2773	0.952732	5.76865
Mrps18c	312.474	16.8525	193.558	168.86	1.43177	309.216	202.607	0.89269	166.518	190.427	40.2232	73.2819	18.7946	35.6359	104.311	123.247	102.56	166.901	0	0	103.713	84.9682	261.054	307.759	211.617	65.4481	172.066	185.371	196.839	84.3103	91.7208	154.417	287.055	110.541	154.677	215.501	174.044	71.5197	41.6785	67.5872	5.72965	148.648	1.76228	154.827	119.494	232.341	145.613	27.7154	200.832
Mrps22	1.49767	2.16416	48.8706	58.6612	112.887	47.9074	3.04705	3.53437	319.471	0.428346	50.6549	37.1188	201.047	28.3335	88.5824	10.9858	169.692	0.422483	0	77.3445	0	3.06542	71.7738	3.68006	0	152.49	215.46	0	33.4486	0.353249	118.59	0	73.1105	98.1606	141.315	0.128284	180.132	275.496	89.658	199.004	45.3972	90.5437	0.745392	50.0178	233.509	204.24	90.293	1.73327	0
Prmt3	0	0	0	3.54642	0.446457	7.79307	1.68449	0	0.109541	0	62.9551	136.051	0.12817	102.671	16.1342	23.8127	0.638141	0	0	0.173924	54.0915	66.9395	0	0.142777	0	0	25.3887	80.2809	0	0	0	0	49.9684	0.600284	0	57.4522	27.1313	0.645556	0	41.3691	0	0	0	0.29349	0	49.4977	91.9251	0	0.185631
Rpl22l1	614.086	42.4428	306.444	675.824	649.12	628.957	711.99	361.782	784.906	1163.55	707.879	541.918	285.641	422.876	760.729	654.3	635.592	553.59	268.502	648.15	157.399	688.263	1155.25	439.618	280.415	840.344	842.912	636.761	611.875	231.449	638.936	561.031	928.903	744.419	1449.12	558.318	1247.52	294.642	193.222	612.695	502.765	605.433	350.489	559.339	2239.76	644.304	533.113	223.629	323.084
Rpl5	19.1651	6.45052	213.298	33.2246	42.9643	208.764	31.9798	4.40512	30.2758	198.678	15.6846	67.2059	102.134	13.1276	158.565	57.1449	53.3045	132.863	0	112.424	85.5508	93.1225	81.9913	4.48125	8.01842	78.3585	314.728	47.2324	458.929	102.433	129.023	83.0135	204.005	205.735	46.9303	358.162	126.038	215.661	99.5288	133.968	17.2232	102.757	10.0508	139.824	51.7964	125.113	185.97	40.9793	87.0673
Rpl7l1	0.204605	0	78.949	30.6808	13.5354	88.7915	0.900116	145.577	129.422	3.07455	55.2255	0	85.5212	48.4998	22.9777	99.3696	0.85777	37.0737	10.1718	67.8657	80.8127	39.4222	27.1746	83.1307	48.1531	40.6994	30.0312	67.4319	0	9.19977	79.5856	74.779	84.9764	27.8122	0.631935	105.121	36.7256	31.1313	22.857	91.3413	32.9715	55.2674	47.9162	101.062	38.8849	29.4651	0.162649	37.8792	47.8871
Rsl24d1	73.356	1.59312	65.2526	47.1854	79.6533	259.557	0.967211	0.561137	56.6488	15.9153	18.6812	1.99787	112.624	92.7257	112.061	9.7816	0.663268	12.2918	0.577558	1.52941	151.562	130.563	63.1354	30.9556	10.5493	4.03405	47.3009	315.884	13.3528	5.52819	39.3828	40.0571	76.2224	44.5019	114.818	186.659	123.506	55.4151	27.8688	78.1066	95.8109	140.189	39.193	32.9291	1.03016	21.519	35.7888	5.39157	38.9897
Tma16	0	0	37.0239	0	0	80.3104	0.513196	0.392884	0.630452	2.04349	68.494	0	51.3528	38.8229	0	41.7076	0.354536	98.2426	0.129911	0.501754	5.66027	47.7894	22.2248	0.74111	0	1.09879	0	80.4685	2.74951	0.639567	0.562047	0	24.1568	0	0.083561	86.5446	56.2042	29.3206	0.795213	24.2198	0.685977	2.78661	0.14984	23.7595	0.115869	19.5061	132.581	0.556748	23.9243
GO:0008380	RNA splicing
gene	C5.1	C6.1	W2.2	C1.2	C2.2	W4.2	W2.1	W6.2	C5.2	C6.2	W1.3	C1.3	C2.3	W3.1	C4.3	C5.3	C1.1	C2.4	C3.4	C5.4	C6.4	W1.5	C2.1	C4.5	C3.1	C6.5	W1.6	W2.6	C1.6	C2.6	C3.6	W6.6	W4.1	C6.6	W1.7	W2.7	W3.7	C2.7	C3.7	W5.1	C4.7	C5.7	C6.7	W1.8	W2.8	W3.8	C1.8	C2.8	C3.8
Gemin6	129.123	0	57.5119	62.8889	117.634	0	2.32468	447.178	44.8057	3.36115	80.4792	0	145.714	0	46.2441	100.825	1.29596	0.52763	1.25782	115.027	42.6889	59.452	224.186	1.69659	2.95078	268.751	140.868	1.60245	2.53993	50.7641	0	235.483	87.2679	3.13413	0.266175	0	77.5265	93.6681	151.333	90.3385	95.4676	110.579	1.66541	1.46454	0.37389	93.1335	5.76812	0.435214	123.081
Lsm5	103.531	0	303.541	103.479	230.832	142.832	316.61	101.04	176.318	341.865	77.4376	139.55	255.983	181.475	103.119	214.366	394.83	152.658	492.779	67.6202	182.115	100.825	210.074	196.018	91.3534	136.204	130.271	318.726	97.7938	85.4386	37.8663	283.252	268.965	453.843	284.346	255.785	296.574	103.005	137.31	265.718	134.052	91.0003	41.3587	145.688	415.55	224.957	62.4265	3.30889	112.109
Lsm6	239.32	0	324.441	34.7124	162.02	479.199	6.39958	70.0321	116.08	105.761	271.208	1.36232	105.956	335.456	121.674	63.0653	199.878	225.078	165.84	190.203	26.2324	134.11	124.461	217.962	86.4219	46.6021	291.575	452.214	124.05	77.9085	160.902	264.31	200.536	46.4456	354.254	172.472	126.44	133.288	122.957	285.538	103.057	87.1379	1.54502	186.591	289.658	306.875	241.344	0	69.593
Mterf3	9.69297	73.6127	47.0851	20.6075	3.14526	5.23525	0	0.961312	0.352836	51.9349	1.83337	31.7855	19.4578	2.41104	19.3727	0	0	3.30987	0	0	42.2447	1.72721	0	27.8544	3.14875	6.73884	37.1232	102.844	6.07695	36.2571	8.89234	26.3734	1.16339	24.8513	8.15906	31.5762	169.203	11.5459	33.0037	27.5003	55.7095	5.47646	19.531	48.0911	18.2891	4.18136	17.7704	9.39676	46.771
Ncbp2	188.177	3.40921	3.72829	39.4821	43.1087	1.3077	204.535	30.6614	36.206	20.5323	0.177008	75.7518	3.95749	91.3806	24.9951	82.3741	0.15793	0	0.206118	0	166.632	0	16.5181	62.5434	30.8158	0.190416	32.7214	158.032	0.207403	44.077	94.4619	191.259	116.759	121.383	0.695711	62.0806	64.3531	49.5458	21.6716	97.7746	33.1113	0.20596	0.385841	71.5182	139.652	61.9254	45.2489	48.0252	0.229879
Phf5a	339.197	17.1099	147.104	57.7078	294.748	176.503	384.596	356.824	139.451	67.409	199.83	80.503	2.30952	473.858	441.257	294.881	0.91114	64.7963	304.039	0	98.0649	338.302	65.5323	7.27428	4.92148	0.573171	426.198	135.928	268.38	281.171	224.954	222.432	138.476	371.794	140.01	136.424	194.037	314.574	38.6085	212.027	193.577	139.207	65.852	82.8864	0.531212	262.308	257.442	0.619459	76.4841
Ppil1	81.0139	0	177.207	44.9223	50.681	143.911	213.483	2.64184	37.0697	14.99	163.465	83.6993	0.748889	118.603	32.9183	47.9857	96.4875	242.725	7.96984	0	13.5292	90.0812	161.875	40.0577	56.747	46.4195	269.979	70.8736	67.5161	152.396	76.4266	247.254	87.0202	70.1725	4.39409	279.24	81.9279	3.47464	83.1098	110.979	0.7766	107.157	2.09903	73.9568	1.47372	98.6504	39.376	0	19.0073
Rbm8a	81.4974	3.5224	52.8722	71.8811	62.4922	73.099	190.9	124.051	56.3864	72.4494	152.438	22.5682	60.4276	106.689	32.9823	76.5784	146.929	50.349	0.479328	144.852	0	33.3327	70.4755	58.3131	48.6958	18.3273	37.5382	0.306455	57.4352	9.27686	42.2817	0.406036	172.309	104.97	84.0635	235.124	74.07	86.9144	52.09	71.3297	55.3326	82.4014	13.556	85.5432	47.3607	38.541	82.9199	65.744	42.7478
Rbmxl1	89.3717	4.20248	31.3488	75.6527	169.949	1.00731	5.11338	241.531	40.7424	118.475	0.437342	61.9225	100.229	48.6314	24.3318	58.33	123.325	110.11	0	97.2568	34.2478	0.992619	63.9747	85.7519	25.7243	0.117867	219.505	91.9498	120.047	24.271	0.909239	167.188	98.72	72.1968	190.932	142.572	209.164	2.18718	214.62	194.302	91.732	29.8657	0.716049	101.268	0	200.58	151.786	0.526786	0
Sf3b3	0.458067	1.02724	15.5017	21.1511	18.6939	38.9505	2.10327	6.76836	0.124463	7.99321	139.768	186.822	24.3889	14.655	22.8696	44.5675	0.143034	56.3105	0.186474	28.0873	93.7416	3.25137	14.9612	34.889	21.9605	38.9369	37.3193	124.047	49.7944	31.0354	26.7975	108.495	36.0488	13.4418	0.118048	78.2514	42.0132	0.264886	13.6629	101.635	44.9428	29.3221	0.518694	68.0201	0.332643	125.575	34.7175	49.8454	41.0826
Snrnp40	143.881	6.66319	1.77516	21.0388	0.660745	0.589926	2.18954	15.0735	59.112	3.67546	0	91.6703	131.895	0	6.9478	2.24572	110.276	0	0.926593	1.82388	0.184856	5.86207	2.24322	0.858061	7.19552	44.8862	47.174	90.5261	110.569	65.8357	10.8419	79.3156	125.62	135.649	55.8712	276.402	189.837	329.745	89.531	89.2918	34.5705	83.8697	2.7826	96.2325	1.67989	116.887	51.9619	26.9496	122.691
Snrpd1	199.311	10.3375	317.645	189.493	344.676	243.319	468.145	165.211	353.661	303.353	663.416	128.937	198.97	251.729	169.374	241.709	590.164	457.735	14.9715	65.9866	228.97	229.17	338.114	390.657	156.881	119.71	780.567	572.211	155.974	58.7626	100.851	238.472	340.202	374.113	500.119	684.687	483.671	285.647	209.482	397.48	450.262	68.607	132.386	353.297	724.75	444.623	575.102	0	73.5889
Srsf6	114.326	0.633946	116.756	90.979	20.845	65.312	3.57897	7.86809	81.7362	122.15	122.655	38.8077	50.7353	73.9235	131.458	100.914	172.389	86.5271	0.460245	59.3682	10.4041	80.2955	26.1319	93.639	59.2287	130.59	171.59	183.328	57.0285	39.1519	39.5348	413.651	205.83	89.5083	328.763	94.9924	149.668	48.7708	51.151	113.024	49.7438	57.0919	46.5315	56.6854	29.146	97.2909	139.506	2.73856	64.5549
Strap	1.35787	4.31924	29.3807	94.9538	5.68372	42.5036	223.6	12.8265	198.441	89.183	152.647	101.881	37.1457	182.539	220.58	32.79	51.5457	0.127951	0.940442	116.386	0	123.663	57.0833	99.7551	62.2848	0.216164	184.664	153.48	48.4494	105.645	28.0451	36.8354	120.786	78.5703	178.009	127.836	227.803	56.1869	66.1426	175.54	104.277	62.1229	19.5773	95.9973	0.419388	96.5203	126.555	0.649811	0
Thoc7	157.163	0	116.493	41.6743	11.3826	36.3927	1.81339	44.4016	87.7797	116.435	584.185	18.771	13.796	63.0897	252.296	17.4707	206.636	209.247	28.4199	0	0	232.775	158.401	123.986	32.6354	285.88	44.7906	144.193	1.74178	66.2175	119.007	393.31	405.849	367.03	49.7356	137.29	214.247	0.566175	111.762	228.714	16.9914	50.2273	14.0029	122.664	238.367	186.179	198.732	0.601629	121.802
GO:0051028	mRNA transport
gene	C5.1	C6.1	W2.2	C1.2	C2.2	W4.2	W2.1	W6.2	C5.2	C6.2	W1.3	C1.3	C2.3	W3.1	C4.3	C5.3	C1.1	C2.4	C3.4	C5.4	C6.4	W1.5	C2.1	C4.5	C3.1	C6.5	W1.6	W2.6	C1.6	C2.6	C3.6	W6.6	W4.1	C6.6	W1.7	W2.7	W3.7	C2.7	C3.7	W5.1	C4.7	C5.7	C6.7	W1.8	W2.8	W3.8	C1.8	C2.8	C3.8
Eif5a	679.7	2751.43	936.649	1172.39	1305.26	450.199	1563.99	719.672	1297.38	1043.58	651.184	632.849	556.176	1033.2	1006.69	993.879	902.173	1922.99	44.9444	935.586	427.37	1297.33	773.395	602.669	94.2816	177.59	1687.63	1052.71	993.042	440.145	726.812	1152.22	2657.8	1538.95	1061.14	2363.11	2452.73	441.795	710.284	2898.51	520.525	532.855	385.035	2137.13	397.643	2408.17	1240.24	316.544	419.554
Eny2	32.9362	0.950734	23.0315	20.8914	47.3069	132.773	0.461517	25.1	44.0621	14.7576	0.295725	0.296805	49.8994	44.9977	45.2372	195.038	19.4338	29.5785	40.4912	54.7791	10.4839	71.6778	81.6192	18.7978	0.927579	0.079413	47.5278	64.004	30.7493	48.2016	21.6894	14.919	141.631	93.9857	128.634	16.1444	45.3589	54.0106	26.2039	31.804	55.1397	18.7108	8.04715	79.5307	23.2294	35.0046	62.828	21.6333	22.2566
Ncbp2	188.177	3.40921	3.72829	39.4821	43.1087	1.3077	204.535	30.6614	36.206	20.5323	0.177008	75.7518	3.95749	91.3806	24.9951	82.3741	0.15793	0	0.206118	0	166.632	0	16.5181	62.5434	30.8158	0.190416	32.7214	158.032	0.207403	44.077	94.4619	191.259	116.759	121.383	0.695711	62.0806	64.3531	49.5458	21.6716	97.7746	33.1113	0.20596	0.385841	71.5182	139.652	61.9254	45.2489	48.0252	0.229879
Nup43	127.95	4.02157	117.749	42.3519	182.388	0	2.38188	0.460502	56.2219	47.2966	0	0	10.2145	0	111.992	0.455067	51.3605	82.6917	10.4106	0	0	62.0056	0	96.9725	0.487577	0	105.123	130.455	50.2908	0.738758	0.431649	98.3255	224.174	85.7531	0.227782	405.697	89.3753	0.691651	51.3022	44.6118	79.9157	0.365423	14.2952	0.628225	258.033	50.233	155.736	0.372505	0.803266
Parp11	0	0	69.1131	25.7489	3.39176	57.8068	0.950265	0	0.078012	0	0	0	0	0	0	2.12408	0	0.097185	0	4.39871	0	0	0	0	0.159718	0.054666	45.3552	0	0	0.081471	0.563194	0.15088	36.8399	0	0.477882	1.1566	0	0.339047	14.3514	17.6569	0	0	76.6921	0	0	0	0	0	4.93197
Rbm8a	81.4974	3.5224	52.8722	71.8811	62.4922	73.099	190.9	124.051	56.3864	72.4494	152.438	22.5682	60.4276	106.689	32.9823	76.5784	146.929	50.349	0.479328	144.852	0	33.3327	70.4755	58.3131	48.6958	18.3273	37.5382	0.306455	57.4352	9.27686	42.2817	0.406036	172.309	104.97	84.0635	235.124	74.07	86.9144	52.09	71.3297	55.3326	82.4014	13.556	85.5432	47.3607	38.541	82.9199	65.744	42.7478
Thoc7	157.163	0	116.493	41.6743	11.3826	36.3927	1.81339	44.4016	87.7797	116.435	584.185	18.771	13.796	63.0897	252.296	17.4707	206.636	209.247	28.4199	0	0	232.775	158.401	123.986	32.6354	285.88	44.7906	144.193	1.74178	66.2175	119.007	393.31	405.849	367.03	49.7356	137.29	214.247	0.566175	111.762	228.714	16.9914	50.2273	14.0029	122.664	238.367	186.179	198.732	0.601629	121.802
GO:0000082	G1/S transition of mitotic cell cycle
gene	C5.1	C6.1	W2.2	C1.2	C2.2	W4.2	W2.1	W6.2	C5.2	C6.2	W1.3	C1.3	C2.3	W3.1	C4.3	C5.3	C1.1	C2.4	C3.4	C5.4	C6.4	W1.5	C2.1	C4.5	C3.1	C6.5	W1.6	W2.6	C1.6	C2.6	C3.6	W6.6	W4.1	C6.6	W1.7	W2.7	W3.7	C2.7	C3.7	W5.1	C4.7	C5.7	C6.7	W1.8	W2.8	W3.8	C1.8	C2.8	C3.8
Ccnd2	207.156	4.58349	151.538	338.395	978.512	653.576	5.95218	744.818	793.242	620.053	977.973	783.392	2.24166	128.251	122.83	185.068	449.003	491.125	94.2449	77.9642	18.8494	170.408	115.599	0.40812	1.11258	11.0015	950.426	331.695	94.3671	2.62788	45.2408	346.262	859.535	268.877	47.3162	873.609	543.015	235.539	375.131	550.179	302.53	2.11344	51.7874	685.419	44.1027	283.306	425.383	67.6015	12.6486
Eif4e	24.035	3.15292	196.595	213.619	150.371	217.967	129.049	0.18916	153.457	119.465	169.192	272.603	151.884	82.3015	40.8644	151.601	260.115	137.741	0.286068	94.7197	2.33074	86.1302	146.485	178.271	96.7644	144.205	178.068	17.9738	148.217	0.291366	4.06371	57.711	130.483	147.071	175.468	88.4944	208.647	128.819	98.7886	113.783	128.325	197.738	49.8061	185.875	0.765435	234.902	94.508	34.9835	29.6327
Ppat	21.7126	1.67155	68.3296	16.9336	80.928	14.6517	1.16369	0	0.501195	2.14268	0.178281	0.260239	0.479106	70.5588	32.7322	66.6728	0.159051	77.6025	0.207584	0	39.0823	20.8415	31.185	52.28	0.279617	5.18139	3.59157	48.6595	77.2434	0.215733	80.974	27.7521	57.1528	11.1028	25.0747	46.4525	78.2766	1.38619	19.1837	71.0591	84.4705	31.2074	0.194316	51.9744	6.68846	36.9354	3.72849	0.104791	0
Rcc1	60.9406	2.04142	0.222963	0.184032	13.1105	0	61.5263	68.281	0.121972	0	0	74.1969	0	1.24966	0	0	206.792	0	0	0.193769	0	0	4.11316	0.318633	0.249127	0	7.1492	0	0.186384	0	0	0.23579	0.210124	0	1.87092	77.4124	25.4087	1.7062	0	39.968	25.6092	0	0.17302	79.8936	22.2856	82.0954	0.77457	0	0
Skp2	0.972389	0	31.0356	0	18.9258	6.3524	1.67074	8.61295	76.0597	0	65.2399	0.286117	4.64939	33.0031	0.421839	66.6734	105.129	0	0	0	0	0.231441	13.5805	0	3.70016	0.110586	27.0734	146.499	48.2221	0.841466	1.45936	11.0821	0.147857	20.0202	0.459031	220.455	0.651111	0.124692	18.1648	32.9424	11.8872	0.478815	0.122174	28.0439	0.585762	24.3382	4.982	0.247469	0.585066
Tcf19	0	8.34582	0	24.8119	14.7572	83.6332	334.789	0	0	0	0	0	0	0	0	0	0.449271	0	0	0	0	0	0.509973	0	1.61716	0	112.874	0.480682	0	0	0	0	0.600035	0	0	4.97516	0.515589	0	50.7497	23.451	0	0	0	0	0	69.1	0	0	0
[truncated: 47 more columns]
