# Supplementary material for: Dgcr8 deletion in the primitive heart uncovered novel microRNA regulating the balance of cardiac-vascular gene program
Source: Protein Cell. 2018 Aug 20;10(5):327–46. doi: 10.1007/s13238-018-0572-1 (PMC6468043; doi:10.1007/s13238-018-0572-1)
Supplement: Supplementary file 6 — Supplementary material 6 (XLSX 15 kb) [file 13238_2018_572_MOESM6_ESM.xlsx]

## Sheet: Table S5A
Table S5A. GSEA of KEGG pathway overrepresented in E9.5 Dgcr8-cKO embryonic heart vs E9.5 control heart (FC>1.5, P < 0.05, FDR < 0.25), related to Figure 2
NAME	NOM p-val	FDR q-val
KEGG_ASTHMA	0	0.00135135
KEGG_LYSOSOME	0	0.00289645
KEGG_OTHER_GLYCAN_DEGRADATION	0	0.00367005
KEGG_GALACTOSE_METABOLISM	0	0.0044612
KEGG_GLYCOLYSIS_GLUCONEOGENESIS	0	0.00702549
KEGG_PROXIMAL_TUBULE_BICARBONATE_RECLAMATION	0.00431965	0.0161617
KEGG_PRIMARY_IMMUNODEFICIENCY	0.00231481	0.0140513
KEGG_ALLOGRAFT_REJECTION	0.00943396	0.0145257
KEGG_FRUCTOSE_AND_MANNOSE_METABOLISM	0.00241546	0.0212897
KEGG_AMINO_SUGAR_AND_NUCLEOTIDE_SUGAR_METABOLISM	0.00759494	0.0377054
KEGG_VASCULAR_SMOOTH_MUSCLE_CONTRACTION	0	0.0353813
KEGG_AUTOIMMUNE_THYROID_DISEASE	0.0218818	0.0577195
KEGG_DILATED_CARDIOMYOPATHY	0.00240964	0.0817189
KEGG_HYPERTROPHIC_CARDIOMYOPATHY_HCM	0.00508906	0.0818549
KEGG_COMPLEMENT_AND_COAGULATION_CASCADES	0.0104167	0.0775602
KEGG_ARACHIDONIC_ACID_METABOLISM	0.0310263	0.126774
KEGG_GLYCOSPHINGOLIPID_BIOSYNTHESIS_GANGLIO_SERIES	0.0410023	0.138527
KEGG_ARGININE_AND_PROLINE_METABOLISM	0.0269608	0.178688
KEGG_ALANINE_ASPARTATE_AND_GLUTAMATE_METABOLISM	0.0478469	0.201871

## Sheet: Table S5B
Table S5B. GSEA of KEGG pathway overrepresented in E9.5 control vs E9.5 Dgcr8-cKO embryonic heart heart (FC>1.5, P < 0.05, FDR < 0.25), related to Figure 2
NAME	NOM p-val	FDR q-val
KEGG_SPLICEOSOME	0	0
KEGG_PROTEASOME	0	0
KEGG_BASAL_TRANSCRIPTION_FACTORS	0	0.00620624
KEGG_DNA_REPLICATION	0	0.00533413
KEGG_PYRIMIDINE_METABOLISM	0	0.0431671
KEGG_RNA_POLYMERASE	0.00176991	0.0443245
KEGG_CELL_CYCLE	0	0.104254
KEGG_NUCLEOTIDE_EXCISION_REPAIR	0.00829187	0.0916624
KEGG_TERPENOID_BACKBONE_BIOSYNTHESIS	0.0289608	0.100186
KEGG_SNARE_INTERACTIONS_IN_VESICULAR_TRANSPORT	0.0188034	0.105919
KEGG_UBIQUITIN_MEDIATED_PROTEOLYSIS	0.0048	0.130626
KEGG_RIBOSOME	0.0164745	0.183833

## Sheet: Table S5C
Table S5C. GSEA of KEGG pathway overrepresented in E9.5 CKO embryonic heart transfected with miR-541vs NC miRNA (FC>1.5, P < 0.05, FDR < 0.25), related to Figure 6
NAME	NOM p-val	FDR q-val
KEGG_CARDIAC_MUSCLE_CONTRACTION	0	0
KEGG_METABOLISM_OF_XENOBIOTICS_BY_CYTOCHROME_P450	0.00311526	0.00664557
KEGG_PARKINSONS_DISEASE	0.003367	0.0295296
KEGG_OXIDATIVE_PHOSPHORYLATION	0.027027	0.152083
KEGG_HYPERTROPHIC_CARDIOMYOPATHY_HCM	0.0122449	0.180958
KEGG_DILATED_CARDIOMYOPATHY	0.0165975	0.158101
KEGG_ALZHEIMERS_DISEASE	0.0357143	0.247941

## Sheet: Table S5D
Table S5D. GSEA of KEGG pathway overrepresented in E9.5 CKO embryonic heart transfected with NC miRNAvs miRNA-541 (FC>1.5, P < 0.05, FDR < 0.25), related to Figure 6
NAME	NOM p-val	FDR q-val
KEGG_RIG_I_LIKE_RECEPTOR_SIGNALING_PATHWAY	0	0.00293939
KEGG_CYTOSOLIC_DNA_SENSING_PATHWAY	0	0.00293004
KEGG_P53_SIGNALING_PATHWAY	0	0.0130729
KEGG_CELL_ADHESION_MOLECULES_CAMS	0	0.0508101
KEGG_TOLL_LIKE_RECEPTOR_SIGNALING_PATHWAY	0.00136054	0.0168178
KEGG_EPITHELIAL_CELL_SIGNALING_IN_HELICOBACTER_PYLORI_INFECTION	0.00442478	0.0280654
KEGG_NOD_LIKE_RECEPTOR_SIGNALING_PATHWAY	0.00580551	0.0460267
KEGG_LEISHMANIA_INFECTION	0.00944882	0.0459708
KEGG_APOPTOSIS	0.0102339	0.0450763
KEGG_SMALL_CELL_LUNG_CANCER	0.0220386	0.143545
KEGG_CYTOKINE_CYTOKINE_RECEPTOR_INTERACTION	0.0221948	0.208527
KEGG_PATHWAYS_IN_CANCER	0.0306604	0.26553
KEGG_B_CELL_RECEPTOR_SIGNALING_PATHWAY	0.0340599	0.157666
KEGG_LYSOSOME	0.0455801	0.227542
